# Supplementary material for: Reversal of proliferation deficits caused by chromosome 16p13.11 microduplication through targeting NFκB signaling: an integrated study of patient-derived neuronal precursor cells, cerebral organoids and in vivo brain imaging
Source: Mol Psychiatry. 2018 Nov 6;24(2):294–311. doi: 10.1038/s41380-018-0292-1 (PMC6344377; doi:10.1038/s41380-018-0292-1)
Supplement: Supplementary file 13 — Supplementary Table 5 [file 41380_2018_292_MOESM13_ESM.xlsx]

## Sheet: nde1_deseq2_results_fpkm.csv
Ensembl ID	Gene name	Description	Mean FPKM controls	Mean FPKM cases	Mean FPKM all samples	DESeq2 log2 fold change	DESeq2 adjusted p-value
ENSG00000132854	KANK4	KN motif and ankyrin repeat domains 4 [Source:HGNC Symbol;Acc:HGNC:27263]	0.678713	0.120546	0.492658	-2.42909	3.42363e-07
ENSG00000250993	AC020551.1		4.63587	0	3.09058	-4.46041	1.67212e-06
ENSG00000077943	ITGA8	integrin subunit alpha 8 [Source:HGNC Symbol;Acc:HGNC:6144]	3.0574	0.00294986	2.03925	-4.33647	1.98448e-06
ENSG00000152377	SPOCK1	SPARC/osteonectin, cwcv and kazal like domains proteoglycan 1 [Source:HGNC Symbol;Acc:HGNC:11251]	30.638	4.49202	21.9227	-2.5795	8.06289e-06
ENSG00000145945	FAM50B	family with sequence similarity 50 member B [Source:HGNC Symbol;Acc:HGNC:18789]	1.3463	0.0214114	0.90467	-3.99268	8.06289e-06
ENSG00000175445	LPL	lipoprotein lipase [Source:HGNC Symbol;Acc:HGNC:6677]	42.4039	8.51726	31.1084	-2.2353	8.06289e-06
ENSG00000054983	GALC	galactosylceramidase [Source:HGNC Symbol;Acc:HGNC:4115]	12.1115	7.18136	10.4681	-0.811178	8.06289e-06
ENSG00000277954	AC092376.2		0.454576	0.0366399	0.315264	-3.08618	1.79725e-05
ENSG00000263812	LINC00908	long intergenic non-protein coding RNA 908 [Source:HGNC Symbol;Acc:HGNC:27599]	1.40857	0.0345199	0.950554	-3.76512	1.79725e-05
ENSG00000215808	LINC01139	long intergenic non-protein coding RNA 1139 [Source:HGNC Symbol;Acc:HGNC:27924]	1.73585	0.0114116	1.16104	-3.99083	1.80833e-05
ENSG00000188921	HACD4	3-hydroxyacyl-CoA dehydratase 4 [Source:HGNC Symbol;Acc:HGNC:20920]	0.381261	0.0102057	0.257576	-3.72298	1.80833e-05
ENSG00000277203	F8A1	coagulation factor VIII associated 1 [Source:HGNC Symbol;Acc:HGNC:3547]	1.55661	0.202123	1.10511	-2.65183	1.9172e-05
ENSG00000271105	AC133552.5		1.31849	0	0.878993	-3.95665	2.76577e-05
ENSG00000064012	CASP8	caspase 8 [Source:HGNC Symbol;Acc:HGNC:1509]	3.48013	0.302634	2.42096	-3.06637	3.30628e-05
ENSG00000208892	SNORA49	small nucleolar RNA, H/ACA box 49 [Source:HGNC Symbol;Acc:HGNC:32642]	29.4458	96.0795	51.657	1.6043	0.000105034
ENSG00000187676	B3GLCT	beta 3-glucosyltransferase [Source:HGNC Symbol;Acc:HGNC:20207]	10.8939	4.20206	8.66326	-1.40983	0.000105034
ENSG00000099204	ABLIM1	actin binding LIM protein 1 [Source:HGNC Symbol;Acc:HGNC:78]	14.74	5.00079	11.4936	-1.5856	0.000164341
ENSG00000105974	CAV1	caveolin 1 [Source:HGNC Symbol;Acc:HGNC:1527]	44.0836	4.50726	30.8915	-2.85141	0.000172353
ENSG00000210144	MT-TY	mitochondrially encoded tRNA tyrosine [Source:HGNC Symbol;Acc:HGNC:7502]	4.86824	0	3.24549	-3.6775	0.000172353
ENSG00000055813	CCDC85A	coiled-coil domain containing 85A [Source:HGNC Symbol;Acc:HGNC:29400]	0.380216	1.64107	0.8005	1.92077	0.000174245
ENSG00000272979	AC093388.1		0.640199	0	0.426799	-3.63409	0.000174245
ENSG00000266019	MIR3609	microRNA 3609 [Source:HGNC Symbol;Acc:HGNC:38956]	143.12	422.814	236.351	1.45941	0.000207982
ENSG00000277610	RNVU1-4	RNA, variant U1 small nuclear 4 [Source:HGNC Symbol;Acc:HGNC:48312]	3.89956	0.160424	2.65318	-3.3089	0.000230695
ENSG00000207008	SNORA54	small nucleolar RNA, H/ACA box 54 [Source:HGNC Symbol;Acc:HGNC:32647]	73.7716	297.76	148.434	1.90336	0.000230695
ENSG00000169314	C22orf15	chromosome 22 open reading frame 15 [Source:HGNC Symbol;Acc:HGNC:15558]	0.336575	0.0158517	0.229667	-3.27707	0.000230695
ENSG00000134516	DOCK2	dedicator of cytokinesis 2 [Source:HGNC Symbol;Acc:HGNC:2988]	0.873181	0.0734537	0.606606	-2.96315	0.000258711
ENSG00000125266	EFNB2	ephrin B2 [Source:HGNC Symbol;Acc:HGNC:3227]	49.3336	17.3723	38.6798	-1.49513	0.0002635
ENSG00000173040	EVC2	EvC ciliary complex subunit 2 [Source:HGNC Symbol;Acc:HGNC:19747]	1.82731	0.364673	1.33976	-2.21713	0.000285431
ENSG00000188643	S100A16	S100 calcium binding protein A16 [Source:HGNC Symbol;Acc:HGNC:20441]	40.5475	3.27556	28.1235	-2.97849	0.000332175
ENSG00000007264	MATK	megakaryocyte-associated tyrosine kinase [Source:HGNC Symbol;Acc:HGNC:6906]	0.0234936	0.259636	0.102208	2.81375	0.000342668
ENSG00000102393	GLA	galactosidase alpha [Source:HGNC Symbol;Acc:HGNC:4296]	21.5303	14.4025	19.1544	-0.639335	0.000406163
ENSG00000279434	AL049776.1		0.187132	0.667123	0.347129	1.69466	0.000441909
ENSG00000204257	HLA-DMA	major histocompatibility complex, class II, DM alpha [Source:HGNC Symbol;Acc:HGNC:4934]	1.22417	4.1699	2.20608	2.10879	0.000505091
ENSG00000263126	AC040162.3		0.28499	1.14018	0.570054	1.82816	0.000505091
ENSG00000103522	IL21R	interleukin 21 receptor [Source:HGNC Symbol;Acc:HGNC:6006]	0.140043	0	0.0933622	-3.55541	0.000511508
ENSG00000006555	TTC22	tetratricopeptide repeat domain 22 [Source:HGNC Symbol;Acc:HGNC:26067]	0.00318512	0.102412	0.0362607	3.35566	0.000512151
ENSG00000152953	STK32B	serine/threonine kinase 32B [Source:HGNC Symbol;Acc:HGNC:14217]	6.24241	1.39108	4.6253	-2.07601	0.000533046
ENSG00000163513	TGFBR2	transforming growth factor beta receptor 2 [Source:HGNC Symbol;Acc:HGNC:11773]	3.53535	0.536774	2.53582	-2.44425	0.000640491
ENSG00000259065	AC005520.2		3.10286	0.286424	2.16405	-2.82124	0.000640491
ENSG00000182896	TMEM95	transmembrane protein 95 [Source:HGNC Symbol;Acc:HGNC:27898]	0.143302	1.2733	0.519968	2.64769	0.000670924
ENSG00000166292	TMEM100	transmembrane protein 100 [Source:HGNC Symbol;Acc:HGNC:25607]	4.94689	0.639633	3.51114	-2.5703	0.000670924
ENSG00000280202	AC005831.1		0.194207	0	0.129471	-3.45004	0.000704845
ENSG00000100385	IL2RB	interleukin 2 receptor subunit beta [Source:HGNC Symbol;Acc:HGNC:6009]	0.297529	0.00426445	0.199774	-3.40474	0.000713363
ENSG00000056558	TRAF1	TNF receptor associated factor 1 [Source:HGNC Symbol;Acc:HGNC:12031]	1.18208	0.381369	0.915175	-1.60378	0.000722964
ENSG00000183889	AC138969.1	nuclear pore complex-interacting protein family member A5 isoform 2 [Source:RefSeq peptide;Acc:NP_001338129]	0.144184	0.832478	0.373615	2.19541	0.000722964
ENSG00000235313	HM13-IT1	HM13 intronic transcript 1 [Source:HGNC Symbol;Acc:HGNC:41424]	1.45354	5.76506	2.89071	1.80243	0.000722964
ENSG00000135318	NT5E	5'-nucleotidase ecto [Source:HGNC Symbol;Acc:HGNC:8021]	20.4474	0.884136	13.9263	-3.20686	0.000875261
ENSG00000168826	ZBTB49	zinc finger and BTB domain containing 49 [Source:HGNC Symbol;Acc:HGNC:19883]	2.49051	5.55653	3.51252	1.08788	0.000898545
ENSG00000268565	AC005339.1		0.742808	3.07848	1.52137	1.87404	0.00102281
ENSG00000267279	AC090409.1		1.76759	0.0187604	1.18465	-3.38755	0.00104877
ENSG00000253476	AC091185.1		1.67078	6.27318	3.20491	1.76949	0.00109019
ENSG00000118777	ABCG2	ATP binding cassette subfamily G member 2 (Junior blood group) [Source:HGNC Symbol;Acc:HGNC:74]	2.24503	0.0553914	1.51515	-3.27172	0.00109903
ENSG00000272397	AL138916.2		0.00633608	0.20729	0.0733206	3.32385	0.00111161
ENSG00000134954	ETS1	ETS proto-oncogene 1, transcription factor [Source:HGNC Symbol;Acc:HGNC:3488]	11.5146	2.78876	8.60601	-1.93575	0.00111161
ENSG00000277476	AC005332.8		2.12574	6.65769	3.63639	1.51847	0.00111161
ENSG00000206775	SNORD37	small nucleolar RNA, C/D box 37 [Source:HGNC Symbol;Acc:HGNC:10166]	8.46907	25.1489	14.029	1.44647	0.00111161
ENSG00000171388	APLN	apelin [Source:HGNC Symbol;Acc:HGNC:16665]	7.33325	0.432934	5.03314	-3.04319	0.00114793
ENSG00000256188	TAS2R30	taste 2 receptor member 30 [Source:HGNC Symbol;Acc:HGNC:19112]	1.26604	2.34541	1.62583	1.30388	0.0011594
ENSG00000125337	KIF25	kinesin family member 25 [Source:HGNC Symbol;Acc:HGNC:6390]	0.386199	0.0248266	0.265742	-2.97915	0.00117032
ENSG00000258727	AL135999.1		1.01948	2.35014	1.46303	1.11044	0.00117032
ENSG00000139410	SDSL	serine dehydratase like [Source:HGNC Symbol;Acc:HGNC:30404]	2.70541	0.323159	1.91132	-2.61888	0.00118722
ENSG00000170891	CYTL1	cytokine like 1 [Source:HGNC Symbol;Acc:HGNC:24435]	6.62725	0.632321	4.62894	-2.7815	0.00123435
ENSG00000102878	HSF4	heat shock transcription factor 4 [Source:HGNC Symbol;Acc:HGNC:5227]	0.905402	9.91061	3.90714	2.73798	0.00123435
ENSG00000197134	ZNF257	zinc finger protein 257 [Source:HGNC Symbol;Acc:HGNC:13498]	0.003362	0.182023	0.0629157	3.4012	0.00123435
ENSG00000268061	NAPA-AS1	NAPA antisense RNA 1 [Source:HGNC Symbol;Acc:HGNC:44118]	1.37673	0.355309	1.03625	-1.85136	0.00123435
ENSG00000168918	INPP5D	inositol polyphosphate-5-phosphatase D [Source:HGNC Symbol;Acc:HGNC:6079]	0.602226	9.1182	3.44088	2.95984	0.00143049
ENSG00000224769	MUC20P1	mucin 20, cell surface associated pseudogene 1 [Source:HGNC Symbol;Acc:HGNC:51921]	0.188504	1.0138	0.463603	2.08424	0.00147158
ENSG00000272606	AC015982.1		2.34898	6.23677	3.64491	1.29243	0.00153594
ENSG00000242086	LINC00969	long intergenic non-protein coding RNA 969 [Source:HGNC Symbol;Acc:HGNC:48729]	8.2536	20.8115	12.4396	1.24211	0.00154961
ENSG00000178404	CEP295NL	CEP295 N-terminal like [Source:HGNC Symbol;Acc:HGNC:44659]	0.688583	2.67752	1.35156	1.71887	0.00159286
ENSG00000164749	HNF4G	hepatocyte nuclear factor 4 gamma [Source:HGNC Symbol;Acc:HGNC:5026]	0.171435	0.0180822	0.120317	-2.63126	0.00161584
ENSG00000102109	PCSK1N	proprotein convertase subtilisin/kexin type 1 inhibitor [Source:HGNC Symbol;Acc:HGNC:17301]	14.9592	62.7048	30.8744	1.86702	0.00168614
ENSG00000168454	TXNDC2	thioredoxin domain containing 2 [Source:HGNC Symbol;Acc:HGNC:16470]	0.0777886	0	0.0518591	-3.2407	0.00181837
ENSG00000102890	ELMO3	engulfment and cell motility 3 [Source:HGNC Symbol;Acc:HGNC:17289]	2.19734	5.738	3.37756	1.27045	0.00185149
ENSG00000198286	CARD11	caspase recruitment domain family member 11 [Source:HGNC Symbol;Acc:HGNC:16393]	0.297069	0.00550325	0.199881	-3.22059	0.00191866
ENSG00000109787	KLF3	Kruppel like factor 3 [Source:HGNC Symbol;Acc:HGNC:16516]	12.1093	7.11913	10.4459	-0.792394	0.00200204
ENSG00000204388	HSPA1B	heat shock protein family A (Hsp70) member 1B [Source:HGNC Symbol;Acc:HGNC:5233]	14.2357	108.985	45.8187	2.43435	0.00200204
ENSG00000018280	SLC11A1	solute carrier family 11 member 1 [Source:HGNC Symbol;Acc:HGNC:10907]	0.0517916	0.274348	0.125977	2.08832	0.0020673
ENSG00000206337	HCP5	HLA complex P5 (non-protein coding) [Source:HGNC Symbol;Acc:HGNC:21659]	0.506126	0.00374836	0.338667	-3.25529	0.00214936
ENSG00000271751	AP003392.5		0.438152	1.96852	0.948275	1.92412	0.00214936
ENSG00000111145	ELK3	ELK3, ETS transcription factor [Source:HGNC Symbol;Acc:HGNC:3325]	8.90028	2.30758	6.70271	-1.85438	0.00222736
ENSG00000172197	MBOAT1	membrane bound O-acyltransferase domain containing 1 [Source:HGNC Symbol;Acc:HGNC:21579]	11.4934	4.8885	9.29173	-1.2911	0.00225104
ENSG00000257605	AC073611.1		0.445579	0	0.297052	-3.22441	0.00225104
ENSG00000160570	DEDD2	death effector domain containing 2 [Source:HGNC Symbol;Acc:HGNC:24450]	14.1116	56.3214	28.1815	1.79231	0.00225104
ENSG00000250878	METTL21EP	methyltransferase like 21E, pseudogene [Source:HGNC Symbol;Acc:HGNC:41948]	0.0309272	0.22926	0.0970381	2.40112	0.00229679
ENSG00000179889	PDXDC1	pyridoxal dependent decarboxylase domain containing 1 [Source:HGNC Symbol;Acc:HGNC:28995]	19.5634	59.3641	32.8303	1.45775	0.0023023
ENSG00000200792	SNORA80A	small nucleolar RNA, H/ACA box 80A [Source:HGNC Symbol;Acc:HGNC:32666]	15.5711	66.2274	32.4565	1.92877	0.0023023
ENSG00000217527	RPS16P5	ribosomal protein S16 pseudogene 5 [Source:HGNC Symbol;Acc:HGNC:36183]	1.59104	11.8571	5.01308	2.41071	0.00244584
ENSG00000120318	ARAP3	ArfGAP with RhoGAP domain, ankyrin repeat and PH domain 3 [Source:HGNC Symbol;Acc:HGNC:24097]	12.926	5.16227	10.3381	-1.36782	0.0025805
ENSG00000261420	AL022069.1		0.731207	2.29411	1.25217	1.49413	0.00268912
ENSG00000267568	AC016168.2		0.520453	0	0.346969	-3.19705	0.00268912
ENSG00000261819	AC138932.3		0.216796	0.870084	0.434559	1.7883	0.0027111
ENSG00000229512	AC068580.1		3.16528	16.0867	7.47241	2.04366	0.00276886
ENSG00000019169	MARCO	macrophage receptor with collagenous structure [Source:HGNC Symbol;Acc:HGNC:6895]	0.132529	0	0.0883529	-3.17108	0.0028045
ENSG00000183426	NPIPA1	nuclear pore complex interacting protein family member A1 [Source:HGNC Symbol;Acc:HGNC:7909]	1.5296	4.97313	2.67744	1.52269	0.0030362
ENSG00000112379	ARFGEF3	ARFGEF family member 3 [Source:HGNC Symbol;Acc:HGNC:21213]	0.471487	3.55419	1.49905	2.38432	0.00304859
ENSG00000105889	STEAP1B	STEAP family member 1B [Source:HGNC Symbol;Acc:HGNC:41907]	1.32319	0.136962	0.927778	-2.63462	0.00311788
ENSG00000153767	GTF2E1	general transcription factor IIE subunit 1 [Source:HGNC Symbol;Acc:HGNC:4650]	9.24981	4.61043	7.70335	-1.05406	0.0031742
ENSG00000124875	CXCL6	C-X-C motif chemokine ligand 6 [Source:HGNC Symbol;Acc:HGNC:10643]	0.694812	0.00466186	0.464762	-3.09986	0.0031742
ENSG00000231721	LINC-PINT	long intergenic non-protein coding RNA, p53 induced transcript [Source:HGNC Symbol;Acc:HGNC:26885]	1.74544	9.01594	4.16894	2.05589	0.0031742
ENSG00000101825	MXRA5	matrix remodeling associated 5 [Source:HGNC Symbol;Acc:HGNC:7539]	9.40816	0.347939	6.38809	-3.0359	0.0031742
ENSG00000252835	SCARNA21	small Cajal body-specific RNA 21 [Source:HGNC Symbol;Acc:HGNC:32579]	245.31	758.005	416.209	1.46852	0.0031742
ENSG00000268189	AC005785.1		0.26899	0.736524	0.424834	1.32437	0.0031742
ENSG00000226029	LINC01772	long intergenic non-protein coding RNA 1772 [Source:HGNC Symbol;Acc:HGNC:52562]	0.378338	1.12724	0.62797	1.42948	0.00357584
ENSG00000067704	IARS2	isoleucyl-tRNA synthetase 2, mitochondrial [Source:HGNC Symbol;Acc:HGNC:29685]	33.9535	19.2842	29.0637	-0.864096	0.00357584
ENSG00000248587	GDNF-AS1	GDNF antisense RNA 1 (head to head) [Source:HGNC Symbol;Acc:HGNC:43592]	0.17601	0.0207339	0.124251	-2.48535	0.00357584
ENSG00000184216	IRAK1	interleukin 1 receptor associated kinase 1 [Source:HGNC Symbol;Acc:HGNC:6112]	30.1731	13.0355	24.4606	-1.25669	0.00357584
ENSG00000159247	TUBBP5	tubulin beta pseudogene 5 [Source:HGNC Symbol;Acc:HGNC:23674]	0.238751	0	0.159167	-3.1489	0.00357584
ENSG00000263677	AC012588.1		0.571873	0	0.381249	-3.10066	0.00359615
ENSG00000271815	AC008897.3		1.32143	4.12025	2.25437	1.52051	0.00363276
ENSG00000166707	ZCCHC18	zinc finger CCHC-type containing 18 [Source:HGNC Symbol;Acc:HGNC:32459]	1.94522	6.7375	3.54265	1.68829	0.00367008
ENSG00000258636	AL121821.1		2.60909	0.752387	1.99019	-1.69434	0.00367008
ENSG00000197905	TEAD4	TEA domain transcription factor 4 [Source:HGNC Symbol;Acc:HGNC:11717]	9.94511	3.49189	7.79404	-1.47049	0.00368424
ENSG00000244184	AC091153.3		1.03273	0.183132	0.749534	-2.22231	0.00381877
ENSG00000139304	PTPRQ	protein tyrosine phosphatase, receptor type Q [Source:HGNC Symbol;Acc:HGNC:9679]	0.026557	0	0.0177047	-3.09013	0.00395107
ENSG00000092295	TGM1	transglutaminase 1 [Source:HGNC Symbol;Acc:HGNC:11777]	0.888178	3.13921	1.63852	1.63327	0.00395107
ENSG00000212371	SNORA46	Small nucleolar RNA SNORA46 [Source:RFAM;Acc:RF00404]	2.72551	10.4701	5.30705	1.72185	0.00395107
ENSG00000064763	FAR2	fatty acyl-CoA reductase 2 [Source:HGNC Symbol;Acc:HGNC:25531]	1.68392	0.38086	1.24957	-2.01389	0.00395918
ENSG00000099958	DERL3	derlin 3 [Source:HGNC Symbol;Acc:HGNC:14236]	1.46169	7.63294	3.51877	2.04123	0.00413474
ENSG00000116729	WLS	wntless Wnt ligand secretion mediator [Source:HGNC Symbol;Acc:HGNC:30238]	96.4857	38.8367	77.2693	-1.36103	0.00415791
ENSG00000236375	POU5F1P5	POU class 5 homeobox 1 pseudogene 5 [Source:HGNC Symbol;Acc:HGNC:33311]	0.593652	3.78902	1.65878	2.26581	0.00415791
ENSG00000197935	ZNF311	zinc finger protein 311 [Source:HGNC Symbol;Acc:HGNC:13847]	1.65545	0.356455	1.22245	-2.01503	0.00427326
ENSG00000116774	OLFML3	olfactomedin like 3 [Source:HGNC Symbol;Acc:HGNC:24956]	19.5249	0.751044	13.2669	-2.97678	0.00431721
ENSG00000283563	AC098650.1		0.0858471	0	0.0572314	-3.09039	0.00435605
ENSG00000259707	AC105339.3		0.113837	0.893	0.373558	2.41922	0.00436607
ENSG00000204950	LRRC10B	leucine rich repeat containing 10B [Source:HGNC Symbol;Acc:HGNC:37215]	10.9823	2.67352	8.21273	-1.90098	0.00475714
ENSG00000272217	AL645940.1		0.418994	1.87255	0.903513	1.93018	0.00482345
ENSG00000153363	LINC00467	long intergenic non-protein coding RNA 467 [Source:HGNC Symbol;Acc:HGNC:28227]	2.83266	1.22551	2.29694	-1.20345	0.00491249
ENSG00000168461	RAB31	RAB31, member RAS oncogene family [Source:HGNC Symbol;Acc:HGNC:9771]	30.3713	11.171	23.9712	-1.43844	0.00491249
ENSG00000100418	DESI1	desumoylating isopeptidase 1 [Source:HGNC Symbol;Acc:HGNC:24577]	10.595	6.75724	9.31576	-0.718993	0.00492293
ENSG00000166888	STAT6	signal transducer and activator of transcription 6 [Source:HGNC Symbol;Acc:HGNC:11368]	9.30482	2.09364	6.90109	-2.00812	0.00510862
ENSG00000141506	PIK3R5	phosphoinositide-3-kinase regulatory subunit 5 [Source:HGNC Symbol;Acc:HGNC:30035]	0.223606	0.0257788	0.157663	-2.48695	0.00510862
ENSG00000169504	CLIC4	chloride intracellular channel 4 [Source:HGNC Symbol;Acc:HGNC:13518]	56.0973	25.1788	45.7911	-1.18237	0.00532852
ENSG00000242193	AL359075.1		0.439834	0.0659092	0.315193	-2.31921	0.00532852
ENSG00000162757	C1orf74	chromosome 1 open reading frame 74 [Source:HGNC Symbol;Acc:HGNC:26319]	1.80448	0.930666	1.51321	-1.02758	0.00532852
ENSG00000185155	MIXL1	Mix paired-like homeobox [Source:HGNC Symbol;Acc:HGNC:13363]	0.192024	0	0.128016	-3.05561	0.00532852
ENSG00000003436	TFPI	tissue factor pathway inhibitor [Source:HGNC Symbol;Acc:HGNC:11760]	3.38645	0.579091	2.45066	-2.2402	0.00532852
ENSG00000168386	FILIP1L	filamin A interacting protein 1 like [Source:HGNC Symbol;Acc:HGNC:24589]	4.49521	0.812337	3.26758	-2.20988	0.00532852
ENSG00000145088	EAF2	ELL associated factor 2 [Source:HGNC Symbol;Acc:HGNC:23115]	1.90627	5.51867	3.1104	1.41174	0.00532852
ENSG00000243232	PCDHAC2	protocadherin alpha subfamily C, 2 [Source:HGNC Symbol;Acc:HGNC:8677]	0.659902	1.79349	1.03776	1.3156	0.00532852
ENSG00000130021	PUDP	pseudouridine 5'-phosphatase [Source:HGNC Symbol;Acc:HGNC:16818]	7.41579	2.37469	5.73542	-1.61944	0.00532852
ENSG00000174576	NPAS4	neuronal PAS domain protein 4 [Source:HGNC Symbol;Acc:HGNC:18983]	0.141761	2.52376	0.935761	2.87731	0.00532852
ENSG00000249267	LINC00939	long intergenic non-protein coding RNA 939 [Source:HGNC Symbol;Acc:HGNC:48631]	0	0.0828043	0.0276014	3.12992	0.00532852
ENSG00000137841	PLCB2	phospholipase C beta 2 [Source:HGNC Symbol;Acc:HGNC:9055]	2.2616	0.385772	1.63632	-2.21946	0.00532852
ENSG00000261789	AC023830.2		0.00301693	0.14496	0.0503314	3.08129	0.00532852
ENSG00000124253	PCK1	phosphoenolpyruvate carboxykinase 1 [Source:HGNC Symbol;Acc:HGNC:8724]	0.00769503	0.911001	0.308797	3.13886	0.00532852
ENSG00000105289	TJP3	tight junction protein 3 [Source:HGNC Symbol;Acc:HGNC:11829]	0.107274	1.88714	0.700562	2.94161	0.00532852
ENSG00000183486	MX2	MX dynamin like GTPase 2 [Source:HGNC Symbol;Acc:HGNC:7533]	0.156708	0	0.104472	-3.06309	0.00532852
ENSG00000233469	ST6GALNAC4P1	ST6 N-acetylgalactosaminide alpha-2,6-sialyltransferase 4 pseudogene 1 [Source:HGNC Symbol;Acc:HGNC:39660]	0.97886	5.92782	2.62852	2.20501	0.0053643
ENSG00000229222	KRT18P4	keratin 18 pseudogene 4 [Source:HGNC Symbol;Acc:HGNC:16604]	0.440179	1.97948	0.953278	1.87985	0.00553548
ENSG00000150540	HNMT	histamine N-methyltransferase [Source:HGNC Symbol;Acc:HGNC:5028]	2.1392	0.487573	1.58865	-1.97432	0.00554643
ENSG00000256712	AC134349.1		4.87657	14.4977	8.0836	1.46489	0.00554643
ENSG00000179532	DNHD1	dynein heavy chain domain 1 [Source:HGNC Symbol;Acc:HGNC:26532]	1.80116	9.49403	4.36545	2.02591	0.00560267
ENSG00000206688	SNORD116-18	small nucleolar RNA, C/D box 116-18 [Source:HGNC Symbol;Acc:HGNC:33084]	59.699	154.624	91.3406	1.32158	0.00571573
ENSG00000181481	RNF135	ring finger protein 135 [Source:HGNC Symbol;Acc:HGNC:21158]	2.2597	0.219555	1.57965	-2.61435	0.00571573
ENSG00000092621	PHGDH	phosphoglycerate dehydrogenase [Source:HGNC Symbol;Acc:HGNC:8923]	75.9442	21.4802	57.7895	-1.72588	0.00585344
ENSG00000055483	USP36	ubiquitin specific peptidase 36 [Source:HGNC Symbol;Acc:HGNC:20062]	4.33207	13.7709	7.47833	1.48379	0.00585344
ENSG00000237973	MTCO1P12	mitochondrially encoded cytochrome c oxidase I pseudogene 12 [Source:HGNC Symbol;Acc:HGNC:52014]	0.767219	0.153824	0.562754	-2.06106	0.0059287
ENSG00000215014	AL645728.1		0.592433	1.48317	0.889347	1.19677	0.00596627
ENSG00000247624	CPEB2-AS1	CPEB2 antisense RNA 1 (head to head) [Source:HGNC Symbol;Acc:HGNC:49082]	0.296885	0.887606	0.493792	1.41841	0.00596627
ENSG00000146576	C7orf26	chromosome 7 open reading frame 26 [Source:HGNC Symbol;Acc:HGNC:21702]	11.6831	25.7231	16.3631	1.03814	0.00596627
ENSG00000167615	LENG8	leukocyte receptor cluster member 8 [Source:HGNC Symbol;Acc:HGNC:15500]	24.7471	56.9924	35.4955	1.13564	0.00596627
ENSG00000101049	SGK2	SGK2, serine/threonine kinase 2 [Source:HGNC Symbol;Acc:HGNC:13900]	0.45701	2.42445	1.11282	2.07452	0.00601975
ENSG00000172889	EGFL7	EGF like domain multiple 7 [Source:HGNC Symbol;Acc:HGNC:20594]	7.81882	1.86103	5.83289	-1.93776	0.00604657
ENSG00000103710	RASL12	RAS like family 12 [Source:HGNC Symbol;Acc:HGNC:30289]	3.69778	0.367222	2.5876	-2.55944	0.00604657
ENSG00000262652	AC124283.3		0.541359	2.4773	1.18667	1.89592	0.00604657
ENSG00000171314	PGAM1	phosphoglycerate mutase 1 [Source:HGNC Symbol;Acc:HGNC:8888]	101.439	36.3168	79.7317	-1.45756	0.00616894
ENSG00000180747	SMG1P3	SMG1P3, nonsense mediated mRNA decay associated PI3K related kinase pseudogene 3 [Source:HGNC Symbol;Acc:HGNC:49860]	3.33206	6.70403	4.45605	0.919917	0.00616894
ENSG00000181222	POLR2A	RNA polymerase II subunit A [Source:HGNC Symbol;Acc:HGNC:9187]	12.5464	25.1108	16.7346	0.945625	0.00634045
ENSG00000151702	FLI1	Fli-1 proto-oncogene, ETS transcription factor [Source:HGNC Symbol;Acc:HGNC:3749]	1.10201	0.095207	0.766409	-2.63987	0.00638852
ENSG00000270580	PKD1P6-NPIPP1	PKD1P6-NPIPP1 readthrough [Source:NCBI gene;Acc:105369154]	0.591171	2.09003	1.09079	1.62792	0.00638852
ENSG00000106689	LHX2	LIM homeobox 2 [Source:HGNC Symbol;Acc:HGNC:6594]	0.44039	2.37265	1.08448	2.10911	0.00670291
ENSG00000159176	CSRP1	cysteine and glycine rich protein 1 [Source:HGNC Symbol;Acc:HGNC:2469]	13.2758	2.52515	9.69223	-2.1413	0.00674611
ENSG00000235475	LINC01372	long intergenic non-protein coding RNA 1372 [Source:HGNC Symbol;Acc:HGNC:50623]	0.824761	2.57796	1.40916	1.51537	0.00674611
ENSG00000151376	ME3	malic enzyme 3 [Source:HGNC Symbol;Acc:HGNC:6985]	9.94518	3.70938	7.86658	-1.3881	0.00674611
ENSG00000152910	CNTNAP4	contactin associated protein like 4 [Source:HGNC Symbol;Acc:HGNC:18747]	0.144743	1.21176	0.500414	2.41679	0.00674611
ENSG00000264456	AC138207.4		0.149901	0	0.0999341	-2.97121	0.00674611
ENSG00000006377	DLX6	distal-less homeobox 6 [Source:HGNC Symbol;Acc:HGNC:2919]	0.0177743	0.816678	0.284076	3.0383	0.00676576
ENSG00000185513	L3MBTL1	L3MBTL1, histone methyl-lysine binding protein [Source:HGNC Symbol;Acc:HGNC:15905]	6.46069	18.1828	10.3681	1.3984	0.00676576
ENSG00000166866	MYO1A	myosin IA [Source:HGNC Symbol;Acc:HGNC:7595]	0.0569817	0.252307	0.12209	1.88938	0.00682868
ENSG00000280287	AC131212.3		0.902992	3.48075	1.76225	1.72166	0.00682868
ENSG00000105996	HOXA2	homeobox A2 [Source:HGNC Symbol;Acc:HGNC:5103]	0.675546	0	0.450364	-2.99911	0.00694436
ENSG00000183458	AC138932.1		2.8711	8.11862	4.62027	1.34971	0.00694436
ENSG00000214093	AL096701.1		0.417942	3.08521	1.30703	2.34683	0.00700292
ENSG00000217930	PAM16	presequence translocase associated motor 16 homolog [Source:HGNC Symbol;Acc:HGNC:29679]	1.57808	3.59796	2.25137	1.08501	0.00703964
ENSG00000199683	RN7SKP185	RNA, 7SK small nuclear pseudogene 185 [Source:HGNC Symbol;Acc:HGNC:45909]	0.431874	1.91235	0.925366	1.86321	0.00703964
ENSG00000268333	AL132655.1		0.304965	1.79228	0.800738	2.14994	0.00703964
ENSG00000200783	RN7SKP180	RNA, 7SK small nuclear pseudogene 180 [Source:HGNC Symbol;Acc:HGNC:45904]	0.805759	3.18959	1.60037	1.7687	0.00711227
ENSG00000142330	CAPN10	calpain 10 [Source:HGNC Symbol;Acc:HGNC:1477]	13.7212	27.0865	18.1763	0.908455	0.00753958
ENSG00000255115	AP002812.4		0.768393	3.13427	1.55702	1.7356	0.00756795
ENSG00000134138	MEIS2	Meis homeobox 2 [Source:HGNC Symbol;Acc:HGNC:7001]	8.42059	1.92204	6.25441	-2.00339	0.00756795
ENSG00000175040	CHST2	carbohydrate sulfotransferase 2 [Source:HGNC Symbol;Acc:HGNC:1970]	17.5259	1.82227	12.2914	-2.55404	0.00775075
ENSG00000236255	AC009404.1		1.2546	5.2701	2.5931	1.7982	0.0077582
ENSG00000021355	SERPINB1	serpin family B member 1 [Source:HGNC Symbol;Acc:HGNC:3311]	3.68059	1.26131	2.87416	-1.50234	0.00777142
ENSG00000221716	SNORA11	small nucleolar RNA, H/ACA box 11 [Source:HGNC Symbol;Acc:HGNC:32599]	7.38599	19.7638	11.5119	1.30734	0.00777142
ENSG00000204802	AL590399.1		0.3167	0.0506267	0.228009	-2.1966	0.0079825
ENSG00000125650	PSPN	persephin [Source:HGNC Symbol;Acc:HGNC:9579]	1.46943	4.06792	2.33559	1.36008	0.00798896
ENSG00000135333	EPHA7	EPH receptor A7 [Source:HGNC Symbol;Acc:HGNC:3390]	5.00316	1.84819	3.95151	-1.41206	0.00800118
ENSG00000239039	SNORD13	small nucleolar RNA, C/D box 13 [Source:HGNC Symbol;Acc:HGNC:32711]	91.0087	263.695	148.571	1.45903	0.00800118
ENSG00000116199	FAM20B	FAM20B, glycosaminoglycan xylosylkinase [Source:HGNC Symbol;Acc:HGNC:23017]	16.1151	10.4764	14.2355	-0.685836	0.00803226
ENSG00000214595	EML6	echinoderm microtubule associated protein like 6 [Source:HGNC Symbol;Acc:HGNC:35412]	0.868836	3.81057	1.84941	1.82616	0.00803226
ENSG00000114388	NPRL2	NPR2 like, GATOR1 complex subunit [Source:HGNC Symbol;Acc:HGNC:24969]	11.6822	39.2314	20.8653	1.5567	0.00803226
ENSG00000127252	HRASLS	HRAS like suppressor [Source:HGNC Symbol;Acc:HGNC:14922]	2.01366	0.536203	1.52118	-1.81847	0.00803226
ENSG00000280219	AC093908.1		0.211236	0.0220098	0.148161	-2.51454	0.00803226
ENSG00000112414	ADGRG6	adhesion G protein-coupled receptor G6 [Source:HGNC Symbol;Acc:HGNC:13841]	2.65895	0.492462	1.93679	-2.14167	0.00810097
ENSG00000156345	CDK20	cyclin dependent kinase 20 [Source:HGNC Symbol;Acc:HGNC:21420]	3.48381	8.77982	5.24915	1.2449	0.00810097
ENSG00000196754	S100A2	S100 calcium binding protein A2 [Source:HGNC Symbol;Acc:HGNC:10492]	0.880039	0.0561758	0.605418	-2.72814	0.0081104
ENSG00000232759	AC002480.2		0.427843	0.0245691	0.293418	-2.73788	0.0081104
ENSG00000064687	ABCA7	ATP binding cassette subfamily A member 7 [Source:HGNC Symbol;Acc:HGNC:37]	3.15958	11.0845	5.80122	1.57942	0.0081104
ENSG00000210195	MT-TT	mitochondrially encoded tRNA threonine [Source:HGNC Symbol;Acc:HGNC:7499]	8.27635	0.620363	5.72435	-2.60374	0.0081104
ENSG00000148399	DPH7	diphthamide biosynthesis 7 [Source:HGNC Symbol;Acc:HGNC:25199]	26.1803	63.9308	38.7638	1.18555	0.00812825
ENSG00000198771	RCSD1	RCSD domain containing 1 [Source:HGNC Symbol;Acc:HGNC:28310]	0.0651116	0	0.0434077	-2.90427	0.00821
ENSG00000201793	RN7SKP9	RNA, 7SK small nuclear pseudogene 9 [Source:HGNC Symbol;Acc:HGNC:42627]	3.69469	11.3259	6.23842	1.50955	0.00822959
ENSG00000169255	B3GALNT1	beta-1,3-N-acetylgalactosaminyltransferase 1 (globoside blood group) [Source:HGNC Symbol;Acc:HGNC:918]	5.46405	2.01309	4.31373	-1.42282	0.00838404
ENSG00000244384	RN7SL359P	RNA, 7SL, cytoplasmic 359, pseudogene [Source:HGNC Symbol;Acc:HGNC:46375]	0.20388	1.24987	0.552543	2.15181	0.00840285
ENSG00000127957	PMS2P3	PMS1 homolog 2, mismatch repair system component pseudogene 3 [Source:HGNC Symbol;Acc:HGNC:9128]	7.01553	12.6054	8.87882	0.770812	0.00840285
ENSG00000085721	RRN3	RRN3 homolog, RNA polymerase I transcription factor [Source:HGNC Symbol;Acc:HGNC:30346]	14.3422	23.4189	17.3678	0.646022	0.00840285
ENSG00000235649	MXRA5Y	matrix remodeling associated 5, Y-linked (pseudogene) [Source:HGNC Symbol;Acc:HGNC:23932]	0.139626	0	0.093084	-2.94113	0.00840285
ENSG00000201315	RN7SKP227	RNA, 7SK small nuclear pseudogene 227 [Source:HGNC Symbol;Acc:HGNC:45951]	0.250119	1.46263	0.65429	2.15533	0.00853034
ENSG00000188365	AC092171.1		0.443652	1.58863	0.825311	1.64276	0.00853034
ENSG00000279690	AP000280.1		4.82122	1.31782	3.65342	-1.71907	0.00853034
ENSG00000060982	BCAT1	branched chain amino acid transaminase 1 [Source:HGNC Symbol;Acc:HGNC:976]	64.8207	18.6571	49.4329	-1.66433	0.0085757
ENSG00000170577	SIX2	SIX homeobox 2 [Source:HGNC Symbol;Acc:HGNC:10888]	0.226738	1.18428	0.545918	2.01247	0.00880921
ENSG00000140406	TLNRD1	talin rod domain containing 1 [Source:HGNC Symbol;Acc:HGNC:13519]	8.06821	4.29967	6.81203	-0.943148	0.00880921
ENSG00000276855	AC015922.4		3.25095	0.596055	2.36599	-2.16443	0.00880921
ENSG00000133624	ZNF767P	zinc finger family member 767, pseudogene [Source:HGNC Symbol;Acc:HGNC:21884]	6.07875	12.2667	8.14138	0.914936	0.00888088
ENSG00000186523	FAM86B1	family with sequence similarity 86 member B1 [Source:HGNC Symbol;Acc:HGNC:28268]	1.53217	0.494902	1.18641	-1.5368	0.00888088
ENSG00000238741	SCARNA7	small Cajal body-specific RNA 7 [Source:HGNC Symbol;Acc:HGNC:32563]	523.052	1235.28	760.462	1.1643	0.00913058
ENSG00000254028	AC083843.1		0.475795	1.60013	0.850572	1.56779	0.00919536
ENSG00000108556	CHRNE	cholinergic receptor nicotinic epsilon subunit [Source:HGNC Symbol;Acc:HGNC:1966]	0.224612	1.87913	0.776118	2.36236	0.00924095
ENSG00000198695	MT-ND6	mitochondrially encoded NADH:ubiquinone oxidoreductase core subunit 6 [Source:HGNC Symbol;Acc:HGNC:7462]	7.89512	1.6905	5.82691	-1.93853	0.00924095
ENSG00000271662	AC233280.2		0.0301552	0.392412	0.150907	2.66973	0.00930728
ENSG00000158106	RHPN1	rhophilin Rho GTPase binding protein 1 [Source:HGNC Symbol;Acc:HGNC:19973]	11.4438	23.6954	15.5277	0.966941	0.00938025
ENSG00000172296	SPTLC3	serine palmitoyltransferase long chain base subunit 3 [Source:HGNC Symbol;Acc:HGNC:16253]	0.524651	0.0176395	0.355647	-2.79772	0.00938025
ENSG00000077009	NMRK2	nicotinamide riboside kinase 2 [Source:HGNC Symbol;Acc:HGNC:17871]	0.148083	1.96967	0.755277	2.65884	0.00938025
ENSG00000260267	AC026471.1		5.23336	10.503	6.9899	0.920463	0.00948172
ENSG00000001036	FUCA2	fucosidase, alpha-L- 2, plasma [Source:HGNC Symbol;Acc:HGNC:4008]	25.6953	12.7338	21.3748	-1.03962	0.0095315
ENSG00000138172	CALHM2	calcium homeostasis modulator 2 [Source:HGNC Symbol;Acc:HGNC:23493]	2.90071	0.167541	1.98966	-2.7189	0.0095315
ENSG00000177133	LINC00982	long intergenic non-protein coding RNA 982 [Source:HGNC Symbol;Acc:HGNC:48664]	1.12716	0.84237	1.03223	2.34374	0.00960283
ENSG00000276170	AC244153.1		1.90703	0.151282	1.32178	-2.62308	0.00960283
ENSG00000239857	GET4	golgi to ER traffic protein 4 [Source:HGNC Symbol;Acc:HGNC:21690]	1.47565	3.08881	2.01337	0.973469	0.00960468
ENSG00000225880	LINC00115	long intergenic non-protein coding RNA 115 [Source:HGNC Symbol;Acc:HGNC:26211]	1.40685	4.62768	2.48046	1.59426	0.00963181
ENSG00000261067	AC109460.3		0.127829	0.434874	0.230178	1.53511	0.00963181
ENSG00000150687	PRSS23	protease, serine 23 [Source:HGNC Symbol;Acc:HGNC:14370]	36.9911	14.0908	29.3576	-1.40188	0.00964428
ENSG00000197702	PARVA	parvin alpha [Source:HGNC Symbol;Acc:HGNC:14652]	12.051	3.45574	9.18592	-1.72612	0.00967116
ENSG00000225975	LINC01534	long intergenic non-protein coding RNA 1534 [Source:HGNC Symbol;Acc:HGNC:51281]	2.0082	4.4145	2.8103	1.04235	0.00967116
ENSG00000135269	TES	testin LIM domain protein [Source:HGNC Symbol;Acc:HGNC:14620]	14.2453	3.38084	10.6238	-1.88392	0.00973243
ENSG00000221978	CCNL2	cyclin L2 [Source:HGNC Symbol;Acc:HGNC:20570]	52.9645	84.0809	63.3367	0.612223	0.00987987
ENSG00000263675	MIR5581	microRNA 5581 [Source:HGNC Symbol;Acc:HGNC:43527]	8.72195	26.448	14.6306	1.45455	0.00987987
ENSG00000114450	GNB4	G protein subunit beta 4 [Source:HGNC Symbol;Acc:HGNC:20731]	13.8441	6.85087	11.513	-1.0486	0.00987987
ENSG00000250130	AC090519.1		0.552257	1.90673	1.00375	1.60017	0.00987987
ENSG00000172375	C2CD2L	C2CD2 like [Source:HGNC Symbol;Acc:HGNC:29000]	3.52691	12.2632	6.43899	1.61639	0.00995234
ENSG00000278771	RN7SL3	RNA, 7SL, cytoplasmic 3 [Source:HGNC Symbol;Acc:HGNC:23135]	341.839	52.2756	245.318	-2.23756	0.00998267
ENSG00000111348	ARHGDIB	Rho GDP dissociation inhibitor beta [Source:HGNC Symbol;Acc:HGNC:679]	2.02873	0.102784	1.38675	-2.73729	0.0102262
ENSG00000263731	AC145207.5		5.29589	2.70315	4.43165	-0.987488	0.0102262
ENSG00000225193	AC091167.1		1.37287	4.25349	2.33308	1.50387	0.0102703
ENSG00000101442	ACTR5	ARP5 actin related protein 5 homolog [Source:HGNC Symbol;Acc:HGNC:14671]	6.22937	12.8521	8.43693	0.998201	0.0102703
ENSG00000197530	MIB2	mindbomb E3 ubiquitin protein ligase 2 [Source:HGNC Symbol;Acc:HGNC:30577]	18.1632	55.5491	30.6251	1.43526	0.0102794
ENSG00000162704	ARPC5	actin related protein 2/3 complex subunit 5 [Source:HGNC Symbol;Acc:HGNC:708]	18.4199	7.6511	14.8303	-1.26316	0.0102794
ENSG00000272677	AC124016.1		2.41209	7.11212	3.97877	1.44303	0.0102794
ENSG00000085514	PILRA	paired immunoglobin like type 2 receptor alpha [Source:HGNC Symbol;Acc:HGNC:20396]	1.03274	2.67722	1.5809	1.24714	0.0102794
ENSG00000186912	P2RY4	pyrimidinergic receptor P2Y4 [Source:HGNC Symbol;Acc:HGNC:8542]	0.0400288	0.357712	0.145923	2.44642	0.0102794
ENSG00000162032	SPSB3	splA/ryanodine receptor domain and SOCS box containing 3 [Source:HGNC Symbol;Acc:HGNC:30629]	21.8947	53.1106	32.3	1.18257	0.0102794
ENSG00000261371	PECAM1	platelet and endothelial cell adhesion molecule 1 [Source:HGNC Symbol;Acc:HGNC:8823]	0.188257	0.010031	0.128848	-2.71	0.0102794
ENSG00000210077	MT-TV	mitochondrially encoded tRNA valine [Source:HGNC Symbol;Acc:HGNC:7500]	0.338145	12.9938	4.5567	2.8915	0.0102794
ENSG00000248050	AC079061.1		0.0135533	0.221681	0.0829292	2.69042	0.010285
ENSG00000137628	DDX60	DExD/H-box helicase 60 [Source:HGNC Symbol;Acc:HGNC:25942]	2.05026	0.335342	1.47862	-2.25796	0.0103534
ENSG00000214106	PAXIP1-AS2	PAXIP1 antisense RNA 2 [Source:HGNC Symbol;Acc:HGNC:48958]	0.26461	0.00755216	0.178924	-2.78767	0.0103534
ENSG00000181016	LSMEM1	leucine rich single-pass membrane protein 1 [Source:HGNC Symbol;Acc:HGNC:22036]	0.715819	4.08956	1.8404	2.09816	0.0106162
ENSG00000100522	GNPNAT1	glucosamine-phosphate N-acetyltransferase 1 [Source:HGNC Symbol;Acc:HGNC:19980]	6.89548	3.10039	5.63045	-1.18712	0.0106546
ENSG00000260450	LINC02134	long intergenic non-protein coding RNA 2134 [Source:HGNC Symbol;Acc:HGNC:52994]	1.08048	0.107275	0.75608	-2.43992	0.0107088
ENSG00000008128	CDK11A	cyclin dependent kinase 11A [Source:HGNC Symbol;Acc:HGNC:1730]	2.10427	6.53347	3.58067	1.43994	0.0107398
ENSG00000143450	OAZ3	ornithine decarboxylase antizyme 3 [Source:HGNC Symbol;Acc:HGNC:8097]	0.176828	0.0475981	0.133751	-1.75173	0.0107398
ENSG00000234290	AC116366.1		0.0505301	0.307838	0.136299	2.11965	0.0107398
ENSG00000005981	ASB4	ankyrin repeat and SOCS box containing 4 [Source:HGNC Symbol;Acc:HGNC:16009]	0.109437	0.00917107	0.0760152	-2.51669	0.0107714
ENSG00000250251	PKD1P6	polycystin 1, transient receptor potential channel interacting pseudogene 6 [Source:HGNC Symbol;Acc:HGNC:30070]	6.61646	18.6659	10.633	1.37126	0.0107714
ENSG00000260942	CAPN10-AS1	CAPN10 antisense RNA 1 (head to head) [Source:HGNC Symbol;Acc:HGNC:48839]	2.11453	4.83382	3.02096	1.09944	0.010937
ENSG00000188996	HUS1B	HUS1 checkpoint clamp component B [Source:HGNC Symbol;Acc:HGNC:16485]	0.164281	0.997206	0.441923	2.10294	0.010949
ENSG00000127920	GNG11	G protein subunit gamma 11 [Source:HGNC Symbol;Acc:HGNC:4403]	16.2305	5.65902	12.7067	-1.49627	0.010949
ENSG00000274588	DGKK	diacylglycerol kinase kappa [Source:HGNC Symbol;Acc:HGNC:32395]	0.0579652	0.74961	0.288513	2.6254	0.010949
ENSG00000255561	FDXACB1	ferredoxin-fold anticodon binding domain containing 1 [Source:HGNC Symbol;Acc:HGNC:25110]	1.18273	0.584594	0.983351	-1.04745	0.010949
ENSG00000257511	AC084824.1		1.55876	2.977	2.03151	0.851868	0.010949
ENSG00000205334	LINC01460	long intergenic non-protein coding RNA 1460 [Source:HGNC Symbol;Acc:HGNC:50858]	0.0862392	0	0.0574928	-2.82419	0.0110357
ENSG00000110057	UNC93B1	unc-93 homolog B1 (C. elegans) [Source:HGNC Symbol;Acc:HGNC:13481]	10.7318	2.87439	8.11268	-1.77861	0.0110714
ENSG00000214226	C17orf67	chromosome 17 open reading frame 67 [Source:HGNC Symbol;Acc:HGNC:27900]	0.966048	2.28931	1.40714	1.11921	0.0111309
ENSG00000234219	CDCA4P4	cell division cycle associated 4 pseudogene 4 [Source:HGNC Symbol;Acc:HGNC:49773]	2.08125	8.2437	4.1354	1.78242	0.0112267
ENSG00000207137	SNORD116-13	small nucleolar RNA, C/D box 116-13 [Source:HGNC Symbol;Acc:HGNC:33079]	46.6882	100.799	64.7252	1.05416	0.0113213
ENSG00000185485	SDHAP1	succinate dehydrogenase complex flavoprotein subunit A pseudogene 1 [Source:HGNC Symbol;Acc:HGNC:32455]	9.68961	21.0271	13.4688	1.03003	0.0114087
ENSG00000215041	NEURL4	neuralized E3 ubiquitin protein ligase 4 [Source:HGNC Symbol;Acc:HGNC:34410]	12.0181	25.4919	16.5093	0.980674	0.0114087
ENSG00000223979	SMCR2	Smith-Magenis syndrome chromosome region, candidate 2 (non-protein coding) [Source:HGNC Symbol;Acc:HGNC:17914]	0.453231	0.0466481	0.317703	-2.45457	0.0114087
ENSG00000259417	CTXND1	cortexin domain containing 1 [Source:HGNC Symbol;Acc:HGNC:50507]	1.08517	0.0990754	0.756471	-2.54769	0.0114601
ENSG00000229043	AC091729.3		3.69127	1.56314	2.98189	-1.23384	0.0115155
ENSG00000173926	2003-03-01	membrane associated ring-CH-type finger 3 [Source:HGNC Symbol;Acc:HGNC:28728]	0.577788	1.4375	0.864357	1.18301	0.0115873
ENSG00000278934	AC117489.1		0.316137	0.0280951	0.220123	-2.51776	0.0116167
ENSG00000134398	ERN2	endoplasmic reticulum to nucleus signaling 2 [Source:HGNC Symbol;Acc:HGNC:16942]	0.0956097	0	0.0637398	-2.81853	0.0116167
ENSG00000274414	AL121772.1		0.0553776	0	0.0369184	-2.75174	0.0116167
ENSG00000245848	CEBPA	CCAAT/enhancer binding protein alpha [Source:HGNC Symbol;Acc:HGNC:1833]	0.55167	2.62752	1.24362	1.91485	0.0116167
ENSG00000202512	RN7SKP230	RNA, 7SK small nuclear pseudogene 230 [Source:HGNC Symbol;Acc:HGNC:45954]	1.94924	7.10387	3.66745	1.70049	0.0117898
ENSG00000165521	EML5	echinoderm microtubule associated protein like 5 [Source:HGNC Symbol;Acc:HGNC:18197]	0.318361	1.23713	0.624616	1.74807	0.0118053
ENSG00000259070	LINC00639	long intergenic non-protein coding RNA 639 [Source:HGNC Symbol;Acc:HGNC:27502]	0.320585	0.004432	0.215201	-2.79832	0.0119488
ENSG00000279010	AL031587.6		0.205359	0.459806	0.290175	1.04603	0.0125593
ENSG00000162989	KCNJ3	potassium voltage-gated channel subfamily J member 3 [Source:HGNC Symbol;Acc:HGNC:6264]	0.0535013	0.465524	0.190842	2.36013	0.0129323
ENSG00000169129	AFAP1L2	actin filament associated protein 1 like 2 [Source:HGNC Symbol;Acc:HGNC:25901]	4.45857	0.915829	3.27766	-2.03537	0.0129323
ENSG00000171847	FAM90A1	family with sequence similarity 90 member A1 [Source:HGNC Symbol;Acc:HGNC:25526]	0.122662	0.00318706	0.0828369	-2.72977	0.0129323
ENSG00000259939	AC022167.1		0.42075	2.85591	1.23247	2.19241	0.0129323
ENSG00000101945	SUV39H1	suppressor of variegation 3-9 homolog 1 [Source:HGNC Symbol;Acc:HGNC:11479]	7.38762	4.30531	6.36018	-0.819629	0.0129726
ENSG00000179277	MEIS3P1	Meis homeobox 3 pseudogene 1 [Source:HGNC Symbol;Acc:HGNC:7002]	9.34313	2.68327	7.12318	-1.74534	0.0129743
ENSG00000202058	RN7SKP80	RNA, 7SK small nuclear pseudogene 80 [Source:HGNC Symbol;Acc:HGNC:45804]	9.77559	28.5852	16.0455	1.43808	0.0132234
ENSG00000112511	PHF1	PHD finger protein 1 [Source:HGNC Symbol;Acc:HGNC:8919]	29.1869	108.149	55.5076	1.67775	0.0132742
ENSG00000257800	FNBP1P1	formin binding protein 1 pseudogene 1 [Source:HGNC Symbol;Acc:HGNC:44528]	2.57153	0.68975	1.94427	-1.7764	0.0133214
ENSG00000152669	CCNO	cyclin O [Source:HGNC Symbol;Acc:HGNC:18576]	0.0505371	1.06968	0.39025	2.74111	0.0133214
ENSG00000242866	STRC	stereocilin [Source:HGNC Symbol;Acc:HGNC:16035]	0.035362	0.25845	0.109725	2.30268	0.0133214
ENSG00000259924	AC011939.1		0.707603	2.21853	1.21125	1.50163	0.013328
ENSG00000102032	RENBP	renin binding protein [Source:HGNC Symbol;Acc:HGNC:9959]	4.25889	16.279	8.26559	1.66191	0.0134519
ENSG00000138152	BTBD16	BTB domain containing 16 [Source:HGNC Symbol;Acc:HGNC:26340]	0.0815688	0	0.0543792	-2.74277	0.0134519
ENSG00000278223	MIR6783	microRNA 6783 [Source:HGNC Symbol;Acc:HGNC:50159]	2.73738	0.155674	1.87681	-2.61851	0.0134519
ENSG00000198569	SLC34A3	solute carrier family 34 member 3 [Source:HGNC Symbol;Acc:HGNC:20305]	0.0662841	0	0.0441894	-2.73568	0.0135366
ENSG00000280355	AL132656.4		1.76188	3.23507	2.25294	0.77449	0.0135366
ENSG00000188162	OTOG	otogelin [Source:HGNC Symbol;Acc:HGNC:8516]	0.021003	0	0.014002	-2.76503	0.0136241
ENSG00000268439	EMG1	EMG1, N1-specific pseudouridine methyltransferase [Source:HGNC Symbol;Acc:HGNC:16912]	0.991282	3.80432	1.92896	1.69635	0.0136696
ENSG00000184716	SERINC4	serine incorporator 4 [Source:HGNC Symbol;Acc:HGNC:32237]	0.106032	0.472124	0.228063	1.87318	0.0138895
ENSG00000157150	TIMP4	TIMP metallopeptidase inhibitor 4 [Source:HGNC Symbol;Acc:HGNC:11823]	0.874603	0.189042	0.646083	-1.92389	0.0139711
ENSG00000181458	TMEM45A	transmembrane protein 45A [Source:HGNC Symbol;Acc:HGNC:25480]	6.21461	1.53626	4.65516	-1.84252	0.0139711
ENSG00000282860	AC084035.1		0.435945	1.7914	0.887763	1.81176	0.0139711
ENSG00000271788	AC008875.1		0.260927	0.976166	0.49934	1.63316	0.0139711
ENSG00000004948	CALCR	calcitonin receptor [Source:HGNC Symbol;Acc:HGNC:1440]	0.686559	0.125406	0.499508	-2.08909	0.0139711
ENSG00000106018	VIPR2	vasoactive intestinal peptide receptor 2 [Source:HGNC Symbol;Acc:HGNC:12695]	0.410056	1.5864	0.802171	1.76236	0.0139711
ENSG00000134343	ANO3	anoctamin 3 [Source:HGNC Symbol;Acc:HGNC:14004]	0.101505	0.0133229	0.0721112	-2.31172	0.0139711
ENSG00000280213	UCKL1-AS1	UCKL1 antisense RNA 1 [Source:HGNC Symbol;Acc:HGNC:31967]	0.104485	0.445801	0.218257	1.78918	0.0139711
ENSG00000130513	GDF15	growth differentiation factor 15 [Source:HGNC Symbol;Acc:HGNC:30142]	6.54794	55.5349	22.8769	2.33349	0.0139711
ENSG00000276600	RAB7B	RAB7B, member RAS oncogene family [Source:HGNC Symbol;Acc:HGNC:30513]	0.560973	0.0220894	0.381345	-2.69444	0.0140118
ENSG00000238390	SNORA81	Small nucleolar RNA SNORA81 [Source:RFAM;Acc:RF01241]	3.05785	10.179	5.43155	1.51552	0.0140118
ENSG00000243749	TMEM35B	transmembrane protein 35B [Source:HGNC Symbol;Acc:HGNC:40021]	0.191857	0	0.127905	-2.74689	0.0141216
ENSG00000114268	PFKFB4	6-phosphofructo-2-kinase/fructose-2,6-biphosphatase 4 [Source:HGNC Symbol;Acc:HGNC:8875]	33.3221	8.88052	25.1749	-1.74795	0.0141216
ENSG00000207460	SNORD116-19	small nucleolar RNA, C/D box 116-19 [Source:HGNC Symbol;Acc:HGNC:33085]	167.803	384.251	239.952	1.15676	0.0141216
ENSG00000099840	IZUMO4	IZUMO family member 4 [Source:HGNC Symbol;Acc:HGNC:26950]	1.42644	2.83894	1.89727	0.918403	0.0141216
ENSG00000204344	STK19	serine/threonine kinase 19 [Source:HGNC Symbol;Acc:HGNC:11398]	12.1245	26.3938	16.8809	1.02285	0.0141256
ENSG00000154856	APCDD1	APC down-regulated 1 [Source:HGNC Symbol;Acc:HGNC:15718]	31.8382	3.66484	22.4471	-2.4127	0.0141332
ENSG00000006468	ETV1	ETS variant 1 [Source:HGNC Symbol;Acc:HGNC:3490]	7.27343	2.67806	5.74164	-1.36178	0.0142062
ENSG00000265630	GLUD1P8	glutamate dehydrogenase 1 pseudogene 8 [Source:HGNC Symbol;Acc:HGNC:23637]	0.766121	0	0.510748	-2.73223	0.0142062
ENSG00000127561	SYNGR3	synaptogyrin 3 [Source:HGNC Symbol;Acc:HGNC:11501]	3.86613	16.4355	8.05592	1.85687	0.0142062
ENSG00000173805	HAP1	huntingtin associated protein 1 [Source:HGNC Symbol;Acc:HGNC:4812]	1.90401	9.21436	4.34079	1.90582	0.0142062
ENSG00000148343	MIGA2	mitoguardin 2 [Source:HGNC Symbol;Acc:HGNC:23621]	9.00207	19.4125	12.4722	1.00732	0.0142941
ENSG00000146054	TRIM7	tripartite motif containing 7 [Source:HGNC Symbol;Acc:HGNC:16278]	0.0711899	0.943439	0.361939	2.55417	0.0143354
ENSG00000159251	ACTC1	actin, alpha, cardiac muscle 1 [Source:HGNC Symbol;Acc:HGNC:143]	1.06002	0.22405	0.781362	-1.95176	0.0143354
ENSG00000260892	AC105020.4		0.315146	1.11669	0.582326	1.59519	0.0143855
ENSG00000144642	RBMS3	RNA binding motif single stranded interacting protein 3 [Source:HGNC Symbol;Acc:HGNC:13427]	1.62642	0.330859	1.19456	-2.0328	0.0143947
ENSG00000134333	LDHA	lactate dehydrogenase A [Source:HGNC Symbol;Acc:HGNC:6535]	64.0967	22.213	50.1355	-1.44753	0.0144361
ENSG00000119285	HEATR1	HEAT repeat containing 1 [Source:HGNC Symbol;Acc:HGNC:25517]	14.2311	8.8905	12.4509	-0.74764	0.0144719
ENSG00000279254	AC020604.1		0.296634	1.38731	0.660191	1.94422	0.0144719
ENSG00000279602	AC109326.1		9.87358	3.81365	7.8536	-1.39822	0.0144719
ENSG00000130703	OSBPL2	oxysterol binding protein like 2 [Source:HGNC Symbol;Acc:HGNC:15761]	16.22	36.477	22.9724	1.07491	0.0144719
ENSG00000116661	FBXO2	F-box protein 2 [Source:HGNC Symbol;Acc:HGNC:13581]	1.15607	5.76619	2.69278	1.90492	0.0146434
ENSG00000187630	DHRS4L2	dehydrogenase/reductase 4 like 2 [Source:HGNC Symbol;Acc:HGNC:19731]	3.98424	1.25955	3.07601	-1.63124	0.0146434
ENSG00000276337	AC105429.1		0.300329	1.13209	0.577582	1.71675	0.0148528
ENSG00000108518	PFN1	profilin 1 [Source:HGNC Symbol;Acc:HGNC:8881]	309.269	114.266	244.268	-1.39587	0.0148528
ENSG00000166510	CCDC68	coiled-coil domain containing 68 [Source:HGNC Symbol;Acc:HGNC:24350]	0.308051	0.00581491	0.207306	-2.72642	0.0148667
ENSG00000212607	SNORA3B	small nucleolar RNA, H/ACA box 3B [Source:HGNC Symbol;Acc:HGNC:32638]	9.77992	22.2103	13.9234	1.08358	0.014932
ENSG00000139540	SLC39A5	solute carrier family 39 member 5 [Source:HGNC Symbol;Acc:HGNC:20502]	0.179458	0.651854	0.336923	1.61682	0.0151101
ENSG00000182324	KCNJ14	potassium voltage-gated channel subfamily J member 14 [Source:HGNC Symbol;Acc:HGNC:6260]	0.494552	1.39189	0.793663	1.35889	0.0151188
ENSG00000267272	LINC01140	long intergenic non-protein coding RNA 1140 [Source:HGNC Symbol;Acc:HGNC:27922]	0.126689	0.0166459	0.0900078	-2.30289	0.0154933
ENSG00000105976	MET	MET proto-oncogene, receptor tyrosine kinase [Source:HGNC Symbol;Acc:HGNC:7029]	1.16888	0.133628	0.823794	-2.36589	0.0154933
ENSG00000188677	PARVB	parvin beta [Source:HGNC Symbol;Acc:HGNC:14653]	1.45326	0.259222	1.05525	-2.10799	0.0154933
ENSG00000203761	MSTO2P	misato family member 2, pseudogene [Source:HGNC Symbol;Acc:HGNC:26329]	4.30824	14.9893	7.86861	1.5697	0.0155213
ENSG00000067601	PMS2P4	PMS1 homolog 2, mismatch repair system component pseudogene 4 [Source:HGNC Symbol;Acc:HGNC:9129]	2.17367	4.53211	2.95982	0.947428	0.015774
ENSG00000177595	PIDD1	p53-induced death domain protein 1 [Source:HGNC Symbol;Acc:HGNC:16491]	10.4328	27.8592	16.2416	1.27007	0.0158688
ENSG00000259705	AC084757.3		0.683437	0.148306	0.50506	-1.9648	0.0158744
ENSG00000117318	ID3	inhibitor of DNA binding 3, HLH protein [Source:HGNC Symbol;Acc:HGNC:5362]	65.2172	19.5532	49.9959	-1.64374	0.0159388
ENSG00000272807	AC007038.2		0.536983	1.76005	0.944672	1.50349	0.0159388
ENSG00000138115	CYP2C8	cytochrome P450 family 2 subfamily C member 8 [Source:HGNC Symbol;Acc:HGNC:2622]	0.100595	0	0.0670631	-2.71546	0.0159388
ENSG00000254634	SMG1P6	SMG1P6, nonsense mediated mRNA decay associated PI3K related kinasepseudogene 6 [Source:HGNC Symbol;Acc:HGNC:49863]	0.45914	1.65438	0.857552	1.58257	0.0159388
ENSG00000126803	HSPA2	heat shock protein family A (Hsp70) member 2 [Source:HGNC Symbol;Acc:HGNC:5235]	0.513608	0.0940368	0.373751	-2.10439	0.0161386
ENSG00000184194	GPR173	G protein-coupled receptor 173 [Source:HGNC Symbol;Acc:HGNC:18186]	6.77344	20.7695	11.4388	1.48393	0.0162243
ENSG00000278949	AC127070.5		0.343133	1.09467	0.593646	1.48304	0.0163145
ENSG00000197989	SNHG12	small nucleolar RNA host gene 12 [Source:HGNC Symbol;Acc:HGNC:30062]	10.2897	24.3006	14.96	1.13962	0.0163254
ENSG00000121716	PILRB	paired immunoglobin-like type 2 receptor beta [Source:HGNC Symbol;Acc:HGNC:18297]	2.13981	5.31619	3.1986	1.15407	0.0167561
ENSG00000187601	MAGEH1	MAGE family member H1 [Source:HGNC Symbol;Acc:HGNC:24092]	19.6913	48.3421	29.2416	1.19749	0.0169817
ENSG00000225205	AC078883.1		1.22026	0.211079	0.883865	-2.15149	0.0170247
ENSG00000229178	AC233280.1		0.557221	1.68562	0.933354	1.41245	0.0170247
ENSG00000171873	ADRA1D	adrenoceptor alpha 1D [Source:HGNC Symbol;Acc:HGNC:280]	0.741953	0.180362	0.554756	-1.87555	0.0170247
ENSG00000261526	AC012615.1		5.5198	15.8469	8.96218	1.41112	0.0170247
ENSG00000137500	CCDC90B	coiled-coil domain containing 90B [Source:HGNC Symbol;Acc:HGNC:28108]	14.4529	9.15331	12.6863	-0.730895	0.0170769
ENSG00000179133	C10orf67	chromosome 10 open reading frame 67 [Source:HGNC Symbol;Acc:HGNC:28716]	0.169665	0.0268599	0.122064	-2.1289	0.0170769
ENSG00000234928	LINC01659	long intergenic non-protein coding RNA 1659 [Source:HGNC Symbol;Acc:HGNC:52447]	0.731657	0.0860725	0.516462	-2.29005	0.0170769
ENSG00000228477	AL663070.1		0.669092	3.79914	1.71244	2.0269	0.0170891
ENSG00000227365	AC008060.2		0.485497	0	0.323664	-2.69838	0.0170891
ENSG00000166801	FAM111A	family with sequence similarity 111 member A [Source:HGNC Symbol;Acc:HGNC:24725]	5.47097	2.6344	4.52545	-1.0997	0.0170891
ENSG00000258704	SRP54-AS1	SRP54 antisense RNA 1 (head to head) [Source:HGNC Symbol;Acc:HGNC:50643]	2.96637	8.60138	4.84471	1.37933	0.0170891
ENSG00000250899	AC125807.2		1.91218	0.712148	1.51217	-1.44137	0.0171827
ENSG00000111331	OAS3	2'-5'-oligoadenylate synthetase 3 [Source:HGNC Symbol;Acc:HGNC:8088]	3.21553	0.193931	2.20833	-2.57235	0.0172865
ENSG00000070495	JMJD6	arginine demethylase and lysine hydroxylase [Source:HGNC Symbol;Acc:HGNC:19355]	6.71115	20.1294	11.1839	1.42646	0.0173725
ENSG00000184110	EIF3C	eukaryotic translation initiation factor 3 subunit C [Source:HGNC Symbol;Acc:HGNC:3279]	1.71289	0.971347	1.46571	-0.878295	0.0173826
ENSG00000266967	AARSD1	alanyl-tRNA synthetase domain containing 1 [Source:HGNC Symbol;Acc:HGNC:28417]	2.2137	4.93969	3.12236	1.06596	0.0174267
ENSG00000261441	AC124068.2		0.518579	1.64754	0.8949	1.50136	0.0174378
ENSG00000251532	AC091849.2		0.130429	0.950931	0.40393	2.25006	0.01765
ENSG00000214575	CPEB1	cytoplasmic polyadenylation element binding protein 1 [Source:HGNC Symbol;Acc:HGNC:21744]	0.353178	2.1687	0.958351	2.06692	0.0181085
ENSG00000131584	ACAP3	ArfGAP with coiled-coil, ankyrin repeat and PH domains 3 [Source:HGNC Symbol;Acc:HGNC:16754]	29.0814	59.2034	39.1221	0.944725	0.018134
ENSG00000282458	WASH5P	WAS protein family homolog 5 pseudogene [Source:NCBI gene;Acc:375690]	0.412315	1.30777	0.710801	1.4607	0.0182149
ENSG00000107281	NPDC1	neural proliferation, differentiation and control 1 [Source:HGNC Symbol;Acc:HGNC:7899]	23.5404	62.6716	36.5841	1.30023	0.0182268
ENSG00000137501	SYTL2	synaptotagmin like 2 [Source:HGNC Symbol;Acc:HGNC:15585]	8.79436	2.41434	6.66769	-1.80024	0.0184214
ENSG00000185988	PLK5	polo like kinase 5 [Source:HGNC Symbol;Acc:HGNC:27001]	0.162002	1.15585	0.493284	2.18841	0.0185042
ENSG00000259343	TMC3-AS1	TMC3 antisense RNA 1 [Source:HGNC Symbol;Acc:HGNC:51424]	0.408459	1.36339	0.726767	1.50548	0.0186246
ENSG00000261186	LINC01238	long intergenic non-protein coding RNA 1238 [Source:HGNC Symbol;Acc:HGNC:49795]	0.212172	0.908705	0.444349	1.81322	0.0186947
ENSG00000196696	PDXDC2P-NPIPB14P	nuclear pore complex-interacting protein [Source:NCBI gene;Acc:283970]	0.765668	2.34408	1.29181	1.41418	0.0188621
ENSG00000226002	GTF2IP14	general transcription factor IIi pseudogene 14 [Source:HGNC Symbol;Acc:HGNC:51726]	1.41637	4.74152	2.52476	1.56039	0.0189192
ENSG00000167553	TUBA1C	tubulin alpha 1c [Source:HGNC Symbol;Acc:HGNC:20768]	78.1353	33.6731	63.3146	-1.20595	0.0189192
ENSG00000102024	PLS3	plastin 3 [Source:HGNC Symbol;Acc:HGNC:9091]	57.5406	21.2872	45.4561	-1.40162	0.0189463
ENSG00000223518	CSNK1A1P1	casein kinase 1 alpha 1 pseudogene 1 [Source:HGNC Symbol;Acc:HGNC:30446]	0.133141	0.00587116	0.090718	-2.57249	0.0189463
ENSG00000167363	FN3K	fructosamine 3 kinase [Source:HGNC Symbol;Acc:HGNC:24822]	1.56364	3.64971	2.259	1.10342	0.0190948
ENSG00000125841	NRSN2	neurensin 2 [Source:HGNC Symbol;Acc:HGNC:16229]	13.0389	4.44332	10.1737	-1.52686	0.019175
ENSG00000143110	C1orf162	chromosome 1 open reading frame 162 [Source:HGNC Symbol;Acc:HGNC:28344]	0.306153	1.58824	0.733516	1.96507	0.0194058
ENSG00000203709	C1orf132	chromosome 1 open reading frame 132 [Source:HGNC Symbol;Acc:HGNC:32018]	0.356348	1.2422	0.651633	1.55794	0.0194058
ENSG00000136152	COG3	component of oligomeric golgi complex 3 [Source:HGNC Symbol;Acc:HGNC:18619]	11.7284	24.6938	16.0502	1.00291	0.0194058
ENSG00000275092	AL031710.2		0.974215	3.12836	1.69226	1.53365	0.0194058
ENSG00000260318	COX6CP1	cytochrome c oxidase subunit 6C pseudogene 1 [Source:HGNC Symbol;Acc:HGNC:2286]	1.82938	6.42648	3.36175	1.59747	0.0194058
ENSG00000217555	CKLF	chemokine like factor [Source:HGNC Symbol;Acc:HGNC:13253]	7.93546	4.17919	6.68337	-0.964973	0.0194058
ENSG00000172840	PDP2	pyruvate dehyrogenase phosphatase catalytic subunit 2 [Source:HGNC Symbol;Acc:HGNC:30263]	2.44759	7.73499	4.21006	1.50084	0.0194058
ENSG00000255185	PDXDC2P	pyridoxal dependent decarboxylase domain containing 2, pseudogene [Source:HGNC Symbol;Acc:HGNC:27559]	0.210299	0.985064	0.468554	1.87985	0.0194058
ENSG00000268941	LINC01711	long intergenic non-protein coding RNA 1711 [Source:HGNC Symbol;Acc:HGNC:28663]	0.223254	0.0103031	0.15227	-2.56492	0.0194058
ENSG00000260740	AC026471.3		0.475682	3.01238	1.32125	2.14229	0.0195015
ENSG00000078269	SYNJ2	synaptojanin 2 [Source:HGNC Symbol;Acc:HGNC:11504]	8.15084	1.8182	6.03996	-1.95981	0.0198681
ENSG00000230772	VN1R108P	vomeronasal 1 receptor 108 pseudogene [Source:HGNC Symbol;Acc:HGNC:37432]	0.574226	1.862	1.00348	1.48188	0.0198681
ENSG00000248367	AC008610.1		1.79845	4.84981	2.81557	1.30008	0.0199231
ENSG00000235961	PNMA6A	paraneoplastic Ma antigen family member 6A [Source:HGNC Symbol;Acc:HGNC:28248]	1.47638	3.85933	2.2707	1.28841	0.0202261
ENSG00000243708	PLA2G4B	phospholipase A2 group IVB [Source:HGNC Symbol;Acc:HGNC:9036]	0.532587	1.08902	0.718066	0.946531	0.0202261
ENSG00000161298	ZNF382	zinc finger protein 382 [Source:HGNC Symbol;Acc:HGNC:17409]	3.07524	1.43839	2.52962	-1.0982	0.0202261
ENSG00000155254	MARVELD1	MARVEL domain containing 1 [Source:HGNC Symbol;Acc:HGNC:28674]	14.6297	3.74134	11.0002	-1.81832	0.020595
ENSG00000261693	AC134682.1		0.175807	0.58285	0.311488	1.52695	0.020639
ENSG00000243762	AC006547.2		1.3667	4.71282	2.48208	1.59739	0.020639
ENSG00000278658	MIR6826	microRNA 6826 [Source:HGNC Symbol;Acc:HGNC:50001]	0.154303	2.52652	0.945041	2.56828	0.0206413
ENSG00000279235	AC011944.2		1.42374	4.45061	2.4327	1.46214	0.0206413
ENSG00000106333	PCOLCE	procollagen C-endopeptidase enhancer [Source:HGNC Symbol;Acc:HGNC:8738]	34.557	4.99444	24.7028	-2.20492	0.0206468
ENSG00000111142	METAP2	methionyl aminopeptidase 2 [Source:HGNC Symbol;Acc:HGNC:16672]	27.9949	17.9881	24.6593	-0.690016	0.0206468
ENSG00000200312	RN7SKP255	RNA, 7SK small nuclear pseudogene 255 [Source:HGNC Symbol;Acc:HGNC:45979]	7.97431	26.1565	14.0351	1.57132	0.0206468
ENSG00000175730	BAK1P1	BCL2 antagonist/killer 1 pseudogene 1 [Source:HGNC Symbol;Acc:HGNC:996]	0.179811	1.09324	0.484287	2.07183	0.0206468
ENSG00000273893	AL133520.1		2.48443	5.38909	3.45265	1.02566	0.0206468
ENSG00000135127	BICDL1	BICD family like cargo adaptor 1 [Source:HGNC Symbol;Acc:HGNC:28095]	1.6758	9.46054	4.27071	2.05201	0.0207775
ENSG00000127863	TNFRSF19	TNF receptor superfamily member 19 [Source:HGNC Symbol;Acc:HGNC:11915]	12.6943	2.90429	9.43094	-1.91372	0.020818
ENSG00000274349	ZNF658	zinc finger protein 658 [Source:HGNC Symbol;Acc:HGNC:25226]	1.84443	0.824567	1.50447	-1.20874	0.020911
ENSG00000242028	HYPK	huntingtin interacting protein K [Source:HGNC Symbol;Acc:HGNC:18418]	1.99429	6.40978	3.46612	1.5005	0.0209643
ENSG00000242267	SKINT1L	Skint1 like (pseudogene) [Source:HGNC Symbol;Acc:HGNC:33993]	0.251745	1.38955	0.631012	2.01442	0.0209868
ENSG00000216901	ZNF603P	zinc finger protein 603, pseudogene [Source:HGNC Symbol;Acc:HGNC:23322]	0.402638	1.81308	0.872786	1.83314	0.0210006
ENSG00000116157	GPX7	glutathione peroxidase 7 [Source:HGNC Symbol;Acc:HGNC:4559]	24.6949	8.4628	19.2842	-1.49031	0.0210928
ENSG00000103269	RHBDL1	rhomboid like 1 [Source:HGNC Symbol;Acc:HGNC:10007]	3.26755	15.6359	7.39034	1.86534	0.0210928
ENSG00000171126	KCNG3	potassium voltage-gated channel modifier subfamily G member 3 [Source:HGNC Symbol;Acc:HGNC:18306]	0.0575325	0.402447	0.172504	2.2082	0.0211432
ENSG00000179698	WDR97	WD repeat domain 97 [Source:HGNC Symbol;Acc:HGNC:26959]	0.708554	1.53014	0.982417	1.00196	0.0211432
ENSG00000164879	CA3	carbonic anhydrase 3 [Source:HGNC Symbol;Acc:HGNC:1374]	3.36803	0.872062	2.53604	-1.79326	0.0211496
ENSG00000188523	CFAP77	cilia and flagella associated protein 77 [Source:HGNC Symbol;Acc:HGNC:33776]	0.211665	0.0370904	0.153473	-2.07033	0.0212794
ENSG00000223685	LINC00571	long intergenic non-protein coding RNA 571 [Source:HGNC Symbol;Acc:HGNC:43721]	0.315492	0.0167045	0.215896	-2.50225	0.0215768
ENSG00000197956	S100A6	S100 calcium binding protein A6 [Source:HGNC Symbol;Acc:HGNC:10496]	166.978	22.9372	118.964	-2.23816	0.0217319
ENSG00000212283	SNORD89	small nucleolar RNA, C/D box 89 [Source:HGNC Symbol;Acc:HGNC:32750]	5.09436	13.8486	8.01244	1.31655	0.0217319
ENSG00000168481	LGI3	leucine rich repeat LGI family member 3 [Source:HGNC Symbol;Acc:HGNC:18711]	0.00986814	0.156263	0.0586663	2.55191	0.0217319
ENSG00000238142	BX284668.5		1.58996	0.0339628	1.07129	-2.60976	0.0219062
ENSG00000134007	ADAM20	ADAM metallopeptidase domain 20 [Source:HGNC Symbol;Acc:HGNC:199]	0.430419	1.73171	0.864183	1.75828	0.022222
ENSG00000226979	LTA	lymphotoxin alpha [Source:HGNC Symbol;Acc:HGNC:6709]	0.128333	1.01125	0.42264	2.25577	0.0223933
ENSG00000275601	AC011330.2		0.267432	0	0.178288	-2.61488	0.0223933
ENSG00000115221	ITGB6	integrin subunit beta 6 [Source:HGNC Symbol;Acc:HGNC:6161]	0.0808235	0.0151949	0.0589473	-2.02778	0.0227351
ENSG00000242294	STAG3L5P	stromal antigen 3-like 5 pseudogene [Source:HGNC Symbol;Acc:HGNC:48896]	8.70583	14.517	10.6429	0.651774	0.0227726
ENSG00000109083	IFT20	intraflagellar transport 20 [Source:HGNC Symbol;Acc:HGNC:30989]	13.4694	33.4352	20.1247	1.23753	0.022876
ENSG00000176678	FOXL1	forkhead box L1 [Source:HGNC Symbol;Acc:HGNC:3817]	0.76044	0.0555132	0.525464	-2.46621	0.0228781
ENSG00000136869	TLR4	toll like receptor 4 [Source:HGNC Symbol;Acc:HGNC:11850]	4.1987	0.447516	2.94831	-2.37189	0.0229329
ENSG00000250565	ATP6V1E2	ATPase H+ transporting V1 subunit E2 [Source:HGNC Symbol;Acc:HGNC:18125]	2.6594	1.14549	2.15476	-1.19927	0.0229871
ENSG00000138496	PARP9	poly(ADP-ribose) polymerase family member 9 [Source:HGNC Symbol;Acc:HGNC:24118]	2.74853	0.64863	2.04857	-1.90165	0.0233427
ENSG00000219712	AL357054.1		0.31496	1.08475	0.571557	1.61329	0.0233561
ENSG00000270343	UNGP3	uracil-DNA glycosylase pseudogene 3 [Source:HGNC Symbol;Acc:HGNC:20036]	0.230158	0	0.153439	-2.59719	0.023455
ENSG00000167967	E4F1	E4F transcription factor 1 [Source:HGNC Symbol;Acc:HGNC:3121]	10.8052	24.0667	15.2257	1.05867	0.023455
ENSG00000101335	MYL9	myosin light chain 9 [Source:HGNC Symbol;Acc:HGNC:15754]	14.0246	1.10618	9.71845	-2.44094	0.0235844
ENSG00000247708	STX18-AS1	STX18 antisense RNA 1 (head to head) [Source:HGNC Symbol;Acc:HGNC:48877]	1.50073	3.06186	2.02111	0.951462	0.0236918
ENSG00000087074	PPP1R15A	protein phosphatase 1 regulatory subunit 15A [Source:HGNC Symbol;Acc:HGNC:14375]	26.325	79.7163	44.1221	1.4236	0.0238316
ENSG00000280160	AC135050.7		0.0342415	0.18533	0.0846044	1.96591	0.0239447
ENSG00000273424	AL008582.1		0.373597	0	0.249065	-2.59599	0.0239447
ENSG00000260708	AL118516.1		9.27044	32.5459	17.0289	1.63916	0.0239447
ENSG00000147437	GNRH1	gonadotropin releasing hormone 1 [Source:HGNC Symbol;Acc:HGNC:4419]	1.83953	4.96329	2.88078	1.35337	0.0244062
ENSG00000284324	MIR3175	microRNA 3175 [Source:HGNC Symbol;Acc:HGNC:38299]	4.58584	20.1117	9.76112	1.84916	0.0244209
ENSG00000189171	S100A13	S100 calcium binding protein A13 [Source:HGNC Symbol;Acc:HGNC:10490]	11.5733	4.46871	9.20508	-1.3388	0.024485
ENSG00000188674	C2orf80	chromosome 2 open reading frame 80 [Source:HGNC Symbol;Acc:HGNC:34352]	11.5895	2.86456	8.68119	-1.79565	0.024485
ENSG00000176945	MUC20	mucin 20, cell surface associated [Source:HGNC Symbol;Acc:HGNC:23282]	0.206566	0.760864	0.391332	1.61384	0.024485
ENSG00000096060	FKBP5	FK506 binding protein 5 [Source:HGNC Symbol;Acc:HGNC:3721]	6.1597	2.12441	4.81461	-1.494	0.024485
ENSG00000164972	C9orf24	chromosome 9 open reading frame 24 [Source:HGNC Symbol;Acc:HGNC:19919]	0.376944	1.37083	0.70824	1.61182	0.024485
ENSG00000135045	C9orf40	chromosome 9 open reading frame 40 [Source:HGNC Symbol;Acc:HGNC:23433]	5.96051	3.96061	5.29388	-0.650954	0.024485
ENSG00000179399	GPC5	glypican 5 [Source:HGNC Symbol;Acc:HGNC:4453]	0.318272	0.940941	0.525828	1.41903	0.024485
ENSG00000184402	SS18L1	SS18L1, nBAF chromatin remodeling complex subunit [Source:HGNC Symbol;Acc:HGNC:15592]	8.44557	15.2623	10.7178	0.782692	0.024485
ENSG00000104889	RNASEH2A	ribonuclease H2 subunit A [Source:HGNC Symbol;Acc:HGNC:18518]	40.1013	18.3078	32.8368	-1.16802	0.024485
ENSG00000244257	PKD1P1	polycystin 1, transient receptor potential channel interacting pseudogene 1 [Source:HGNC Symbol;Acc:HGNC:30065]	0.0207884	0.171343	0.0709734	2.24983	0.0246425
ENSG00000143951	WDPCP	WD repeat containing planar cell polarity effector [Source:HGNC Symbol;Acc:HGNC:28027]	2.0393	3.59714	2.55858	0.748831	0.0247528
ENSG00000112769	LAMA4	laminin subunit alpha 4 [Source:HGNC Symbol;Acc:HGNC:6484]	37.6461	7.83625	27.7095	-1.98165	0.0247528
ENSG00000214402	LCNL1	lipocalin like 1 [Source:HGNC Symbol;Acc:HGNC:34436]	0.219003	2.6217	1.0199	2.42778	0.0247712
ENSG00000274211	SOCS7	suppressor of cytokine signaling 7 [Source:HGNC Symbol;Acc:HGNC:29846]	11.6025	23.7892	15.6647	0.98672	0.0247712
ENSG00000151617	EDNRA	endothelin receptor type A [Source:HGNC Symbol;Acc:HGNC:3179]	5.24419	0.5486	3.67899	-2.36253	0.0249294
ENSG00000170190	SLC16A5	solute carrier family 16 member 5 [Source:HGNC Symbol;Acc:HGNC:10926]	2.24015	0.249456	1.57659	-2.32838	0.0249294
ENSG00000223599	AL513523.1		0.986787	2.4537	1.47576	1.18244	0.0249844
ENSG00000179041	RRS1	ribosome biogenesis regulator homolog [Source:HGNC Symbol;Acc:HGNC:17083]	5.41628	3.26795	4.70017	-0.779263	0.0251987
ENSG00000011021	CLCN6	chloride voltage-gated channel 6 [Source:HGNC Symbol;Acc:HGNC:2024]	10.553	28.6395	16.5819	1.31032	0.0252378
ENSG00000224536	AC096677.1		0.139349	0	0.0928997	-2.58776	0.0252378
ENSG00000076201	PTPN23	protein tyrosine phosphatase, non-receptor type 23 [Source:HGNC Symbol;Acc:HGNC:14406]	4.54432	10.721	6.60323	1.1377	0.0252378
ENSG00000180543	TSPYL5	TSPY like 5 [Source:HGNC Symbol;Acc:HGNC:29367]	2.89248	0.355686	2.04688	-2.27475	0.0252378
ENSG00000248690	HAS2-AS1	HAS2 antisense RNA 1 [Source:HGNC Symbol;Acc:HGNC:34340]	0.145701	0.00555109	0.0989846	-2.50168	0.0252378
ENSG00000110844	PRPF40B	pre-mRNA processing factor 40 homolog B [Source:HGNC Symbol;Acc:HGNC:25031]	8.73503	14.7027	10.7243	0.698642	0.0252378
ENSG00000280106	AC008555.8		0.159978	0.0202256	0.113394	-2.22482	0.0252378
ENSG00000130943	PKDREJ	polycystin family receptor for egg jelly [Source:HGNC Symbol;Acc:HGNC:9015]	0.0162182	0	0.0108121	-2.55621	0.0252378
ENSG00000177465	ACOT4	acyl-CoA thioesterase 4 [Source:HGNC Symbol;Acc:HGNC:19748]	0.264784	0.0339529	0.18784	-2.20966	0.0253921
ENSG00000200502	Y_RNA	Y RNA [Source:RFAM;Acc:RF00019]	1.2514	8.03691	3.51324	2.12301	0.0253944
ENSG00000203999	LINC01270	long intergenic non-protein coding RNA 1270 [Source:HGNC Symbol;Acc:HGNC:27658]	0.369323	0.0191127	0.252587	-2.50543	0.0253944
ENSG00000207088	SNORA7B	small nucleolar RNA, H/ACA box 7B [Source:HGNC Symbol;Acc:HGNC:32593]	15.0229	49.1789	26.4083	1.56362	0.0255814
ENSG00000239713	APOBEC3G	apolipoprotein B mRNA editing enzyme catalytic subunit 3G [Source:HGNC Symbol;Acc:HGNC:17357]	1.17489	0.200168	0.849983	-2.09987	0.0255814
ENSG00000085377	PREP	prolyl endopeptidase [Source:HGNC Symbol;Acc:HGNC:9358]	15.27	6.80731	12.4491	-1.1768	0.0256174
ENSG00000132522	GPS2	G protein pathway suppressor 2 [Source:HGNC Symbol;Acc:HGNC:4550]	3.65505	6.92548	4.74519	0.852419	0.0256194
ENSG00000205918	PDPK2P	3-phosphoinositide dependent protein kinase 2, pseudogene [Source:HGNC Symbol;Acc:HGNC:49897]	0.0258859	0.346592	0.132788	2.47756	0.0256876
ENSG00000167460	TPM4	tropomyosin 4 [Source:HGNC Symbol;Acc:HGNC:12013]	185.188	75.0996	148.492	-1.25988	0.0256876
ENSG00000224083	MTCO1P11	mitochondrially encoded cytochrome c oxidase I pseudogene 11 [Source:HGNC Symbol;Acc:HGNC:52013]	0.00915999	0.144945	0.0544217	2.51991	0.0259122
ENSG00000263013	AC133065.4		1.70729	4.13646	2.51701	1.13131	0.0259122
ENSG00000215630	GUSBP9	glucuronidase, beta pseudogene 9 [Source:HGNC Symbol;Acc:HGNC:42323]	7.80093	26.967	14.1896	1.61338	0.0259419
ENSG00000090061	CCNK	cyclin K [Source:HGNC Symbol;Acc:HGNC:1596]	2.36638	5.0053	3.24602	1.0227	0.0259419
ENSG00000269246	AC011445.2		2.72126	7.2626	4.23504	1.31549	0.0259419
ENSG00000174473	GALNTL6	polypeptide N-acetylgalactosaminyltransferase like 6 [Source:HGNC Symbol;Acc:HGNC:33844]	1.63969	0.188756	1.15605	-2.28236	0.0260088
ENSG00000218336	TENM3	teneurin transmembrane protein 3 [Source:HGNC Symbol;Acc:HGNC:29944]	32.2706	16.6754	27.0722	-1.00765	0.0261236
ENSG00000234871	LINC01032	long intergenic non-protein coding RNA 1032 [Source:HGNC Symbol;Acc:HGNC:49018]	0.132264	1.33417	0.5329	2.37548	0.0261871
ENSG00000115523	GNLY	granulysin [Source:HGNC Symbol;Acc:HGNC:4414]	0.0354823	0.42953	0.166832	2.41329	0.0262281
ENSG00000179088	C12orf42	chromosome 12 open reading frame 42 [Source:HGNC Symbol;Acc:HGNC:24729]	0.0517133	0.317662	0.140363	2.0744	0.0262281
ENSG00000163565	IFI16	interferon gamma inducible protein 16 [Source:HGNC Symbol;Acc:HGNC:5395]	10.7628	3.61666	8.38075	-1.52221	0.0263842
ENSG00000132031	MATN3	matrilin 3 [Source:HGNC Symbol;Acc:HGNC:6909]	5.81048	0.533303	4.05142	-2.3781	0.0265508
ENSG00000154096	THY1	Thy-1 cell surface antigen [Source:HGNC Symbol;Acc:HGNC:11801]	36.6605	9.82408	27.715	-1.75357	0.0265508
ENSG00000279861	AC073548.1		0.489748	2.1571	1.04553	1.77695	0.0265508
ENSG00000265775	AC004147.5		0.0987912	1.15015	0.449245	2.38749	0.0266216
ENSG00000138449	SLC40A1	solute carrier family 40 member 1 [Source:HGNC Symbol;Acc:HGNC:10909]	2.32303	0.781441	1.80916	-1.56117	0.0266298
ENSG00000232828	AC231533.1		0.174497	0.883517	0.410837	1.8747	0.0266298
ENSG00000179119	SPTY2D1	SPT2 chromatin protein domain containing 1 [Source:HGNC Symbol;Acc:HGNC:26818]	6.83706	18.6514	10.7752	1.32222	0.0270378
ENSG00000164845	FAM86FP	family with sequence similarity 86 member F, pseudogene [Source:HGNC Symbol;Acc:HGNC:42357]	3.41541	1.38346	2.73809	-1.31259	0.0270378
ENSG00000135069	PSAT1	phosphoserine aminotransferase 1 [Source:HGNC Symbol;Acc:HGNC:19129]	53.1327	25.0362	43.7672	-1.11249	0.0273269
ENSG00000127362	TAS2R3	taste 2 receptor member 3 [Source:HGNC Symbol;Acc:HGNC:14910]	0.740517	3.29778	1.59294	1.79404	0.0273683
ENSG00000208037	MIR320A	microRNA 320a [Source:HGNC Symbol;Acc:HGNC:31632]	7.29544	25.2054	13.2654	1.62847	0.0273683
ENSG00000152952	PLOD2	procollagen-lysine,2-oxoglutarate 5-dioxygenase 2 [Source:HGNC Symbol;Acc:HGNC:9082]	22.9941	6.41839	17.4688	-1.66514	0.0274216
ENSG00000247679	AC139795.2		1.99624	4.74491	2.91246	1.11166	0.0274216
ENSG00000170961	HAS2	hyaluronan synthase 2 [Source:HGNC Symbol;Acc:HGNC:4819]	4.02718	0.502737	2.85237	-2.26193	0.0274216
ENSG00000069696	DRD4	dopamine receptor D4 [Source:HGNC Symbol;Acc:HGNC:3025]	0.93032	4.25565	2.03876	1.79741	0.0274216
ENSG00000139318	DUSP6	dual specificity phosphatase 6 [Source:HGNC Symbol;Acc:HGNC:3072]	22.648	5.4647	16.9202	-1.76148	0.0274216
ENSG00000232117	LINC00384	long intergenic non-protein coding RNA 384 [Source:HGNC Symbol;Acc:HGNC:42711]	0.0246745	0.127521	0.0589567	1.9742	0.0274216
ENSG00000197119	SLC25A29	solute carrier family 25 member 29 [Source:HGNC Symbol;Acc:HGNC:20116]	15.6042	29.1407	20.1163	0.840668	0.0274216
ENSG00000101203	COL20A1	collagen type XX alpha 1 chain [Source:HGNC Symbol;Acc:HGNC:14670]	0.0667216	0.484948	0.206131	2.15078	0.0274216
ENSG00000130307	USHBP1	USH1 protein network component harmonin binding protein 1 [Source:HGNC Symbol;Acc:HGNC:24058]	0.095593	0.0132531	0.0681464	-2.17722	0.0274216
ENSG00000160307	S100B	S100 calcium binding protein B [Source:HGNC Symbol;Acc:HGNC:10500]	25.9934	3.05682	18.3479	-2.28505	0.0274216
ENSG00000105219	CNTD2	cyclin N-terminal domain containing 2 [Source:HGNC Symbol;Acc:HGNC:25805]	0.197266	1.07696	0.490498	1.96296	0.0276302
ENSG00000138039	LHCGR	luteinizing hormone/choriogonadotropin receptor [Source:HGNC Symbol;Acc:HGNC:6585]	0.100844	0	0.0672294	-2.55996	0.0276314
ENSG00000091436	MAP3K20	mitogen-activated protein kinase kinase kinase 20 [Source:HGNC Symbol;Acc:HGNC:17797]	7.34446	4.12113	6.27001	-0.906617	0.0276314
ENSG00000004534	RBM6	RNA binding motif protein 6 [Source:HGNC Symbol;Acc:HGNC:9903]	37.7117	69.1662	48.1965	0.78019	0.0276314
ENSG00000258590	NBEAP1	neurobeachin pseudogene 1 [Source:HGNC Symbol;Acc:HGNC:1007]	0.00740975	0.135259	0.0500261	2.5404	0.0276314
ENSG00000261692	AC092120.2		1.30947	4.08605	2.23499	1.44992	0.0276881
ENSG00000115232	ITGA4	integrin subunit alpha 4 [Source:HGNC Symbol;Acc:HGNC:6140]	6.77369	1.37707	4.97482	-2.00319	0.0276901
ENSG00000100359	SGSM3	small G protein signaling modulator 3 [Source:HGNC Symbol;Acc:HGNC:25228]	1.73926	4.52234	2.66696	1.26086	0.0276901
ENSG00000268403	AC132192.2		5.52095	9.98306	7.00832	0.804863	0.0277045
ENSG00000200503	SNORD115-5	small nucleolar RNA, C/D box 115-5 [Source:HGNC Symbol;Acc:HGNC:33024]	0.539554	8.10642	3.06184	2.47519	0.0277045
ENSG00000078699	CBFA2T2	CBFA2/RUNX1 translocation partner 2 [Source:HGNC Symbol;Acc:HGNC:1536]	7.25748	18.1287	10.8812	1.20257	0.0277045
ENSG00000105519	CAPS	calcyphosine [Source:HGNC Symbol;Acc:HGNC:1487]	1.77969	4.24595	2.60177	1.12584	0.0277311
ENSG00000127399	LRRC61	leucine rich repeat containing 61 [Source:HGNC Symbol;Acc:HGNC:21704]	0.978105	0	0.65207	-2.56104	0.0277691
ENSG00000100504	PYGL	glycogen phosphorylase L [Source:HGNC Symbol;Acc:HGNC:9725]	16.9715	7.10158	13.6815	-1.27447	0.0277691
ENSG00000234779	AL450003.2		1.10153	0	0.734356	-2.55841	0.0279982
ENSG00000121316	PLBD1	phospholipase B domain containing 1 [Source:HGNC Symbol;Acc:HGNC:26215]	0.85202	0.128021	0.610687	-2.1113	0.0279982
ENSG00000252481	SCARNA13	small Cajal body-specific RNA 13 [Source:HGNC Symbol;Acc:HGNC:32570]	424.53	1236.45	695.169	1.41996	0.0279982
ENSG00000168267	PTF1A	pancreas specific transcription factor, 1a [Source:HGNC Symbol;Acc:HGNC:23734]	0.0234447	0.294075	0.113655	2.41955	0.0282886
ENSG00000075213	SEMA3A	semaphorin 3A [Source:HGNC Symbol;Acc:HGNC:10723]	15.6195	5.9872	12.4088	-1.34556	0.0283466
ENSG00000248858	FLJ46284	uncharacterized LOC441369 [Source:NCBI gene;Acc:441369]	0.116188	0.442219	0.224865	1.67909	0.0283466
ENSG00000237352	LINC01358	long intergenic non-protein coding RNA 1358 [Source:HGNC Symbol;Acc:HGNC:50589]	0.0640388	0	0.0426926	-2.5373	0.0283941
ENSG00000103226	NOMO3	NODAL modulator 3 [Source:HGNC Symbol;Acc:HGNC:25242]	1.54554	2.72847	1.93985	0.715489	0.0283941
ENSG00000240731	AL139287.1		5.81917	13.4703	8.36954	1.09291	0.0287112
ENSG00000168389	MFSD2A	major facilitator superfamily domain containing 2A [Source:HGNC Symbol;Acc:HGNC:25897]	10.6073	33.0997	18.1048	1.4393	0.0287112
ENSG00000233143	DIRC3-AS1	DIRC3 antisense RNA 1 [Source:HGNC Symbol;Acc:HGNC:50636]	0.320745	0	0.21383	-2.53342	0.0287112
ENSG00000109919	MTCH2	mitochondrial carrier 2 [Source:HGNC Symbol;Acc:HGNC:17587]	37.0495	18.6133	30.9041	-1.0436	0.0287112
ENSG00000256533	AP002373.2		0.277185	0.870613	0.474995	1.43605	0.0287112
ENSG00000165899	OTOGL	otogelin like [Source:HGNC Symbol;Acc:HGNC:26901]	0.619805	0.143224	0.460945	-1.88158	0.0287112
ENSG00000270878	AL136038.4		1.36276	2.93706	1.88753	0.994032	0.0287112
ENSG00000167900	TK1	thymidine kinase 1 [Source:HGNC Symbol;Acc:HGNC:11830]	28.0817	7.29417	21.1525	-1.78259	0.0287112
ENSG00000160471	COX6B2	cytochrome c oxidase subunit 6B2 [Source:HGNC Symbol;Acc:HGNC:24380]	0.353045	2.77084	1.15898	2.19868	0.0287112
ENSG00000183876	ARSI	arylsulfatase family member I [Source:HGNC Symbol;Acc:HGNC:32521]	5.2217	0.181168	3.54152	-2.28785	0.0287251
ENSG00000204261	PSMB8-AS1	PSMB8 antisense RNA 1 (head to head) [Source:HGNC Symbol;Acc:HGNC:39758]	0.596017	0.0407301	0.410921	-2.42533	0.0287251
ENSG00000204052	LRRC73	leucine rich repeat containing 73 [Source:HGNC Symbol;Acc:HGNC:21375]	1.17076	4.36714	2.23622	1.60724	0.0287251
ENSG00000279529	AC008764.8		1.22341	4.50484	2.31722	1.61365	0.0287251
ENSG00000212916	MAP10	microtubule associated protein 10 [Source:HGNC Symbol;Acc:HGNC:29265]	2.15382	0.789472	1.69904	-1.44193	0.02882
ENSG00000255495	AC145124.1		2.09013	0.971469	1.71724	-1.13179	0.02882
ENSG00000157388	CACNA1D	calcium voltage-gated channel subunit alpha1 D [Source:HGNC Symbol;Acc:HGNC:1391]	0.0503547	0.14954	0.0834164	1.3619	0.0288923
ENSG00000232909	AL157823.2		0.440442	0.0524355	0.311107	-2.21995	0.0291475
ENSG00000137806	NDUFAF1	NADH:ubiquinone oxidoreductase complex assembly factor 1 [Source:HGNC Symbol;Acc:HGNC:18828]	8.33227	4.60164	7.08873	-0.912461	0.0291771
ENSG00000253426	AC022784.3		0.219608	0.00556453	0.14826	-2.47541	0.0292031
ENSG00000164483	SAMD3	sterile alpha motif domain containing 3 [Source:HGNC Symbol;Acc:HGNC:21574]	0.0950892	0.0177762	0.0693182	-2.01938	0.0292803
ENSG00000131480	AOC2	amine oxidase, copper containing 2 [Source:HGNC Symbol;Acc:HGNC:549]	1.19244	4.33477	2.23988	1.60391	0.0292803
ENSG00000104497	SNX16	sorting nexin 16 [Source:HGNC Symbol;Acc:HGNC:14980]	1.69085	3.50713	2.29627	0.947483	0.029281
ENSG00000258289	CHURC1	churchill domain containing 1 [Source:HGNC Symbol;Acc:HGNC:20099]	8.89044	4.61739	7.46609	-1.02579	0.029346
ENSG00000230498	AL035409.1		1.42105	4.76191	2.53467	1.58249	0.0293952
ENSG00000146376	ARHGAP18	Rho GTPase activating protein 18 [Source:HGNC Symbol;Acc:HGNC:21035]	5.69842	1.25288	4.21657	-1.89822	0.0294848
ENSG00000274184	AC011815.2		0.0875603	0.569837	0.248319	2.08984	0.0297109
ENSG00000153179	RASSF3	Ras association domain family member 3 [Source:HGNC Symbol;Acc:HGNC:14271]	3.03384	1.11804	2.39524	-1.42104	0.0297162
ENSG00000145244	CORIN	corin, serine peptidase [Source:HGNC Symbol;Acc:HGNC:19012]	0.124547	0.670402	0.306499	1.94386	0.0297418
ENSG00000250306	AC091826.1		0.166598	1.6574	0.663531	2.35725	0.0297418
ENSG00000173258	ZNF483	zinc finger protein 483 [Source:HGNC Symbol;Acc:HGNC:23384]	5.15536	15.7066	8.67244	1.42766	0.0297418
ENSG00000178202	KDELC2	KDEL motif containing 2 [Source:HGNC Symbol;Acc:HGNC:28496]	11.6143	4.50178	9.24346	-1.36833	0.0297418
ENSG00000140519	RHCG	Rh family C glycoprotein [Source:HGNC Symbol;Acc:HGNC:18140]	0.0449486	0.858435	0.316111	2.50715	0.0297418
ENSG00000278987	AL031009.1		1.45657	2.8179	1.91035	0.876725	0.0297587
ENSG00000235590	GNAS-AS1	GNAS antisense RNA 1 [Source:HGNC Symbol;Acc:HGNC:24872]	0.862803	2.91146	1.54569	1.49711	0.0297587
ENSG00000216285	AC078819.1		0.687047	0.183862	0.519319	-1.68873	0.0299258
ENSG00000125869	LAMP5	lysosomal associated membrane protein family member 5 [Source:HGNC Symbol;Acc:HGNC:16097]	5.23499	0.633744	3.70124	-2.27061	0.0299258
ENSG00000253208	AC015743.1		0.3706	1.53143	0.757544	1.73683	0.0299687
ENSG00000259244	AC048382.2		0.319373	0	0.212915	-2.51339	0.029991
ENSG00000187650	VMAC	vimentin type intermediate filament associated coiled-coil protein [Source:HGNC Symbol;Acc:HGNC:33803]	2.01444	4.0621	2.69699	0.927567	0.029991
ENSG00000188215	DCUN1D3	defective in cullin neddylation 1 domain containing 3 [Source:HGNC Symbol;Acc:HGNC:28734]	5.00254	13.1235	7.70952	1.27242	0.0300024
ENSG00000260727	SLC7A5P1	solute carrier family 7 member 5 pseudogene 1 [Source:HGNC Symbol;Acc:HGNC:29458]	5.5774	13.6414	8.26539	1.12828	0.0300024
ENSG00000243742	RPLP0P2	ribosomal protein lateral stalk subunit P0 pseudogene 2 [Source:HGNC Symbol;Acc:HGNC:17960]	0.994314	0.0661261	0.684918	-2.40632	0.0301975
ENSG00000185163	DDX51	DEAD-box helicase 51 [Source:HGNC Symbol;Acc:HGNC:20082]	8.37	17.4794	11.4065	0.94261	0.0303328
ENSG00000275441	AC020765.2		0.952552	2.64726	1.51746	1.37432	0.0303843
ENSG00000234329	AL604028.2		2.6835	4.84466	3.40389	0.783539	0.0304627
ENSG00000229750	AC096649.1		0.250744	0	0.167163	-2.49059	0.0304627
ENSG00000163840	DTX3L	deltex E3 ubiquitin ligase 3L [Source:HGNC Symbol;Acc:HGNC:30323]	4.5582	1.14826	3.42155	-1.80526	0.0304627
ENSG00000113108	APBB3	amyloid beta precursor protein binding family B member 3 [Source:HGNC Symbol;Acc:HGNC:20708]	9.64216	21.1169	13.4671	0.999563	0.0304627
ENSG00000050344	NFE2L3	nuclear factor, erythroid 2 like 3 [Source:HGNC Symbol;Acc:HGNC:7783]	3.86563	0.600568	2.77728	-2.1681	0.0304627
ENSG00000254400	AC091564.2		0.717249	2.3696	1.26803	1.50376	0.0304627
ENSG00000259433	AC051619.3		0.0158624	0.151116	0.0609468	2.30735	0.0304627
ENSG00000125533	BHLHE23	basic helix-loop-helix family member e23 [Source:HGNC Symbol;Acc:HGNC:16093]	0.535154	2.04653	1.03895	1.66588	0.0304627
ENSG00000105376	ICAM5	intercellular adhesion molecule 5 [Source:HGNC Symbol;Acc:HGNC:5348]	2.53968	26.4283	10.5026	2.33135	0.0304627
ENSG00000250101	AC106795.3		0.034301	0.681726	0.250109	2.49576	0.0304872
ENSG00000165672	PRDX3	peroxiredoxin 3 [Source:HGNC Symbol;Acc:HGNC:9354]	47.9258	27.6312	41.1609	-0.840866	0.0305245
ENSG00000007516	BAIAP3	BAI1 associated protein 3 [Source:HGNC Symbol;Acc:HGNC:948]	4.61245	22.0645	10.4298	1.88289	0.0305245
ENSG00000251862	MIR1343	microRNA 1343 [Source:HGNC Symbol;Acc:HGNC:41902]	0.459084	3.71058	1.54292	2.22637	0.0306994
ENSG00000167962	ZNF598	zinc finger protein 598 [Source:HGNC Symbol;Acc:HGNC:28079]	14.2691	33.2663	20.6015	1.10938	0.0306994
ENSG00000266677	AC087164.1		0.068928	0.400213	0.179356	2.01563	0.0309109
ENSG00000168096	ANKS3	ankyrin repeat and sterile alpha motif domain containing 3 [Source:HGNC Symbol;Acc:HGNC:29422]	11.2473	21.5542	14.683	0.838257	0.0309288
ENSG00000273253	AL022328.4		3.74687	7.3819	4.95855	0.859758	0.0309288
ENSG00000249833	CCDC37-AS1	CCDC37 antisense RNA 1 (head to head) [Source:HGNC Symbol;Acc:HGNC:49641]	0.0364669	0.313664	0.128866	2.30212	0.0309619
ENSG00000273066	AL355987.4		1.09052	2.43186	1.53763	1.08018	0.0309619
ENSG00000282100	AC091046.3		0.511323	1.42331	0.81532	1.33105	0.0309619
ENSG00000260448	LCMT1-AS1	LCMT1 antisense RNA 1 [Source:HGNC Symbol;Acc:HGNC:51177]	0.699205	0.14383	0.51408	-1.91283	0.0309619
ENSG00000160224	AIRE	autoimmune regulator [Source:HGNC Symbol;Acc:HGNC:360]	0.173036	0.0185848	0.121552	-2.25452	0.0309619
ENSG00000180801	ARSJ	arylsulfatase family member J [Source:HGNC Symbol;Acc:HGNC:26286]	4.63415	0.930896	3.39973	-1.98639	0.0310359
ENSG00000110063	DCPS	decapping enzyme, scavenger [Source:HGNC Symbol;Acc:HGNC:29812]	7.03986	3.65605	5.91192	-0.970002	0.0310359
ENSG00000177096	FAM109B	family with sequence similarity 109 member B [Source:HGNC Symbol;Acc:HGNC:27161]	0.460556	0.0633313	0.328147	-2.17257	0.0310359
ENSG00000186479	RGS7BP	regulator of G protein signaling 7 binding protein [Source:HGNC Symbol;Acc:HGNC:23271]	0.490468	2.09867	1.02654	1.75723	0.0310908
ENSG00000122729	ACO1	aconitase 1 [Source:HGNC Symbol;Acc:HGNC:117]	8.81302	4.85884	7.49496	-0.916642	0.0312093
ENSG00000232788	AC078883.3		0.24603	0	0.16402	-2.49906	0.0313552
ENSG00000176153	GPX2	glutathione peroxidase 2 [Source:HGNC Symbol;Acc:HGNC:4554]	0.010023	0.283479	0.101175	2.51518	0.0314865
ENSG00000230778	ANKRD63	ankyrin repeat domain 63 [Source:HGNC Symbol;Acc:HGNC:40027]	6.28809	1.42656	4.66758	-1.81879	0.0315277
ENSG00000101294	HM13	histocompatibility minor 13 [Source:HGNC Symbol;Acc:HGNC:16435]	16.8647	45.7844	26.5046	1.25784	0.0316285
ENSG00000006025	OSBPL7	oxysterol binding protein like 7 [Source:HGNC Symbol;Acc:HGNC:16387]	5.01964	10.4482	6.82916	0.979378	0.0317849
ENSG00000170089	AC106795.1		5.37369	11.0371	7.2615	0.962686	0.0317992
ENSG00000231663	AL355472.1		2.00332	5.27353	3.09339	1.28969	0.0318426
ENSG00000174807	CD248	CD248 molecule [Source:HGNC Symbol;Acc:HGNC:18219]	1.77266	0.276637	1.27398	-2.09344	0.0318426
ENSG00000176014	TUBB6	tubulin beta 6 class V [Source:HGNC Symbol;Acc:HGNC:20776]	96.4062	32.7172	75.1765	-1.51491	0.0318426
ENSG00000267260	AC020928.1		1.25019	0.726288	1.07556	-0.813112	0.0318426
ENSG00000154814	OXNAD1	oxidoreductase NAD binding domain containing 1 [Source:HGNC Symbol;Acc:HGNC:25128]	4.77518	8.65195	6.06743	0.770222	0.0318829
ENSG00000164967	RPP25L	ribonuclease P/MRP subunit p25 like [Source:HGNC Symbol;Acc:HGNC:19909]	12.6766	5.49416	10.2825	-1.21063	0.031938
ENSG00000101019	UQCC1	ubiquinol-cytochrome c reductase complex assembly factor 1 [Source:HGNC Symbol;Acc:HGNC:15891]	15.6304	34.6895	21.9834	1.05085	0.0319888
ENSG00000243753	HLA-L	major histocompatibility complex, class I, L (pseudogene) [Source:HGNC Symbol;Acc:HGNC:4970]	1.31344	2.96112	1.86267	1.05833	0.0319957
ENSG00000105963	ADAP1	ArfGAP with dual PH domains 1 [Source:HGNC Symbol;Acc:HGNC:16486]	0.566247	1.79544	0.975979	1.49836	0.0319957
ENSG00000239607	RN7SL573P	RNA, 7SL, cytoplasmic 573, pseudogene [Source:HGNC Symbol;Acc:HGNC:46589]	0.231771	1.19789	0.55381	1.913	0.0319957
ENSG00000213385	AC105052.2		1.04718	3.27426	1.78954	1.49702	0.0320257
ENSG00000184277	TM2D3	TM2 domain containing 3 [Source:HGNC Symbol;Acc:HGNC:24128]	9.24786	17.5799	12.0252	0.869445	0.0320257
ENSG00000254503	AC010319.1		0.0608825	0.419472	0.180412	2.08524	0.0320257
ENSG00000121101	TEX14	testis expressed 14, intercellular bridge forming factor [Source:HGNC Symbol;Acc:HGNC:11737]	0.327184	1.30887	0.654413	1.67698	0.0322107
ENSG00000237491	AL669831.5		0.683267	1.73263	1.03305	1.24282	0.032273
ENSG00000168000	BSCL2	BSCL2, seipin lipid droplet biogenesis associated [Source:HGNC Symbol;Acc:HGNC:15832]	3.59302	7.61999	4.93535	0.994564	0.032273
ENSG00000101160	CTSZ	cathepsin Z [Source:HGNC Symbol;Acc:HGNC:2547]	12.3305	1.6195	8.76017	-2.17782	0.0323045
ENSG00000198715	GLMP	glycosylated lysosomal membrane protein [Source:HGNC Symbol;Acc:HGNC:29436]	13.1785	4.74393	10.367	-1.40511	0.032595
ENSG00000169499	PLEKHA2	pleckstrin homology domain containing A2 [Source:HGNC Symbol;Acc:HGNC:14336]	7.87454	3.31546	6.35485	-1.21713	0.0326491
ENSG00000183087	GAS6	growth arrest specific 6 [Source:HGNC Symbol;Acc:HGNC:4168]	9.36626	32.7973	17.1766	1.5252	0.0327995
ENSG00000120820	GLT8D2	glycosyltransferase 8 domain containing 2 [Source:HGNC Symbol;Acc:HGNC:24890]	2.80641	0.435416	2.01608	-2.11685	0.0328803
ENSG00000200879	SNORD14E	small nucleolar RNA, C/D box 14E [Source:HGNC Symbol;Acc:HGNC:30354]	9.4432	47.9982	22.2949	1.91579	0.0329516
ENSG00000261596	AC005632.2		1.06459	2.79758	1.64225	1.25961	0.0329516
ENSG00000206129	AC006305.1		0.0916149	0	0.0610766	-2.48518	0.0329516
ENSG00000136732	GYPC	glycophorin C (Gerbich blood group) [Source:HGNC Symbol;Acc:HGNC:4704]	28.538	11.0248	22.7003	-1.33718	0.0329938
ENSG00000213519	AC132008.1		0.322451	1.88506	0.843322	1.98303	0.0330615
ENSG00000197355	UAP1L1	UDP-N-acetylglucosamine pyrophosphorylase 1 like 1 [Source:HGNC Symbol;Acc:HGNC:28082]	2.07567	15.6683	6.60653	2.14931	0.0331162
ENSG00000278467	AC138393.3		1.99543	4.8361	2.94232	1.15841	0.0331802
ENSG00000146904	EPHA1	EPH receptor A1 [Source:HGNC Symbol;Acc:HGNC:3385]	0.160815	0	0.10721	-2.49021	0.0332926
ENSG00000165240	ATP7A	ATPase copper transporting alpha [Source:HGNC Symbol;Acc:HGNC:869]	4.26509	2.68998	3.74005	-0.706664	0.0332926
ENSG00000103253	HAGHL	hydroxyacylglutathione hydrolase like [Source:HGNC Symbol;Acc:HGNC:14177]	4.73277	13.8246	7.76339	1.37719	0.0333234
ENSG00000099338	CATSPERG	cation channel sperm associated auxiliary subunit gamma [Source:HGNC Symbol;Acc:HGNC:25243]	1.30414	4.06102	2.2231	1.46258	0.0333396
ENSG00000186056	MATN1-AS1	MATN1 antisense RNA 1 [Source:HGNC Symbol;Acc:HGNC:40364]	0.338812	1.82686	0.834827	1.91143	0.0333534
ENSG00000213997	PGAM1P7	phosphoglycerate mutase 1 pseudogene 7 [Source:HGNC Symbol;Acc:HGNC:42454]	0.330221	1.01037	0.556937	1.42108	0.0333534
ENSG00000129038	LOXL1	lysyl oxidase like 1 [Source:HGNC Symbol;Acc:HGNC:6665]	40.1819	15.2602	31.8747	-1.37556	0.0333754
ENSG00000112041	TULP1	tubby like protein 1 [Source:HGNC Symbol;Acc:HGNC:12423]	0.225425	0	0.150284	-2.48618	0.0335516
ENSG00000069535	MAOB	monoamine oxidase B [Source:HGNC Symbol;Acc:HGNC:6834]	0.34352	0.064377	0.250472	-2.00411	0.0336029
ENSG00000112343	TRIM38	tripartite motif containing 38 [Source:HGNC Symbol;Acc:HGNC:10059]	0.491101	0.0322759	0.338159	-2.36978	0.0341071
ENSG00000283709	FAM238C	family with sequence similarity 238 member C (non-protein coding) [Source:HGNC Symbol;Acc:HGNC:24672]	0.389099	1.44867	0.742288	1.64364	0.0341691
ENSG00000188385	JAKMIP3	Janus kinase and microtubule interacting protein 3 [Source:HGNC Symbol;Acc:HGNC:23523]	0.360676	1.22724	0.649532	1.48705	0.0342207
ENSG00000117616	RSRP1	arginine and serine rich protein 1 [Source:HGNC Symbol;Acc:HGNC:25234]	21.1225	34.0986	25.4479	0.60713	0.0343791
ENSG00000134072	CAMK1	calcium/calmodulin dependent protein kinase I [Source:HGNC Symbol;Acc:HGNC:1459]	11.724	4.80127	9.41642	-1.31341	0.0343791
ENSG00000244144	AC128688.1		0.21195	0	0.1413	-2.43436	0.0343791
ENSG00000225579	EDNRB-AS1	EDNRB antisense RNA 1 [Source:HGNC Symbol;Acc:HGNC:49045]	0.460932	0.0291841	0.317016	-2.34666	0.0343791
ENSG00000088832	FKBP1A	FK506 binding protein 1A [Source:HGNC Symbol;Acc:HGNC:3711]	28.8461	11.2949	22.9957	-1.34077	0.0343791
ENSG00000273274	ZBTB8B	zinc finger and BTB domain containing 8B [Source:HGNC Symbol;Acc:HGNC:37057]	0.93417	3.03899	1.63578	1.51726	0.034438
ENSG00000136824	SMC2	structural maintenance of chromosomes 2 [Source:HGNC Symbol;Acc:HGNC:14011]	18.0334	9.39514	15.154	-0.979584	0.034438
ENSG00000137486	ARRB1	arrestin beta 1 [Source:HGNC Symbol;Acc:HGNC:711]	10.8639	4.06619	8.59797	-1.3976	0.034438
ENSG00000173401	GLIPR1L1	GLI pathogenesis related 1 like 1 [Source:HGNC Symbol;Acc:HGNC:28392]	1.0387	0	0.692467	-2.48005	0.034438
ENSG00000166938	DIS3L	DIS3 like exosome 3'-5' exoribonuclease [Source:HGNC Symbol;Acc:HGNC:28698]	12.0116	5.6743	9.89913	-1.15276	0.034438
ENSG00000132669	RIN2	Ras and Rab interactor 2 [Source:HGNC Symbol;Acc:HGNC:18750]	6.3466	3.07733	5.25684	-1.10201	0.034438
ENSG00000132832	LINC01260	long intergenic non-protein coding RNA 1260 [Source:HGNC Symbol;Acc:HGNC:49900]	0.021562	0.379689	0.140938	2.44007	0.034438
ENSG00000128039	SRD5A3	steroid 5 alpha-reductase 3 [Source:HGNC Symbol;Acc:HGNC:25812]	2.05066	0.659124	1.58682	-1.5881	0.0345215
ENSG00000091140	DLD	dihydrolipoamide dehydrogenase [Source:HGNC Symbol;Acc:HGNC:2898]	14.143	9.30007	12.5287	-0.67412	0.0345215
ENSG00000274297	AC009269.6		0.0461619	0.414444	0.168923	2.23862	0.0345215
ENSG00000270894	AC015849.4		2.60276	5.71459	3.64004	1.05636	0.0345215
ENSG00000126353	CCR7	C-C motif chemokine receptor 7 [Source:HGNC Symbol;Acc:HGNC:1608]	0.0703023	0	0.0468682	-2.45963	0.0345215
ENSG00000080573	COL5A3	collagen type V alpha 3 chain [Source:HGNC Symbol;Acc:HGNC:14864]	12.7212	1.23451	8.89229	-2.29248	0.0345215
ENSG00000273212	AC000068.2		0.346313	0	0.230876	-2.4596	0.0345215
ENSG00000128283	CDC42EP1	CDC42 effector protein 1 [Source:HGNC Symbol;Acc:HGNC:17014]	19.2984	4.02368	14.2068	-1.93088	0.0345215
ENSG00000272121	AC006058.3		0.28404	1.2388	0.602292	1.71399	0.0346225
ENSG00000016864	GLT8D1	glycosyltransferase 8 domain containing 1 [Source:HGNC Symbol;Acc:HGNC:24870]	38.973	28.8543	35.6001	-0.501991	0.0346225
ENSG00000112186	CAP2	cyclase associated actin cytoskeleton regulatory protein 2 [Source:HGNC Symbol;Acc:HGNC:20039]	8.98302	4.82835	7.59813	-0.912813	0.0346545
ENSG00000272047	GTF2H5	general transcription factor IIH subunit 5 [Source:HGNC Symbol;Acc:HGNC:21157]	2.9851	1.64012	2.53678	-0.931426	0.0346545
ENSG00000106785	TRIM14	tripartite motif containing 14 [Source:HGNC Symbol;Acc:HGNC:16283]	0.828229	0.132268	0.596242	-2.06708	0.0346545
ENSG00000135406	PRPH	peripherin [Source:HGNC Symbol;Acc:HGNC:9461]	1.15789	7.05196	3.12258	2.05103	0.0346545
ENSG00000180638	SLC47A2	solute carrier family 47 member 2 [Source:HGNC Symbol;Acc:HGNC:26439]	0.0712234	0.91314	0.351862	2.34615	0.0346545
ENSG00000236754	AC007666.1		0.06268	0.280583	0.135314	1.80743	0.0346545
ENSG00000074800	ENO1	enolase 1 [Source:HGNC Symbol;Acc:HGNC:3350]	1636.52	600.879	1291.3	-1.34992	0.0347105
ENSG00000171135	JAGN1	jagunal homolog 1 [Source:HGNC Symbol;Acc:HGNC:26926]	16.3441	10.6558	14.448	-0.667881	0.0347105
ENSG00000248049	UBA6-AS1	UBA6 antisense RNA 1 (head to head) [Source:HGNC Symbol;Acc:HGNC:49083]	4.71976	7.0876	5.50904	0.526472	0.0347105
ENSG00000130675	MNX1	motor neuron and pancreas homeobox 1 [Source:HGNC Symbol;Acc:HGNC:4979]	0.0380285	0.300165	0.125407	2.15134	0.0347105
ENSG00000173838	2010-03-01	membrane associated ring-CH-type finger 10 [Source:HGNC Symbol;Acc:HGNC:26655]	0.108518	0.0131364	0.0767239	-2.17107	0.0347105
ENSG00000204291	COL15A1	collagen type XV alpha 1 chain [Source:HGNC Symbol;Acc:HGNC:2192]	1.43829	0.158713	1.01177	-2.23876	0.0350365
ENSG00000263528	IKBKE	inhibitor of nuclear factor kappa B kinase subunit epsilon [Source:HGNC Symbol;Acc:HGNC:14552]	2.70555	0.339917	1.917	-2.21834	0.0350378
ENSG00000182183	FAM159A	family with sequence similarity 159 member A [Source:HGNC Symbol;Acc:HGNC:28757]	0.193464	0.0413519	0.14276	-1.89966	0.0350601
ENSG00000082126	MPP4	membrane palmitoylated protein 4 [Source:HGNC Symbol;Acc:HGNC:13680]	0.733031	0.0291835	0.498415	-2.41688	0.0350601
ENSG00000212493	SNORD19	small nucleolar RNA, C/D box 19 [Source:HGNC Symbol;Acc:HGNC:32717]	12.5405	36.8945	20.6585	1.39994	0.0350601
ENSG00000163946	FAM208A	family with sequence similarity 208 member A [Source:HGNC Symbol;Acc:HGNC:30314]	19.8986	10.761	16.8528	-0.955866	0.0350601
ENSG00000165061	ZMAT4	zinc finger matrin-type 4 [Source:HGNC Symbol;Acc:HGNC:25844]	5.16713	2.45829	4.26418	-1.127	0.0350601
ENSG00000154188	ANGPT1	angiopoietin 1 [Source:HGNC Symbol;Acc:HGNC:484]	9.07732	2.79631	6.98365	-1.6037	0.0350601
ENSG00000255508	AP002990.1		0.215514	0.527707	0.319578	1.16069	0.0350601
ENSG00000150867	PIP4K2A	phosphatidylinositol-5-phosphate 4-kinase type 2 alpha [Source:HGNC Symbol;Acc:HGNC:8997]	9.45502	6.19894	8.36966	-0.689237	0.0350601
ENSG00000224886	AL132656.1		3.84225	7.13999	4.94149	0.807809	0.0350601
ENSG00000132975	GPR12	G protein-coupled receptor 12 [Source:HGNC Symbol;Acc:HGNC:4466]	0.0405182	0.347013	0.142683	2.23523	0.0350601
ENSG00000168348	INSM2	INSM transcriptional repressor 2 [Source:HGNC Symbol;Acc:HGNC:17539]	0.173266	0.954754	0.433762	1.96166	0.0350601
ENSG00000275191	AC007497.1		0.514903	0.0722303	0.367345	-2.06114	0.0350601
ENSG00000231934	LINC01598	long intergenic non-protein coding RNA 1598 [Source:HGNC Symbol;Acc:HGNC:51597]	0.00273142	0.657675	0.221046	2.41353	0.0350601
ENSG00000125967	NECAB3	N-terminal EF-hand calcium binding protein 3 [Source:HGNC Symbol;Acc:HGNC:15851]	13.8567	24.5795	17.4309	0.746072	0.0350601
ENSG00000276169	MIR6871	microRNA 6871 [Source:HGNC Symbol;Acc:HGNC:49964]	3.02741	14.0409	6.69858	1.83633	0.0350601
ENSG00000079385	CEACAM1	carcinoembryonic antigen related cell adhesion molecule 1 [Source:HGNC Symbol;Acc:HGNC:1814]	0.058741	0.00249214	0.0399914	-2.38545	0.0350601
ENSG00000105509	HAS1	hyaluronan synthase 1 [Source:HGNC Symbol;Acc:HGNC:4818]	0.0188938	0.326984	0.121591	2.43511	0.0350601
ENSG00000168040	FADD	Fas associated via death domain [Source:HGNC Symbol;Acc:HGNC:3573]	16.9607	8.66318	14.1948	-1.04259	0.0350993
ENSG00000156097	GPR61	G protein-coupled receptor 61 [Source:HGNC Symbol;Acc:HGNC:13300]	0.052785	0.324778	0.143449	2.02755	0.0351354
ENSG00000087085	ACHE	acetylcholinesterase (Cartwright blood group) [Source:HGNC Symbol;Acc:HGNC:108]	2.18148	8.34464	4.23587	1.61941	0.0351354
ENSG00000241878	PISD	phosphatidylserine decarboxylase [Source:HGNC Symbol;Acc:HGNC:8999]	15.8408	31.9422	21.2079	0.940807	0.0351354
ENSG00000230417	LINC00595	long intergenic non-protein coding RNA 595 [Source:HGNC Symbol;Acc:HGNC:31430]	0.0899212	0.308749	0.162864	1.50329	0.0353123
ENSG00000100209	HSCB	HscB mitochondrial iron-sulfur cluster cochaperone [Source:HGNC Symbol;Acc:HGNC:28913]	8.76804	5.34461	7.6269	-0.773639	0.0354699
ENSG00000113356	POLR3G	RNA polymerase III subunit G [Source:HGNC Symbol;Acc:HGNC:30075]	1.28499	0.319769	0.96325	-1.79893	0.0355181
ENSG00000146477	SLC22A3	solute carrier family 22 member 3 [Source:HGNC Symbol;Acc:HGNC:10967]	2.1297	0.158272	1.47256	-2.34371	0.0355181
ENSG00000165810	BTNL9	butyrophilin like 9 [Source:HGNC Symbol;Acc:HGNC:24176]	0.0437706	0	0.0291804	-2.44135	0.0357058
ENSG00000156050	FAM161B	family with sequence similarity 161 member B [Source:HGNC Symbol;Acc:HGNC:19854]	2.30772	4.20263	2.93936	0.765744	0.0357408
ENSG00000172349	IL16	interleukin 16 [Source:HGNC Symbol;Acc:HGNC:5980]	0.0577425	0.00666312	0.0407161	-2.22381	0.0357408
ENSG00000197429	IPP	intracisternal A particle-promoted polypeptide [Source:HGNC Symbol;Acc:HGNC:6108]	5.01839	2.65047	4.22908	-0.979526	0.0358069
ENSG00000135272	MDFIC	MyoD family inhibitor domain containing [Source:HGNC Symbol;Acc:HGNC:28870]	3.89168	1.81444	3.19927	-1.13495	0.0359757
ENSG00000267729	AC010761.6		0.281005	2.13818	0.900063	2.14475	0.0359757
ENSG00000100983	GSS	glutathione synthetase [Source:HGNC Symbol;Acc:HGNC:4624]	28.3174	14.6411	23.7587	-1.00437	0.0359757
ENSG00000229891	LINC01315	long intergenic non-protein coding RNA 1315 [Source:HGNC Symbol;Acc:HGNC:50513]	2.30709	6.6884	3.76752	1.42601	0.0359757
ENSG00000075188	NUP37	nucleoporin 37 [Source:HGNC Symbol;Acc:HGNC:29929]	10.9747	6.34145	9.43032	-0.834391	0.0360123
ENSG00000127952	STYXL1	serine/threonine/tyrosine interacting like 1 [Source:HGNC Symbol;Acc:HGNC:18165]	11.17	5.16684	9.16895	-1.16305	0.0360251
ENSG00000213445	SIPA1	signal-induced proliferation-associated 1 [Source:HGNC Symbol;Acc:HGNC:10885]	7.35584	3.00156	5.90441	-1.3091	0.0360251
ENSG00000163710	PCOLCE2	procollagen C-endopeptidase enhancer 2 [Source:HGNC Symbol;Acc:HGNC:8739]	2.89174	0.404002	2.0625	-2.16022	0.0362242
ENSG00000125571	IL37	interleukin 37 [Source:HGNC Symbol;Acc:HGNC:15563]	0.264976	0	0.176651	-2.43919	0.036257
ENSG00000064989	CALCRL	calcitonin receptor like receptor [Source:HGNC Symbol;Acc:HGNC:16709]	2.25818	0.486655	1.66767	-1.91554	0.036257
ENSG00000171551	ECEL1	endothelin converting enzyme like 1 [Source:HGNC Symbol;Acc:HGNC:3147]	2.04464	8.01766	4.03565	1.72455	0.036257
ENSG00000144647	POMGNT2	protein O-linked mannose N-acetylglucosaminyltransferase 2 (beta 1,4-) [Source:HGNC Symbol;Acc:HGNC:25902]	11.145	21.4032	14.5644	0.860647	0.036257
ENSG00000120925	RNF170	ring finger protein 170 [Source:HGNC Symbol;Acc:HGNC:25358]	6.2515	3.13941	5.21414	-1.06006	0.036257
ENSG00000280234	AC124303.2		0.510347	3.22477	1.41516	2.02397	0.036257
ENSG00000138642	HERC6	HECT and RLD domain containing E3 ubiquitin protein ligase family member 6 [Source:HGNC Symbol;Acc:HGNC:26072]	0.675907	0.177447	0.509753	-1.73482	0.0362817
ENSG00000263155	MYZAP	myocardial zonula adherens protein [Source:HGNC Symbol;Acc:HGNC:43444]	0.0423904	0	0.0282603	-2.39906	0.0362817
ENSG00000116254	CHD5	chromodomain helicase DNA binding protein 5 [Source:HGNC Symbol;Acc:HGNC:16816]	0.178439	0.972888	0.443256	1.91111	0.0364918
ENSG00000238072	AC009244.1		1.79541	0.424771	1.33853	-1.75213	0.0365044
ENSG00000239930	AP001625.3		0.0645675	0.809838	0.312991	2.32643	0.0365044
ENSG00000136205	TNS3	tensin 3 [Source:HGNC Symbol;Acc:HGNC:21616]	12.7993	4.78185	10.1268	-1.41278	0.0365194
ENSG00000129235	TXNDC17	thioredoxin domain containing 17 [Source:HGNC Symbol;Acc:HGNC:28218]	14.433	6.49396	11.7866	-1.17327	0.0365194
ENSG00000203760	CENPW	centromere protein W [Source:HGNC Symbol;Acc:HGNC:21488]	20.3563	8.20459	16.3057	-1.23907	0.0366959
ENSG00000039523	RIPOR1	RHO family interacting cell polarization regulator 1 [Source:HGNC Symbol;Acc:HGNC:25836]	3.87205	6.6974	4.81383	0.72761	0.0366959
ENSG00000124440	HIF3A	hypoxia inducible factor 3 alpha subunit [Source:HGNC Symbol;Acc:HGNC:15825]	1.74962	6.09578	3.19834	1.62489	0.0366959
ENSG00000278818	Metazoa_SRP	Metazoan signal recognition particle RNA [Source:RFAM;Acc:RF00017]	0.445219	2.30172	1.06405	1.89252	0.0367585
ENSG00000188883	KLRG2	killer cell lectin like receptor G2 [Source:HGNC Symbol;Acc:HGNC:24778]	0.0747792	0	0.0498528	-2.42882	0.0368813
ENSG00000174996	KLC2	kinesin light chain 2 [Source:HGNC Symbol;Acc:HGNC:20716]	15.48	28.046	19.6687	0.795999	0.0369706
ENSG00000019144	PHLDB1	pleckstrin homology like domain family B member 1 [Source:HGNC Symbol;Acc:HGNC:23697]	36.5635	18.7746	30.6339	-0.994178	0.0369706
ENSG00000223802	CERS1	ceramide synthase 1 [Source:HGNC Symbol;Acc:HGNC:14253]	3.06656	8.91196	5.01503	1.42069	0.036987
ENSG00000188820	FAM26F	family with sequence similarity 26 member F [Source:HGNC Symbol;Acc:HGNC:33391]	0.522702	0.0549587	0.366788	-2.19893	0.0370367
ENSG00000241269	AC093620.1		1.20658	2.79725	1.7368	1.09091	0.0370367
ENSG00000136874	STX17	syntaxin 17 [Source:HGNC Symbol;Acc:HGNC:11432]	6.6929	3.90873	5.76485	-0.842937	0.0370367
ENSG00000070476	ZXDC	ZXD family zinc finger C [Source:HGNC Symbol;Acc:HGNC:28160]	11.6401	20.4722	14.5841	0.761405	0.0370384
ENSG00000198743	SLC5A3	solute carrier family 5 member 3 [Source:HGNC Symbol;Acc:HGNC:11038]	10.8027	33.964	18.5231	1.41769	0.0371101
ENSG00000248491	AC093772.1		0.365106	0	0.243404	-2.42938	0.0373582
ENSG00000149646	CNBD2	cyclic nucleotide binding domain containing 2 [Source:HGNC Symbol;Acc:HGNC:16145]	1.2997	3.18291	1.92744	1.21487	0.0376419
ENSG00000135317	SNX14	sorting nexin 14 [Source:HGNC Symbol;Acc:HGNC:14977]	14.1468	9.68432	12.6593	-0.620573	0.0377514
ENSG00000141497	ZMYND15	zinc finger MYND-type containing 15 [Source:HGNC Symbol;Acc:HGNC:20997]	0.0393732	0.227066	0.101937	1.92427	0.0377514
ENSG00000279349	AC092692.1		0.080914	0.464552	0.208793	1.97328	0.03787
ENSG00000221843	C2orf16	chromosome 2 open reading frame 16 [Source:HGNC Symbol;Acc:HGNC:25275]	0.018118	0.123683	0.0533063	2.07705	0.0379848
ENSG00000102802	MEDAG	mesenteric estrogen dependent adipogenesis [Source:HGNC Symbol;Acc:HGNC:25926]	0.789602	0.0303629	0.536523	-2.39766	0.0380997
ENSG00000259158	ADAM20P1	ADAM metallopeptidase domain 20 pseudogene 1 [Source:HGNC Symbol;Acc:HGNC:20102]	0.361418	1.39361	0.705481	1.70806	0.0381781
ENSG00000202382	Y_RNA	Y RNA [Source:RFAM;Acc:RF00019]	1.57816	0	1.05211	-2.41659	0.038193
ENSG00000169908	TM4SF1	transmembrane 4 L six family member 1 [Source:HGNC Symbol;Acc:HGNC:11853]	1.70783	0.107333	1.17433	-2.35738	0.038193
ENSG00000171462	DLK2	delta like non-canonical Notch ligand 2 [Source:HGNC Symbol;Acc:HGNC:21113]	0.564833	1.22827	0.78598	1.0263	0.038193
ENSG00000101898	MCTS2P	malignant T-cell amplified sequence 2, pseudogene [Source:HGNC Symbol;Acc:HGNC:49760]	3.8061	7.63867	5.08362	0.921779	0.038193
ENSG00000127415	IDUA	iduronidase, alpha-L- [Source:HGNC Symbol;Acc:HGNC:5391]	3.51818	9.16512	5.40049	1.17856	0.0382278
ENSG00000135905	DOCK10	dedicator of cytokinesis 10 [Source:HGNC Symbol;Acc:HGNC:23479]	3.6223	1.1705	2.80504	-1.56756	0.0382401
ENSG00000206715	RNU6-444P	RNA, U6 small nuclear 444, pseudogene [Source:HGNC Symbol;Acc:HGNC:47407]	0.617544	4.91012	2.0484	2.16274	0.0382401
ENSG00000244009	B3GAT3P1	beta-1,3-glucuronyltransferase 3 pseudogene 1 [Source:HGNC Symbol;Acc:HGNC:35243]	0.255373	0.0397472	0.183498	-2.08352	0.0383171
ENSG00000109854	HTATIP2	HIV-1 Tat interactive protein 2 [Source:HGNC Symbol;Acc:HGNC:16637]	5.04202	1.18038	3.75481	-1.81936	0.0383171
ENSG00000173991	TCAP	titin-cap [Source:HGNC Symbol;Acc:HGNC:11610]	2.06099	7.24128	3.78775	1.59356	0.0383171
ENSG00000264895	AC006141.1		0.91176	1.53071	1.11808	1.12937	0.0383171
ENSG00000158352	SHROOM4	shroom family member 4 [Source:HGNC Symbol;Acc:HGNC:29215]	2.70207	1.21514	2.20643	-1.18756	0.0384303
ENSG00000261839	AL358933.1		0.395532	1.08298	0.624681	1.31862	0.038513
ENSG00000235437	LINC01278	long intergenic non-protein coding RNA 1278 [Source:HGNC Symbol;Acc:HGNC:28090]	0.904148	1.69097	1.16642	0.860036	0.0385696
ENSG00000206448	PPIAP30	peptidylprolyl isomerase A pseudogene 30 [Source:HGNC Symbol;Acc:HGNC:44878]	0.322457	1.49061	0.711841	1.82173	0.0385696
ENSG00000202354	RNY3	RNA, Ro-associated Y3 [Source:HGNC Symbol;Acc:HGNC:10243]	8.75645	69.4263	28.9797	2.21077	0.0386493
ENSG00000147065	MSN	moesin [Source:HGNC Symbol;Acc:HGNC:7373]	99.6521	48.8975	82.7339	-1.04418	0.0386691
ENSG00000186615	KTN1-AS1	KTN1 antisense RNA 1 [Source:HGNC Symbol;Acc:HGNC:19842]	2.20217	1.33905	1.91446	-0.770797	0.0388548
ENSG00000071539	TRIP13	thyroid hormone receptor interactor 13 [Source:HGNC Symbol;Acc:HGNC:12307]	14.401	5.83616	11.546	-1.32977	0.0389086
ENSG00000207650	MIR570	microRNA 570 [Source:HGNC Symbol;Acc:HGNC:32826]	5.28286	18.2107	9.59214	1.51565	0.0389861
ENSG00000196421	C20orf204	chromosome 20 open reading frame 204 [Source:HGNC Symbol;Acc:HGNC:27655]	0.806827	2.31588	1.30985	1.34054	0.0389861
ENSG00000166913	YWHAB	tyrosine 3-monooxygenase/tryptophan 5-monooxygenase activation protein beta [Source:HGNC Symbol;Acc:HGNC:12849]	27.0532	16.6548	23.5871	-0.753878	0.0390522
ENSG00000249859	PVT1	Pvt1 oncogene (non-protein coding) [Source:HGNC Symbol;Acc:HGNC:9709]	9.97439	23.6625	14.5371	1.11023	0.039053
ENSG00000165905	LARGE2	LARGE xylosyl- and glucuronyltransferase 2 [Source:HGNC Symbol;Acc:HGNC:16522]	0.472836	0.441435	0.462369	2.10901	0.039053
ENSG00000259581	TYRO3P	TYRO3P protein tyrosine kinase pseudogene [Source:HGNC Symbol;Acc:HGNC:12447]	0.3334	1.17491	0.613904	1.52727	0.039053
ENSG00000147804	SLC39A4	solute carrier family 39 member 4 [Source:HGNC Symbol;Acc:HGNC:17129]	0.361393	0.0593649	0.260717	-2.06485	0.039056
ENSG00000271452	AC005034.5		1.39649	3.25999	2.01766	1.10281	0.039098
ENSG00000135074	ADAM19	ADAM metallopeptidase domain 19 [Source:HGNC Symbol;Acc:HGNC:197]	16.9294	3.01641	12.2917	-2.03768	0.039098
ENSG00000183160	TMEM119	transmembrane protein 119 [Source:HGNC Symbol;Acc:HGNC:27884]	3.61693	0.351155	2.52834	-2.25327	0.039098
ENSG00000103740	ACSBG1	acyl-CoA synthetase bubblegum family member 1 [Source:HGNC Symbol;Acc:HGNC:29567]	0.855757	0.373125	0.69488	-1.22712	0.039098
ENSG00000179335	CLK3	CDC like kinase 3 [Source:HGNC Symbol;Acc:HGNC:2071]	7.23542	13.8394	9.43675	0.891302	0.0393114
ENSG00000213659	RSU1P3	Ras suppressor protein 1 pseudogene 3 [Source:HGNC Symbol;Acc:HGNC:44392]	0.059137	0.518811	0.212362	2.18188	0.0393429
ENSG00000082153	BZW1	basic leucine zipper and W2 domains 1 [Source:HGNC Symbol;Acc:HGNC:18380]	27.8214	16.6172	24.0867	-0.776276	0.0396159
ENSG00000214124	SNRPEP9	small nuclear ribonucleoprotein polypeptide E pseudogene 9 [Source:HGNC Symbol;Acc:HGNC:43574]	0.200757	1.85442	0.751979	2.1879	0.0396331
ENSG00000135924	DNAJB2	DnaJ heat shock protein family (Hsp40) member B2 [Source:HGNC Symbol;Acc:HGNC:5228]	14.1033	35.5352	21.2473	1.19486	0.0397088
ENSG00000128310	GALR3	galanin receptor 3 [Source:HGNC Symbol;Acc:HGNC:4134]	0.0299107	0.333278	0.131033	2.29098	0.0397088
ENSG00000205250	E2F4	E2F transcription factor 4 [Source:HGNC Symbol;Acc:HGNC:3118]	29.2773	50.58	36.3782	0.728721	0.0398144
ENSG00000275162	AC005391.1		0.947525	3.79982	1.89829	1.72317	0.0398869
ENSG00000124493	GRM4	glutamate metabotropic receptor 4 [Source:HGNC Symbol;Acc:HGNC:4596]	0.0674337	0.382197	0.172355	1.95771	0.0400048
ENSG00000125657	TNFSF9	TNF superfamily member 9 [Source:HGNC Symbol;Acc:HGNC:11939]	1.79785	8.10042	3.89871	1.84232	0.0401137
ENSG00000185615	PDIA2	protein disulfide isomerase family A member 2 [Source:HGNC Symbol;Acc:HGNC:14180]	1.57765	8.06536	3.74022	1.92021	0.0402414
ENSG00000279699	AC004264.2		0.12779	0.578685	0.278089	1.81758	0.0403177
ENSG00000131944	FAAP24	Fanconi anemia core complex associated protein 24 [Source:HGNC Symbol;Acc:HGNC:28467]	2.71031	1.3623	2.26097	-1.04462	0.0404572
ENSG00000125810	CD93	CD93 molecule [Source:HGNC Symbol;Acc:HGNC:15855]	0.38287	0.0363074	0.267349	-2.24697	0.040558
ENSG00000206675	RNU6-32P	RNA, U6 small nuclear 32, pseudogene [Source:HGNC Symbol;Acc:HGNC:34276]	0.73566	5.36432	2.27855	2.11357	0.0407208
ENSG00000228218	ATF4P3	activating transcription factor 4 pseudogene 3 [Source:HGNC Symbol;Acc:HGNC:788]	0.432403	1.17471	0.67984	1.29052	0.0407541
ENSG00000000005	TNMD	tenomodulin [Source:HGNC Symbol;Acc:HGNC:17757]	0.487806	0	0.325204	-2.40561	0.0408616
ENSG00000240184	PCDHGC3	protocadherin gamma subfamily C, 3 [Source:HGNC Symbol;Acc:HGNC:8716]	7.03339	2.25231	5.4397	-1.54139	0.0409677
ENSG00000278926	AC092134.2		0.0798848	0.43376	0.197843	1.89266	0.0409677
ENSG00000219200	RNASEK	ribonuclease K [Source:HGNC Symbol;Acc:HGNC:33911]	1.85879	3.8862	2.5346	0.932344	0.0409677
ENSG00000132680	KIAA0907	KIAA0907 [Source:HGNC Symbol;Acc:HGNC:29145]	17.5854	34.8019	23.3242	0.954035	0.041016
ENSG00000284188	AL451007.3		0.209299	0	0.139533	-2.37908	0.041016
ENSG00000018699	TTC27	tetratricopeptide repeat domain 27 [Source:HGNC Symbol;Acc:HGNC:25986]	8.40825	4.83931	7.2186	-0.855171	0.041016
ENSG00000006625	GGCT	gamma-glutamylcyclotransferase [Source:HGNC Symbol;Acc:HGNC:21705]	17.255	10.6431	15.051	-0.756319	0.041016
ENSG00000229196	AC087071.1		0.249026	1.18975	0.562602	1.81997	0.041016
ENSG00000006534	ALDH3B1	aldehyde dehydrogenase 3 family member B1 [Source:HGNC Symbol;Acc:HGNC:410]	0.773667	0.245508	0.597614	-1.5865	0.041016
ENSG00000011105	TSPAN9	tetraspanin 9 [Source:HGNC Symbol;Acc:HGNC:21640]	18.7247	6.51488	14.6548	-1.46631	0.041016
ENSG00000260114	AC120114.2		0.839888	1.6615	1.11376	0.892833	0.041016
ENSG00000265254	AC015917.2		0.46968	1.52209	0.820482	1.48897	0.041016
ENSG00000154655	L3MBTL4	L3MBTL4, histone methyl-lysine binding protein [Source:HGNC Symbol;Acc:HGNC:26677]	0.330682	0.902062	0.521142	1.25182	0.041016
ENSG00000186326	RGS9BP	regulator of G protein signaling 9 binding protein [Source:HGNC Symbol;Acc:HGNC:30304]	0.237025	1.54466	0.672903	2.01964	0.041016
ENSG00000176396	EID2	EP300 interacting inhibitor of differentiation 2 [Source:HGNC Symbol;Acc:HGNC:28292]	10.65	6.85384	9.38461	-0.701802	0.041016
ENSG00000223284	RNU6-195P	RNA, U6 small nuclear 195, pseudogene [Source:HGNC Symbol;Acc:HGNC:47158]	1.71292	0.21084	1.21223	-2.04201	0.041016
ENSG00000104611	SH2D4A	SH2 domain containing 4A [Source:HGNC Symbol;Acc:HGNC:26102]	0.804518	0.0923596	0.567132	-2.20332	0.0410244
ENSG00000100889	PCK2	phosphoenolpyruvate carboxykinase 2, mitochondrial [Source:HGNC Symbol;Acc:HGNC:8725]	18.8712	5.19576	14.3127	-1.64296	0.0410244
ENSG00000258857	AL359397.1		0.269334	0.00917426	0.182614	-2.32396	0.0410244
ENSG00000130254	SAFB2	scaffold attachment factor B2 [Source:HGNC Symbol;Acc:HGNC:21605]	23.5372	62.1629	36.4124	1.24487	0.0411121
ENSG00000267750	RUNDC3A-AS1	RUNDC3A antisense RNA 1 [Source:HGNC Symbol;Acc:HGNC:51344]	0.0798143	0.332055	0.163894	1.6769	0.0411736
ENSG00000236438	FAM157A	family with sequence similarity 157 member A (non-protein coding) [Source:HGNC Symbol;Acc:HGNC:34079]	0.0767861	0.303712	0.152428	1.66033	0.041221
ENSG00000117481	NSUN4	NOP2/Sun RNA methyltransferase family member 4 [Source:HGNC Symbol;Acc:HGNC:31802]	5.26807	7.72853	6.08822	0.502257	0.0412694
ENSG00000183775	KCTD16	potassium channel tetramerization domain containing 16 [Source:HGNC Symbol;Acc:HGNC:29244]	0.322221	0.945121	0.529854	1.37468	0.0412694
ENSG00000229036	VDAC1P8	voltage dependent anion channel 1 pseudogene 8 [Source:HGNC Symbol;Acc:HGNC:37483]	0.948394	2.11855	1.33845	1.06519	0.0412694
ENSG00000248538	AC022784.1		0.168744	0	0.112496	-2.37006	0.0412694
ENSG00000089327	FXYD5	FXYD domain containing ion transport regulator 5 [Source:HGNC Symbol;Acc:HGNC:4029]	5.25154	0.547681	3.68358	-2.19472	0.0412694
ENSG00000019549	SNAI2	snail family transcriptional repressor 2 [Source:HGNC Symbol;Acc:HGNC:11094]	10.3292	1.45792	7.37212	-2.11583	0.0413324
ENSG00000104883	PEX11G	peroxisomal biogenesis factor 11 gamma [Source:HGNC Symbol;Acc:HGNC:20208]	2.4666	0.96554	1.96625	-1.33025	0.0413324
ENSG00000254206	NPIPB11	nuclear pore complex interacting protein family member B11 [Source:HGNC Symbol;Acc:HGNC:37453]	0.0514102	0.260366	0.121062	1.83107	0.0414713
ENSG00000253513	AC009908.1		0.390858	1.5926	0.791439	1.68936	0.041646
ENSG00000127080	IPPK	inositol-pentakisphosphate 2-kinase [Source:HGNC Symbol;Acc:HGNC:14645]	4.57217	7.56841	5.57091	0.649088	0.0417881
ENSG00000051009	FAM160A2	family with sequence similarity 160 member A2 [Source:HGNC Symbol;Acc:HGNC:25378]	8.37856	13.6142	10.1238	0.643539	0.0418359
ENSG00000213033	AURKAPS1	aurora kinase A pseudogene 1 [Source:HGNC Symbol;Acc:HGNC:18611]	0.231916	0.670035	0.377956	1.33908	0.0419
ENSG00000136110	CNMD	chondromodulin [Source:HGNC Symbol;Acc:HGNC:17005]	0.882014	0.121174	0.628401	-2.113	0.0420627
ENSG00000020181	ADGRA2	adhesion G protein-coupled receptor A2 [Source:HGNC Symbol;Acc:HGNC:17849]	8.39412	1.40848	6.06557	-2.02542	0.042105
ENSG00000170476	MZB1	marginal zone B and B1 cell specific protein [Source:HGNC Symbol;Acc:HGNC:30125]	0.174539	0.789501	0.379526	1.77311	0.0421719
ENSG00000246898	LINC00920	long intergenic non-protein coding RNA 920 [Source:HGNC Symbol;Acc:HGNC:48611]	0.436035	0.0490163	0.307029	-2.14381	0.0421719
ENSG00000006740	ARHGAP44	Rho GTPase activating protein 44 [Source:HGNC Symbol;Acc:HGNC:29096]	1.97151	4.06233	2.66845	0.948251	0.0421719
ENSG00000266441	AP005205.2		0.451323	0.0374444	0.313363	-2.20162	0.0421719
ENSG00000162413	KLHL21	kelch like family member 21 [Source:HGNC Symbol;Acc:HGNC:29041]	6.49715	17.687	10.2271	1.24941	0.0423377
ENSG00000229832	AL360091.1		0.231253	1.24047	0.567659	1.92462	0.0423377
ENSG00000115159	GPD2	glycerol-3-phosphate dehydrogenase 2 [Source:HGNC Symbol;Acc:HGNC:4456]	7.652	3.53471	6.27957	-1.17056	0.0423377
ENSG00000079691	CARMIL1	capping protein regulator and myosin 1 linker 1 [Source:HGNC Symbol;Acc:HGNC:21581]	7.11736	3.71789	5.9842	-0.969631	0.0423377
ENSG00000130827	PLXNA3	plexin A3 [Source:HGNC Symbol;Acc:HGNC:9101]	9.19213	13.6584	10.6809	0.506902	0.0423377
ENSG00000255496	AC103796.1		0.0515169	0.693741	0.265592	2.32147	0.0423377
ENSG00000255248	MIR100HG	mir-100-let-7a-2-mir-125b-1 cluster host gene [Source:HGNC Symbol;Acc:HGNC:39522]	16.863	43.6839	25.8033	1.23379	0.0423377
ENSG00000138161	CUZD1	CUB and zona pellucida like domains 1 [Source:HGNC Symbol;Acc:HGNC:17937]	0.0868306	0.00686403	0.0601751	-2.26147	0.0423377
ENSG00000246695	RASSF8-AS1	RASSF8 antisense RNA 1 [Source:HGNC Symbol;Acc:HGNC:48637]	3.75924	2.12048	3.21299	-0.896257	0.0423377
ENSG00000186076	AC012085.1		1.0422	0.379228	0.821209	-1.3806	0.0423377
ENSG00000139726	DENR	density regulated re-initiation and release factor [Source:HGNC Symbol;Acc:HGNC:2769]	22.288	10.3274	18.3012	-1.1549	0.0423377
ENSG00000164932	CTHRC1	collagen triple helix repeat containing 1 [Source:HGNC Symbol;Acc:HGNC:18831]	9.60076	0.297985	6.49984	-2.36491	0.0424008
ENSG00000236914	LINC01852	long intergenic non-protein coding RNA 1852 [Source:HGNC Symbol;Acc:HGNC:52668]	3.13628	0.74352	2.33869	-1.76915	0.0424638
ENSG00000219433	BTBD10P2	BTB domain containing 10 pseudogene 2 [Source:HGNC Symbol;Acc:HGNC:51541]	0.885897	3.40112	1.72431	1.61907	0.04249
ENSG00000236723	AL606760.2		1.42353	3.08151	1.97619	1.01794	0.0426394
ENSG00000134317	GRHL1	grainyhead like transcription factor 1 [Source:HGNC Symbol;Acc:HGNC:17923]	1.05599	3.22944	1.78047	1.41181	0.0426394
ENSG00000137171	KLC4	kinesin light chain 4 [Source:HGNC Symbol;Acc:HGNC:21624]	12.7268	28.3927	17.9488	1.09128	0.0426394
ENSG00000005700	IBTK	inhibitor of Bruton tyrosine kinase [Source:HGNC Symbol;Acc:HGNC:17853]	14.4022	10.4868	13.0971	-0.527947	0.0426394
ENSG00000188580	NKAIN2	sodium/potassium transporting ATPase interacting 2 [Source:HGNC Symbol;Acc:HGNC:16443]	0.510842	0.16695	0.396211	-1.47816	0.0426394
ENSG00000279078	SND1-IT1	SND1 intronic transcript 1 [Source:HGNC Symbol;Acc:HGNC:24158]	0.233823	0.82551	0.431052	1.54636	0.0426394
ENSG00000054179	ENTPD2	ectonucleoside triphosphate diphosphohydrolase 2 [Source:HGNC Symbol;Acc:HGNC:3364]	0.0897309	0.452797	0.210753	1.81872	0.0426394
ENSG00000176058	TPRN	taperin [Source:HGNC Symbol;Acc:HGNC:26894]	5.47449	10.6551	7.20134	0.871231	0.0426394
ENSG00000166250	CLMP	CXADR like membrane protein [Source:HGNC Symbol;Acc:HGNC:24039]	3.45565	1.08673	2.66601	-1.57479	0.0426394
ENSG00000166171	DPCD	deleted in primary ciliary dyskinesia homolog (mouse) [Source:HGNC Symbol;Acc:HGNC:24542]	34.545	16.37	28.4866	-1.09907	0.0426394
ENSG00000250988	SNHG21	small nucleolar RNA host gene 21 [Source:HGNC Symbol;Acc:HGNC:50284]	1.66686	3.86077	2.39816	1.12601	0.0426394
ENSG00000279889	AC012183.1		0.262038	0	0.174692	-2.36292	0.0426394
ENSG00000179148	ALOXE3	arachidonate lipoxygenase 3 [Source:HGNC Symbol;Acc:HGNC:13743]	0.0305165	0.323622	0.128218	2.2473	0.0426394
ENSG00000109065	NAT9	N-acetyltransferase 9 (putative) [Source:HGNC Symbol;Acc:HGNC:23133]	23.1371	39.7916	28.6886	0.730237	0.0426394
ENSG00000197063	MAFG	MAF bZIP transcription factor G [Source:HGNC Symbol;Acc:HGNC:6781]	8.53827	22.1509	13.0758	1.21494	0.0426394
ENSG00000183423	LRIT3	leucine rich repeat, Ig-like and transmembrane domains 3 [Source:HGNC Symbol;Acc:HGNC:24783]	0.0382038	0.357825	0.144744	2.18036	0.042715
ENSG00000272812	AC004908.2		1.66667	4.41757	2.58363	1.28686	0.042715
ENSG00000204839	MROH6	maestro heat like repeat family member 6 [Source:HGNC Symbol;Acc:HGNC:27814]	1.76504	4.71869	2.74959	1.27338	0.0429756
ENSG00000142619	PADI3	peptidyl arginine deiminase 3 [Source:HGNC Symbol;Acc:HGNC:18337]	0.0951708	0.00550005	0.0652806	-2.28476	0.0429956
ENSG00000206932	RNU6-4P	RNA, U6 small nuclear 4, pseudogene [Source:HGNC Symbol;Acc:HGNC:34253]	2.23283	6.49357	3.65308	1.36882	0.0429956
ENSG00000166670	MMP10	matrix metallopeptidase 10 [Source:HGNC Symbol;Acc:HGNC:7156]	1.14141	0.109411	0.797413	-2.21155	0.0429956
ENSG00000139567	ACVRL1	activin A receptor like type 1 [Source:HGNC Symbol;Acc:HGNC:175]	0.35393	0.0347623	0.247541	-2.23684	0.0429956
ENSG00000104804	TULP2	tubby like protein 2 [Source:HGNC Symbol;Acc:HGNC:12424]	0.0353583	0.48178	0.184166	2.31047	0.0429956
ENSG00000276570	AC010327.5		0.353053	1.00958	0.571895	1.32226	0.0429956
ENSG00000242114	MTFP1	mitochondrial fission process 1 [Source:HGNC Symbol;Acc:HGNC:26945]	4.87971	2.18861	3.98268	-1.1416	0.0429956
ENSG00000182308	DCAF4L1	DDB1 and CUL4 associated factor 4 like 1 [Source:HGNC Symbol;Acc:HGNC:27723]	0.0690969	0.463742	0.200645	2.0594	0.0431925
ENSG00000005513	SOX8	SRY-box 8 [Source:HGNC Symbol;Acc:HGNC:11203]	4.86736	14.7832	8.17265	1.44685	0.0431925
ENSG00000107201	DDX58	DExD/H-box helicase 58 [Source:HGNC Symbol;Acc:HGNC:19102]	4.14697	1.93305	3.409	-1.10155	0.0432272
ENSG00000088448	ANKRD10	ankyrin repeat domain 10 [Source:HGNC Symbol;Acc:HGNC:20265]	53.5563	93.2359	66.7828	0.763005	0.0432272
ENSG00000141854	MISP3	MISP family member 3 [Source:HGNC Symbol;Acc:HGNC:26963]	1.01388	3.76553	1.9311	1.62709	0.0432272
ENSG00000170011	MYRIP	myosin VIIA and Rab interacting protein [Source:HGNC Symbol;Acc:HGNC:19156]	0.112992	0.492661	0.239548	1.74065	0.0432668
ENSG00000258230	AC063950.1		0.183527	0.930805	0.43262	1.85592	0.0432668
ENSG00000266758	MIR3680-2	microRNA 3680-2 [Source:HGNC Symbol;Acc:HGNC:43472]	0.305732	2.94152	1.18433	2.20375	0.0433456
ENSG00000182087	TMEM259	transmembrane protein 259 [Source:HGNC Symbol;Acc:HGNC:17039]	65.064	121.578	83.9019	0.83363	0.0433456
ENSG00000216490	IFI30	IFI30, lysosomal thiol reductase [Source:HGNC Symbol;Acc:HGNC:5398]	0.0453113	0.411179	0.167267	2.18754	0.0434214
ENSG00000229921	KIF25-AS1	KIF25 antisense RNA 1 [Source:HGNC Symbol;Acc:HGNC:20953]	0.572657	0.0711804	0.405498	-2.13738	0.0435291
ENSG00000230337	AL109811.2		0.54272	0.0360158	0.373818	-2.26264	0.0436156
ENSG00000134318	ROCK2	Rho associated coiled-coil containing protein kinase 2 [Source:HGNC Symbol;Acc:HGNC:10252]	16.8434	10.0491	14.5786	-0.797154	0.0436156
ENSG00000281491	DNAJB5-AS1	DNAJB5 antisense RNA 1 (head to head) [Source:NCBI gene;Acc:101926900]	0.388099	1.961	0.912401	1.87914	0.0436156
ENSG00000255150	EID3	EP300 interacting inhibitor of differentiation 3 [Source:HGNC Symbol;Acc:HGNC:32961]	0.857479	2.28249	1.33248	1.26895	0.0436156
ENSG00000100092	SH3BP1	SH3 domain binding protein 1 [Source:HGNC Symbol;Acc:HGNC:10824]	5.65739	2.58716	4.63398	-1.11898	0.0436156
ENSG00000164181	ELOVL7	ELOVL fatty acid elongase 7 [Source:HGNC Symbol;Acc:HGNC:26292]	0.0965083	0.435082	0.209366	1.71053	0.0436857
ENSG00000279691	AC113410.3		3.03454	15.5267	7.19859	1.90041	0.0437287
ENSG00000138814	PPP3CA	protein phosphatase 3 catalytic subunit alpha [Source:HGNC Symbol;Acc:HGNC:9314]	6.89527	3.97455	5.9217	-0.859077	0.0437496
ENSG00000101199	ARFGAP1	ADP ribosylation factor GTPase activating protein 1 [Source:HGNC Symbol;Acc:HGNC:15852]	46.8688	130.505	74.7474	1.27505	0.0438617
ENSG00000267346	EIF5AP3	eukaryotic translation initiation factor 5A pseudogene 3 [Source:HGNC Symbol;Acc:HGNC:3304]	0.342162	2.52203	1.06878	2.11123	0.0438617
ENSG00000226609	AL390067.1		0.529922	1.61405	0.891298	1.38455	0.0438689
ENSG00000119421	NDUFA8	NADH:ubiquinone oxidoreductase subunit A8 [Source:HGNC Symbol;Acc:HGNC:7692]	28.8986	16.0549	24.6174	-0.913478	0.0440756
ENSG00000204396	VWA7	von Willebrand factor A domain containing 7 [Source:HGNC Symbol;Acc:HGNC:13939]	0.3871	1.1371	0.637099	1.34971	0.0441959
ENSG00000183287	CCBE1	collagen and calcium binding EGF domains 1 [Source:HGNC Symbol;Acc:HGNC:29426]	0.201211	0.0572629	0.153228	-1.63114	0.0443449
ENSG00000096080	MRPS18A	mitochondrial ribosomal protein S18A [Source:HGNC Symbol;Acc:HGNC:14515]	29.6371	13.4861	24.2534	-1.18676	0.0444507
ENSG00000225791	TRAM2-AS1	TRAM2 antisense RNA 1 (head to head) [Source:HGNC Symbol;Acc:HGNC:48663]	2.75154	1.51966	2.34091	-0.894105	0.0444507
ENSG00000270015	AC087481.3		7.06032	15.7761	9.96558	1.01479	0.0444507
ENSG00000210151	MT-TS1	mitochondrially encoded tRNA serine 1 (UCN) [Source:HGNC Symbol;Acc:HGNC:7497]	1.93053	0	1.28702	-2.34815	0.0444507
ENSG00000176092	CRYBG2	crystallin beta-gamma domain containing 2 [Source:HGNC Symbol;Acc:HGNC:17295]	0.612564	0.130167	0.451765	-1.793	0.0445376
ENSG00000257086	AP001453.3		3.15644	7.25722	4.52337	1.08267	0.0445558
ENSG00000213540	AL359504.1		1.75968	5.80208	3.10715	1.50344	0.0446388
ENSG00000090530	P3H2	prolyl 3-hydroxylase 2 [Source:HGNC Symbol;Acc:HGNC:19317]	11.9525	1.80327	8.5694	-2.07024	0.0446388
ENSG00000273312	AL121749.1		0.0820566	0	0.0547044	-2.35115	0.0446746
ENSG00000256325	AC025423.1		1.17384	3.3124	1.8867	1.35861	0.0448121
ENSG00000226650	KIF4B	kinesin family member 4B [Source:HGNC Symbol;Acc:HGNC:6322]	0.0845593	0.247336	0.138818	1.31531	0.0449302
ENSG00000134780	DAGLA	diacylglycerol lipase alpha [Source:HGNC Symbol;Acc:HGNC:1165]	3.37211	1.96123	2.90182	-0.827667	0.0449302
ENSG00000169302	STK32A	serine/threonine kinase 32A [Source:HGNC Symbol;Acc:HGNC:28317]	1.17175	1.51007	1.28453	1.26552	0.0449532
ENSG00000205929	C21orf62	chromosome 21 open reading frame 62 [Source:HGNC Symbol;Acc:HGNC:1305]	9.24611	3.49299	7.3284	-1.31443	0.0450984
ENSG00000187690	CXorf67	chromosome X open reading frame 67 [Source:HGNC Symbol;Acc:HGNC:33738]	0.0635692	0.467401	0.19818	2.09658	0.0452243
ENSG00000178695	KCTD12	potassium channel tetramerization domain containing 12 [Source:HGNC Symbol;Acc:HGNC:14678]	13.5268	2.754	9.93583	-1.88954	0.0452243
ENSG00000276517	AL133243.3		1.19272	2.8546	1.74668	1.17579	0.0453832
ENSG00000263511	MIR5699	microRNA 5699 [Source:HGNC Symbol;Acc:HGNC:43456]	2.44388	11.1874	5.35839	1.80566	0.0455674
ENSG00000137269	LRRC1	leucine rich repeat containing 1 [Source:HGNC Symbol;Acc:HGNC:14307]	3.55655	6.3714	4.49483	0.739219	0.0456719
ENSG00000065308	TRAM2	translocation associated membrane protein 2 [Source:HGNC Symbol;Acc:HGNC:16855]	10.7129	3.42475	8.28354	-1.56996	0.0457312
ENSG00000169972	PUSL1	pseudouridylate synthase-like 1 [Source:HGNC Symbol;Acc:HGNC:26914]	9.90023	26.089	15.2965	1.23641	0.0457918
ENSG00000187762	HSPE1P11	heat shock protein family E (Hsp10) member 1 pseudogene 11 [Source:HGNC Symbol;Acc:HGNC:49330]	1.0923	4.81075	2.33178	1.76926	0.0457918
ENSG00000167723	TRPV3	transient receptor potential cation channel subfamily V member 3 [Source:HGNC Symbol;Acc:HGNC:18084]	0.762725	0.20276	0.57607	-1.7242	0.0457918
ENSG00000120253	NUP43	nucleoporin 43 [Source:HGNC Symbol;Acc:HGNC:21182]	17.7105	14.0322	16.4844	-0.404405	0.045879
ENSG00000162441	LZIC	leucine zipper and CTNNBIP1 domain containing [Source:HGNC Symbol;Acc:HGNC:17497]	14.6806	11.4314	13.5975	-0.407932	0.0459778
ENSG00000166750	SLFN5	schlafen family member 5 [Source:HGNC Symbol;Acc:HGNC:28286]	3.14124	1.0375	2.43999	-1.5012	0.0459778
ENSG00000120868	APAF1	apoptotic peptidase activating factor 1 [Source:HGNC Symbol;Acc:HGNC:576]	8.86608	5.85425	7.86214	-0.65055	0.046076
ENSG00000197594	ENPP1	ectonucleotide pyrophosphatase/phosphodiesterase 1 [Source:HGNC Symbol;Acc:HGNC:3356]	1.53642	0.490736	1.18786	-1.55456	0.0462493
ENSG00000172932	ANKRD13D	ankyrin repeat domain 13D [Source:HGNC Symbol;Acc:HGNC:27880]	15.0222	24.7311	18.2585	0.6417	0.0462493
ENSG00000179520	SLC17A8	solute carrier family 17 member 8 [Source:HGNC Symbol;Acc:HGNC:20151]	3.51081	0.391884	2.47117	-2.13066	0.0462493
ENSG00000261061	AC092718.4		7.60258	3.56249	6.25588	-1.07922	0.0462493
ENSG00000144285	SCN1A	sodium voltage-gated channel alpha subunit 1 [Source:HGNC Symbol;Acc:HGNC:10585]	0.431151	1.88906	0.91712	1.70367	0.0463001
ENSG00000154978	VOPP1	vesicular, overexpressed in cancer, prosurvival protein 1 [Source:HGNC Symbol;Acc:HGNC:34518]	17.654	11.3093	15.5391	-0.719887	0.0463001
ENSG00000182934	SRPRA	SRP receptor alpha subunit [Source:HGNC Symbol;Acc:HGNC:11307]	18.8353	55.7423	31.1376	1.3603	0.0463001
ENSG00000039068	CDH1	cadherin 1 [Source:HGNC Symbol;Acc:HGNC:1748]	0.0271225	0.402647	0.152297	2.31417	0.0466431
ENSG00000283632	EXOC3L2	exocyst complex component 3 like 2 [Source:HGNC Symbol;Acc:HGNC:30162]	0.760767	0.0467869	0.522774	-2.27087	0.0466431
ENSG00000270083	AL021878.2		2.59961	6.96677	4.05533	1.27335	0.0467349
ENSG00000171532	NEUROD2	neuronal differentiation 2 [Source:HGNC Symbol;Acc:HGNC:7763]	0.012036	0.110367	0.0448132	2.14955	0.0471152
ENSG00000229808	AL391825.1		0.270546	0.758387	0.43316	1.32466	0.0472708
ENSG00000044524	EPHA3	EPH receptor A3 [Source:HGNC Symbol;Acc:HGNC:3387]	16.2897	6.67588	13.0851	-1.22481	0.0472708
ENSG00000174945	AMZ1	archaelysin family metallopeptidase 1 [Source:HGNC Symbol;Acc:HGNC:22231]	0.283844	2.05975	0.875814	2.0276	0.0472708
ENSG00000273249	BX649632.1		0.469079	1.26792	0.73536	1.29633	0.047363
ENSG00000142611	PRDM16	PR/SET domain 16 [Source:HGNC Symbol;Acc:HGNC:14000]	0.919278	1.50075	1.1131	1.90914	0.0475968
ENSG00000145194	ECE2	endothelin converting enzyme 2 [Source:HGNC Symbol;Acc:HGNC:13275]	0.864397	2.15168	1.29349	1.17282	0.0475968
ENSG00000239884	RN7SL608P	RNA, 7SL, cytoplasmic 608, pseudogene [Source:HGNC Symbol;Acc:HGNC:46624]	3.24195	10.9611	5.815	1.4991	0.0475968
ENSG00000133026	MYH10	myosin heavy chain 10 [Source:HGNC Symbol;Acc:HGNC:7568]	82.3218	43.8679	69.5038	-0.94394	0.0475968
ENSG00000104859	CLASRP	CLK4 associating serine/arginine rich protein [Source:HGNC Symbol;Acc:HGNC:17731]	18.9539	30.265	22.7243	0.603888	0.0475968
ENSG00000234492	RPL34-AS1	RPL34 antisense RNA 1 (head to head) [Source:HGNC Symbol;Acc:HGNC:26749]	0.0704665	0.263277	0.134737	1.56024	0.0480804
ENSG00000280367	AP002364.1		0.248664	1.10337	0.533567	1.79025	0.0480804
ENSG00000243989	ACY1	aminoacylase 1 [Source:HGNC Symbol;Acc:HGNC:177]	0.655024	0.231239	0.513762	-1.44068	0.0482886
ENSG00000197714	ZNF460	zinc finger protein 460 [Source:HGNC Symbol;Acc:HGNC:21628]	23.7642	50.0225	32.517	0.981877	0.048314
ENSG00000133316	WDR74	WD repeat domain 74 [Source:HGNC Symbol;Acc:HGNC:25529]	24.57	48.2751	32.4717	0.901962	0.0483264
ENSG00000266524	GDF10	growth differentiation factor 10 [Source:HGNC Symbol;Acc:HGNC:4215]	37.3062	0.748095	25.1202	-2.01388	0.0484496
ENSG00000233223	AC016876.1		6.46152	12.0811	8.33471	0.801463	0.0484496
ENSG00000078814	MYH7B	myosin heavy chain 7B [Source:HGNC Symbol;Acc:HGNC:15906]	0.211695	0.667157	0.363516	1.42805	0.0484496
ENSG00000100097	LGALS1	galectin 1 [Source:HGNC Symbol;Acc:HGNC:6561]	355.237	33.0091	247.828	-2.18991	0.0486621
ENSG00000279792	AC015909.5		1.05935	2.52298	1.54723	1.12522	0.0488635
ENSG00000261879	AC087500.1		1.55301	2.92212	2.00938	0.813336	0.0489367
ENSG00000166793	YPEL4	yippee like 4 [Source:HGNC Symbol;Acc:HGNC:18328]	0.753843	4.13811	1.88193	1.8978	0.0490531
ENSG00000162642	C1orf52	chromosome 1 open reading frame 52 [Source:HGNC Symbol;Acc:HGNC:24871]	8.01504	16.2181	10.7494	0.963088	0.0491516
ENSG00000115657	ABCB6	ATP binding cassette subfamily B member 6 (Langereis blood group) [Source:HGNC Symbol;Acc:HGNC:47]	3.38303	6.9124	4.55949	0.94892	0.0492333
ENSG00000176438	SYNE3	spectrin repeat containing nuclear envelope family member 3 [Source:HGNC Symbol;Acc:HGNC:19861]	2.0788	0.322359	1.49332	-2.03153	0.0492333
ENSG00000140675	SLC5A2	solute carrier family 5 member 2 [Source:HGNC Symbol;Acc:HGNC:11037]	0.141741	0.599034	0.294172	1.70058	0.0492663
ENSG00000103264	FBXO31	F-box protein 31 [Source:HGNC Symbol;Acc:HGNC:16510]	6.56867	13.9791	9.03881	0.986895	0.0493212
ENSG00000127824	TUBA4A	tubulin alpha 4a [Source:HGNC Symbol;Acc:HGNC:12407]	0.817514	7.84102	3.15868	2.16259	0.0493931
ENSG00000235172	LINC01366	long intergenic non-protein coding RNA 1366 [Source:HGNC Symbol;Acc:HGNC:27416]	0.10529	0	0.0701936	-2.30101	0.0493931
ENSG00000198682	PAPSS2	3'-phosphoadenosine 5'-phosphosulfate synthase 2 [Source:HGNC Symbol;Acc:HGNC:8604]	3.59973	0.659933	2.6198	-1.95836	0.0493931
ENSG00000197410	DCHS2	dachsous cadherin-related 2 [Source:HGNC Symbol;Acc:HGNC:23111]	0.771405	2.12665	1.22315	1.34139	0.0494726
ENSG00000182511	FES	FES proto-oncogene, tyrosine kinase [Source:HGNC Symbol;Acc:HGNC:3657]	1.99	0.313082	1.43103	-2.02739	0.0494726
ENSG00000207041	RNU6-3P	RNA, U6 small nuclear 3, pseudogene [Source:HGNC Symbol;Acc:HGNC:34275]	1.90651	7.45304	3.75535	1.59412	0.0495114
ENSG00000171227	TMEM37	transmembrane protein 37 [Source:HGNC Symbol;Acc:HGNC:18216]	0.73874	0.0980739	0.525185	-2.11408	0.0496103
ENSG00000225217	HSPA7	heat shock protein family A (Hsp70) member 7 [Source:HGNC Symbol;Acc:HGNC:5240]	0.00633427	0.171214	0.0612943	2.32631	0.0497187
ENSG00000205002	AARD	alanine and arginine rich domain containing protein [Source:HGNC Symbol;Acc:HGNC:33842]	0.360135	0.0440372	0.254769	-2.08635	0.0497187
ENSG00000176884	GRIN1	glutamate ionotropic receptor NMDA type subunit 1 [Source:HGNC Symbol;Acc:HGNC:4584]	0.128329	0.912919	0.389859	2.05315	0.0497662
ENSG00000244026	FAM86DP	family with sequence similarity 86 member D, pseudogene [Source:HGNC Symbol;Acc:HGNC:32659]	7.27031	3.22633	5.92232	-1.22065	0.049944
