# Supplementary material for: Reversal of proliferation deficits caused by chromosome 16p13.11 microduplication through targeting NFκB signaling: an integrated study of patient-derived neuronal precursor cells, cerebral organoids and in vivo brain imaging
Source: Mol Psychiatry. 2018 Nov 6;24(2):294–311. doi: 10.1038/s41380-018-0292-1 (PMC6344377; doi:10.1038/s41380-018-0292-1)
Supplement: Supplementary file 14 — Supplementary Table 6 [file 41380_2018_292_MOESM14_ESM.xlsx]

## Sheet: nde1_deseq2_results_fpkm.csv
Ensembl ID	Gene name	Description	Mean FPKM controls	Mean FPKM MJi7	DESeq2 log2 fold change	DESeq2 adjusted p-value
ENSG00000224597	SVIL-AS1	SVIL antisense RNA 1 [Source:HGNC Symbol;Acc:HGNC:51219]	4.88479	0.00453956	-7.42586	2.70483e-18
ENSG00000214548	MEG3	maternally expressed 3 (non-protein coding) [Source:HGNC Symbol;Acc:HGNC:14575]	5.59903	44.4162	8.17407	1.43795e-15
ENSG00000175832	ETV4	ETS variant 4 [Source:HGNC Symbol;Acc:HGNC:3493]	13.3154	0.447319	-4.46394	7.9861e-09
ENSG00000255495	AC145124.1		2.09013	0.499898	-2.08694	3.89553e-08
ENSG00000102034	ELF4	E74 like ETS transcription factor 4 [Source:HGNC Symbol;Acc:HGNC:3319]	2.69766	0.236582	-3.37829	3.21966e-07
ENSG00000175899	A2M	alpha-2-macroglobulin [Source:HGNC Symbol;Acc:HGNC:7]	209.097	3.1579	-4.95163	6.16568e-07
ENSG00000102934	PLLP	plasmolipin [Source:HGNC Symbol;Acc:HGNC:18553]	0.287655	0.00525898	-4.88921	8.19929e-07
ENSG00000226007	BX005266.2		0.452921	0.0040947	-4.90389	4.43974e-06
ENSG00000175445	LPL	lipoprotein lipase [Source:HGNC Symbol;Acc:HGNC:6677]	42.4039	5.97724	-2.79236	2.12806e-05
ENSG00000225383	SFTA1P	surfactant associated 1, pseudogene [Source:HGNC Symbol;Acc:HGNC:18383]	6.17635	0	-5.2975	2.17431e-05
ENSG00000164124	TMEM144	transmembrane protein 144 [Source:HGNC Symbol;Acc:HGNC:25633]	0.381203	0	-5.13909	4.14227e-05
ENSG00000185201	IFITM2	interferon induced transmembrane protein 2 [Source:HGNC Symbol;Acc:HGNC:5413]	46.2647	2.15602	-3.90889	4.14227e-05
ENSG00000214776	AC092821.1		0.135841	0.891478	3.79101	4.14227e-05
ENSG00000246898	LINC00920	long intergenic non-protein coding RNA 920 [Source:HGNC Symbol;Acc:HGNC:48611]	0.436035	0	-5.05879	4.3371e-05
ENSG00000234928	LINC01659	long intergenic non-protein coding RNA 1659 [Source:HGNC Symbol;Acc:HGNC:52447]	0.731657	0	-4.96221	5.81651e-05
ENSG00000139410	SDSL	serine dehydratase like [Source:HGNC Symbol;Acc:HGNC:30404]	2.70541	0.10785	-4.02987	7.81124e-05
ENSG00000128052	KDR	kinase insert domain receptor [Source:HGNC Symbol;Acc:HGNC:6307]	6.47626	0.145604	-4.35408	0.000129646
ENSG00000277203	F8A1	coagulation factor VIII associated 1 [Source:HGNC Symbol;Acc:HGNC:3547]	1.55661	0.291615	-2.38462	0.000129646
ENSG00000188921	HACD4	3-hydroxyacyl-CoA dehydratase 4 [Source:HGNC Symbol;Acc:HGNC:20920]	0.381261	0.00555982	-4.56465	0.000129646
ENSG00000171873	ADRA1D	adrenoceptor alpha 1D [Source:HGNC Symbol;Acc:HGNC:280]	0.741953	0.070219	-3.19488	0.000129646
ENSG00000187800	PEAR1	platelet endothelial aggregation receptor 1 [Source:HGNC Symbol;Acc:HGNC:33631]	0.614345	0.00400931	-4.71496	0.000190922
ENSG00000021300	PLEKHB1	pleckstrin homology domain containing B1 [Source:HGNC Symbol;Acc:HGNC:19079]	3.83959	0.463561	-2.9385	0.000190922
ENSG00000258399	AL117190.1		0.949596	3.78449	5.3194	0.000190922
ENSG00000105976	MET	MET proto-oncogene, receptor tyrosine kinase [Source:HGNC Symbol;Acc:HGNC:7029]	1.16888	0.0277095	-4.32057	0.000200385
ENSG00000102359	SRPX2	sushi repeat containing protein, X-linked 2 [Source:HGNC Symbol;Acc:HGNC:30668]	3.58674	0.083281	-4.3158	0.000200385
ENSG00000199575	SNORD114-1	small nucleolar RNA, C/D box 114-1 [Source:HGNC Symbol;Acc:HGNC:32989]	5.87663	11.0908	5.0499	0.000209393
ENSG00000259065	AC005520.2		3.10286	0.104326	-4.08851	0.000214828
ENSG00000003436	TFPI	tissue factor pathway inhibitor [Source:HGNC Symbol;Acc:HGNC:11760]	3.38645	0.217833	-3.50785	0.000216018
ENSG00000254634	SMG1P6	SMG1P6, nonsense mediated mRNA decay associated PI3K related kinasepseudogene 6 [Source:HGNC Symbol;Acc:HGNC:49863]	0.45914	2.09616	2.01533	0.000216018
ENSG00000093072	ADA2	adenosine deaminase 2 [Source:HGNC Symbol;Acc:HGNC:1839]	2.40919	0.363959	-2.66033	0.000216018
ENSG00000178852	EFCAB13	EF-hand calcium binding domain 13 [Source:HGNC Symbol;Acc:HGNC:26864]	0.499467	0.020276	-3.90528	0.000253524
ENSG00000277954	AC092376.2		0.454576	0.0201005	-3.77644	0.000295323
ENSG00000171889	MIR31HG	MIR31 host gene [Source:HGNC Symbol;Acc:HGNC:37187]	1.09426	0	-4.68626	0.000319553
ENSG00000225746	MEG8	maternally expressed 8, small nucleolar RNA host gene [Source:HGNC Symbol;Acc:HGNC:14574]	2.6673	9.05354	4.90515	0.000319553
ENSG00000173917	HOXB2	homeobox B2 [Source:HGNC Symbol;Acc:HGNC:5113]	2.38193	0	-4.77653	0.000319553
ENSG00000108846	ABCC3	ATP binding cassette subfamily C member 3 [Source:HGNC Symbol;Acc:HGNC:54]	0.601766	0	-4.73595	0.000319553
ENSG00000280432	AP000962.2		1.26512	5.80872	2.85657	0.000319553
ENSG00000132854	KANK4	KN motif and ankyrin repeat domains 4 [Source:HGNC Symbol;Acc:HGNC:27263]	0.678713	0.132038	-2.35191	0.000320458
ENSG00000206715	RNU6-444P	RNA, U6 small nuclear 444, pseudogene [Source:HGNC Symbol;Acc:HGNC:47407]	0.617544	8.6834	3.30277	0.000333066
ENSG00000169314	C22orf15	chromosome 22 open reading frame 15 [Source:HGNC Symbol;Acc:HGNC:15558]	0.336575	0	-4.64299	0.000356252
ENSG00000091986	CCDC80	coiled-coil domain containing 80 [Source:HGNC Symbol;Acc:HGNC:30649]	11.0499	1.0895	-3.1627	0.000396475
ENSG00000250993	AC020551.1		4.63587	0	-4.70503	0.000396475
ENSG00000250130	AC090519.1		0.552257	2.80945	2.18558	0.000396475
ENSG00000175730	BAK1P1	BCL2 antagonist/killer 1 pseudogene 1 [Source:HGNC Symbol;Acc:HGNC:996]	0.179811	1.92027	3.01084	0.000396475
ENSG00000277610	RNVU1-4	RNA, variant U1 small nuclear 4 [Source:HGNC Symbol;Acc:HGNC:48312]	3.89956	0	-4.58327	0.000447547
ENSG00000278934	AC117489.1		0.316137	0	-4.62734	0.000447547
ENSG00000152377	SPOCK1	SPARC/osteonectin, cwcv and kazal like domains proteoglycan 1 [Source:HGNC Symbol;Acc:HGNC:11251]	30.638	3.75974	-2.82393	0.000447547
ENSG00000187678	SPRY4	sprouty RTK signaling antagonist 4 [Source:HGNC Symbol;Acc:HGNC:15533]	9.75086	1.1173	-2.9073	0.000447547
ENSG00000215808	LINC01139	long intergenic non-protein coding RNA 1139 [Source:HGNC Symbol;Acc:HGNC:27924]	1.73585	0	-4.66391	0.000448979
ENSG00000221518	RNU6ATAC16P	RNA, U6atac small nuclear 16, pseudogene [Source:HGNC Symbol;Acc:HGNC:46915]	0.00942272	4.15313	5.02794	0.000448979
ENSG00000125337	KIF25	kinesin family member 25 [Source:HGNC Symbol;Acc:HGNC:6390]	0.386199	0	-4.57018	0.000448979
ENSG00000161298	ZNF382	zinc finger protein 382 [Source:HGNC Symbol;Acc:HGNC:17409]	3.07524	1.00593	-1.5926	0.000448979
ENSG00000235831	BHLHE40-AS1	BHLHE40 antisense RNA 1 [Source:HGNC Symbol;Acc:HGNC:44471]	0.277562	0	-4.56595	0.00047097
ENSG00000215630	GUSBP9	glucuronidase, beta pseudogene 9 [Source:HGNC Symbol;Acc:HGNC:42323]	7.80093	43.569	2.34155	0.00047097
ENSG00000204802	AL590399.1		0.3167	0.025324	-3.12919	0.000481208
ENSG00000164694	FNDC1	fibronectin type III domain containing 1 [Source:HGNC Symbol;Acc:HGNC:21184]	0.438739	0.00304125	-4.47536	0.000487949
ENSG00000105974	CAV1	caveolin 1 [Source:HGNC Symbol;Acc:HGNC:1527]	44.0836	2.65851	-3.54093	0.000588594
ENSG00000136869	TLR4	toll like receptor 4 [Source:HGNC Symbol;Acc:HGNC:11850]	4.1987	0.0800229	-4.24535	0.000649913
ENSG00000168899	VAMP5	vesicle associated membrane protein 5 [Source:HGNC Symbol;Acc:HGNC:12646]	5.74353	0.153472	-4.04199	0.000746563
ENSG00000068079	IFI35	interferon induced protein 35 [Source:HGNC Symbol;Acc:HGNC:5399]	3.26523	0.00740742	-4.52294	0.000779687
ENSG00000280365	AC021766.1		2.24166	9.35862	2.45076	0.000779687
ENSG00000277744	AC011462.4		2.0269	6.63474	1.57047	0.000791752
ENSG00000217930	PAM16	presequence translocase associated motor 16 homolog [Source:HGNC Symbol;Acc:HGNC:29679]	1.57808	4.43559	1.38175	0.000826582
ENSG00000202048	SNORD114-20	small nucleolar RNA, C/D box 114-20 [Source:HGNC Symbol;Acc:HGNC:33008]	22.3905	49.2622	4.9013	0.00087686
ENSG00000196754	S100A2	S100 calcium binding protein A2 [Source:HGNC Symbol;Acc:HGNC:10492]	0.880039	0	-4.47265	0.000886011
ENSG00000151364	KCTD14	potassium channel tetramerization domain containing 14 [Source:HGNC Symbol;Acc:HGNC:23295]	0.354763	0	-4.44344	0.000886011
ENSG00000165071	TMEM71	transmembrane protein 71 [Source:HGNC Symbol;Acc:HGNC:26572]	0.551894	0	-4.48196	0.00088861
ENSG00000230148	HOXB-AS1	HOXB cluster antisense RNA 1 [Source:HGNC Symbol;Acc:HGNC:43744]	1.03569	0	-4.4636	0.00088861
ENSG00000113319	RASGRF2	Ras protein specific guanine nucleotide releasing factor 2 [Source:HGNC Symbol;Acc:HGNC:9876]	2.60918	0.090053	-3.9232	0.000933073
ENSG00000267272	LINC01140	long intergenic non-protein coding RNA 1140 [Source:HGNC Symbol;Acc:HGNC:27922]	0.126689	0	-4.36369	0.000939235
ENSG00000206775	SNORD37	small nucleolar RNA, C/D box 37 [Source:HGNC Symbol;Acc:HGNC:10166]	8.46907	31.5543	1.7524	0.000939235
ENSG00000182183	FAM159A	family with sequence similarity 159 member A [Source:HGNC Symbol;Acc:HGNC:28757]	0.193464	0	-4.3311	0.00097035
ENSG00000188643	S100A16	S100 calcium binding protein A16 [Source:HGNC Symbol;Acc:HGNC:20441]	40.5475	1.87856	-3.73818	0.00097035
ENSG00000277324	AC093462.1		0.239803	0	-4.34332	0.00097035
ENSG00000249267	LINC00939	long intergenic non-protein coding RNA 939 [Source:HGNC Symbol;Acc:HGNC:48631]	0	0.123276	4.96933	0.000972914
ENSG00000188820	FAM26F	family with sequence similarity 26 member F [Source:HGNC Symbol;Acc:HGNC:33391]	0.522702	0	-4.3989	0.00101643
ENSG00000100196	KDELR3	KDEL endoplasmic reticulum protein retention receptor 3 [Source:HGNC Symbol;Acc:HGNC:6306]	9.7255	1.03589	-2.94836	0.00127151
ENSG00000077943	ITGA8	integrin subunit alpha 8 [Source:HGNC Symbol;Acc:HGNC:6144]	3.0574	0.00589971	-4.26396	0.00129882
ENSG00000251682	AC122718.2		4.20395	13.4851	2.17641	0.00153521
ENSG00000179088	C12orf42	chromosome 12 open reading frame 42 [Source:HGNC Symbol;Acc:HGNC:24729]	0.0517133	0.553587	3.01074	0.00153521
ENSG00000242114	MTFP1	mitochondrial fission process 1 [Source:HGNC Symbol;Acc:HGNC:26945]	4.87971	1.30088	-1.93001	0.00159388
ENSG00000134531	EMP1	epithelial membrane protein 1 [Source:HGNC Symbol;Acc:HGNC:3333]	15.2444	1.18198	-3.27702	0.00159538
ENSG00000134343	ANO3	anoctamin 3 [Source:HGNC Symbol;Acc:HGNC:14004]	0.101505	0.00138401	-4.06023	0.00181044
ENSG00000170421	KRT8	keratin 8 [Source:HGNC Symbol;Acc:HGNC:6446]	3.75694	0.0348118	-4.20624	0.00181615
ENSG00000119917	IFIT3	interferon induced protein with tetratricopeptide repeats 3 [Source:HGNC Symbol;Acc:HGNC:5411]	3.39785	0.126476	-3.77121	0.00191743
ENSG00000271105	AC133552.5		1.31849	0	-4.29825	0.00191783
ENSG00000153406	NMRAL1	NmrA like redox sensor 1 [Source:HGNC Symbol;Acc:HGNC:24987]	7.85555	0.646357	-3.15289	0.00196946
ENSG00000075643	MOCOS	molybdenum cofactor sulfurase [Source:HGNC Symbol;Acc:HGNC:18234]	0.969604	0.0223846	-3.98709	0.00203876
ENSG00000145945	FAM50B	family with sequence similarity 50 member B [Source:HGNC Symbol;Acc:HGNC:18789]	1.3463	0.0428227	-3.84844	0.00205012
ENSG00000106785	TRIM14	tripartite motif containing 14 [Source:HGNC Symbol;Acc:HGNC:16283]	0.828229	0.0319965	-3.72654	0.00209053
ENSG00000164483	SAMD3	sterile alpha motif domain containing 3 [Source:HGNC Symbol;Acc:HGNC:21574]	0.0950892	0	-4.1828	0.00212845
ENSG00000172349	IL16	interleukin 16 [Source:HGNC Symbol;Acc:HGNC:5980]	0.0577425	0	-4.25585	0.00212845
ENSG00000231515	AC006003.1		0.144498	1.0473	3.89478	0.00213509
ENSG00000187955	COL14A1	collagen type XIV alpha 1 chain [Source:HGNC Symbol;Acc:HGNC:2191]	10.6741	0.681538	-2.73986	0.00213509
ENSG00000274276	CBSL	cystathionine-beta-synthase like [Source:HGNC Symbol;Acc:HGNC:51829]	3.35807	0.269964	-3.25951	0.00213509
ENSG00000064012	CASP8	caspase 8 [Source:HGNC Symbol;Acc:HGNC:1509]	3.48013	0.248907	-3.37628	0.00221288
ENSG00000279058	AGAP14	ArfGAP with GTPase domain, ankyrin repeat and PH domain 14 [Source:HGNC Symbol;Acc:HGNC:23660]	0.189733	0	-4.19738	0.00221288
ENSG00000258739	ENO1P2	enolase 1 pseudogene 2 [Source:HGNC Symbol;Acc:HGNC:37943]	1.39189	5.23537	2.31345	0.00221288
ENSG00000189292	ALKAL2	ALK and LTK ligand 2 [Source:HGNC Symbol;Acc:HGNC:27683]	4.96366	0.114727	-3.94985	0.0023807
ENSG00000103187	COTL1	coactosin like F-actin binding protein 1 [Source:HGNC Symbol;Acc:HGNC:18304]	55.0827	23.4033	-1.32845	0.0023807
ENSG00000280106	AC008555.8		0.159978	0	-4.14701	0.0025083
ENSG00000122729	ACO1	aconitase 1 [Source:HGNC Symbol;Acc:HGNC:117]	8.81302	3.61386	-1.39998	0.00278013
ENSG00000255524	NPIPB8	nuclear pore complex interacting protein family member B8 [Source:HGNC Symbol;Acc:HGNC:37490]	0.0173197	0.423673	3.67156	0.00278013
ENSG00000087245	MMP2	matrix metallopeptidase 2 [Source:HGNC Symbol;Acc:HGNC:7166]	26.1057	3.68412	-2.68383	0.00290225
ENSG00000130303	BST2	bone marrow stromal cell antigen 2 [Source:HGNC Symbol;Acc:HGNC:1119]	2.05863	0	-4.2489	0.00290225
ENSG00000255423	EBLN2	endogenous Bornavirus like nucleoprotein 2 [Source:HGNC Symbol;Acc:HGNC:25493]	4.15615	8.5273	0.949818	0.00296885
ENSG00000274307	AC023449.2		0.239072	0	-4.1837	0.00296885
ENSG00000005981	ASB4	ankyrin repeat and SOCS box containing 4 [Source:HGNC Symbol;Acc:HGNC:16009]	0.109437	0	-4.14559	0.00309012
ENSG00000123342	MMP19	matrix metallopeptidase 19 [Source:HGNC Symbol;Acc:HGNC:7165]	0.657601	0	-4.23819	0.00309012
ENSG00000150281	CTF1	cardiotrophin 1 [Source:HGNC Symbol;Acc:HGNC:2499]	0.897663	0.166691	-2.36493	0.00313045
ENSG00000108439	PNPO	pyridoxamine 5'-phosphate oxidase [Source:HGNC Symbol;Acc:HGNC:30260]	3.47898	0.901782	-1.94186	0.00313045
ENSG00000197134	ZNF257	zinc finger protein 257 [Source:HGNC Symbol;Acc:HGNC:13498]	0.003362	0.177981	4.12812	0.00313045
ENSG00000259581	TYRO3P	TYRO3P protein tyrosine kinase pseudogene [Source:HGNC Symbol;Acc:HGNC:12447]	0.3334	1.60991	2.06279	0.00315482
ENSG00000279476	AC092139.4		0.543716	1.76145	2.06835	0.00318889
ENSG00000205424	AL592528.1		0.143604	0.00265222	-3.84065	0.003334
ENSG00000178222	RNF212	ring finger protein 212 [Source:HGNC Symbol;Acc:HGNC:27729]	0.273904	0	-4.15255	0.00344858
ENSG00000021355	SERPINB1	serpin family B member 1 [Source:HGNC Symbol;Acc:HGNC:3311]	3.68059	0.945461	-2.01709	0.00344858
ENSG00000257511	AC084824.1		1.55876	3.59991	1.09586	0.00344858
ENSG00000208892	SNORA49	small nucleolar RNA, H/ACA box 49 [Source:HGNC Symbol;Acc:HGNC:32642]	29.4458	105.183	1.74435	0.00344858
ENSG00000188488	SERPINA5	serpin family A member 5 [Source:HGNC Symbol;Acc:HGNC:8723]	1.93403	0.133739	-3.33219	0.00345833
ENSG00000226002	GTF2IP14	general transcription factor IIi pseudogene 14 [Source:HGNC Symbol;Acc:HGNC:51726]	1.41637	7.12339	2.14954	0.00346821
ENSG00000169246	NPIPB3	nuclear pore complex interacting protein family member B3 [Source:HGNC Symbol;Acc:HGNC:28989]	0.302465	0.0136999	-3.3908	0.00350967
ENSG00000100385	IL2RB	interleukin 2 receptor subunit beta [Source:HGNC Symbol;Acc:HGNC:6009]	0.297529	0	-4.17153	0.00351924
ENSG00000157150	TIMP4	TIMP metallopeptidase inhibitor 4 [Source:HGNC Symbol;Acc:HGNC:11823]	0.874603	0.0984476	-2.87579	0.00359666
ENSG00000146038	DCDC2	doublecortin domain containing 2 [Source:HGNC Symbol;Acc:HGNC:18141]	0.332325	0.00781186	-3.85072	0.00359666
ENSG00000139318	DUSP6	dual specificity phosphatase 6 [Source:HGNC Symbol;Acc:HGNC:3072]	22.648	2.6881	-2.74681	0.00374547
ENSG00000004399	PLXND1	plexin D1 [Source:HGNC Symbol;Acc:HGNC:9107]	21.7995	3.66432	-2.42868	0.00379993
ENSG00000138119	MYOF	myoferlin [Source:HGNC Symbol;Acc:HGNC:3656]	12.5331	0.635196	-3.50116	0.00379993
ENSG00000176769	TCERG1L	transcription elongation regulator 1 like [Source:HGNC Symbol;Acc:HGNC:23533]	0.0615034	0.440875	4.18991	0.00379993
ENSG00000175318	GRAMD2A	GRAM domain containing 2A [Source:HGNC Symbol;Acc:HGNC:27287]	0.128306	0	-4.08526	0.00379993
ENSG00000173838	2010-03-01	membrane associated ring-CH-type finger 10 [Source:HGNC Symbol;Acc:HGNC:26655]	0.108518	0	-4.063	0.00379993
ENSG00000279319	AC105074.1		0.588648	1.97376	2.39431	0.00379993
ENSG00000100985	MMP9	matrix metallopeptidase 9 [Source:HGNC Symbol;Acc:HGNC:7176]	1.76363	0	-4.13908	0.00379993
ENSG00000213889	PPM1N	protein phosphatase, Mg2+/Mn2+ dependent 1N (putative) [Source:HGNC Symbol;Acc:HGNC:26845]	0.197263	0	-4.08039	0.00379993
ENSG00000240964	RN7SL751P	RNA, 7SL, cytoplasmic 751, pseudogene [Source:HGNC Symbol;Acc:HGNC:46767]	1.60683	3.73921	2.25816	0.00383244
ENSG00000152953	STK32B	serine/threonine kinase 32B [Source:HGNC Symbol;Acc:HGNC:14217]	6.24241	1.08749	-2.4455	0.00383244
ENSG00000161921	CXCL16	C-X-C motif chemokine ligand 16 [Source:HGNC Symbol;Acc:HGNC:16642]	0.356482	0	-4.1183	0.00388133
ENSG00000189350	TOGARAM2	TOG array regulator of axonemal microtubules 2 [Source:HGNC Symbol;Acc:HGNC:33715]	0.111159	0	-4.1379	0.00390633
ENSG00000263812	LINC00908	long intergenic non-protein coding RNA 908 [Source:HGNC Symbol;Acc:HGNC:27599]	1.40857	0.0690397	-3.47759	0.00397201
ENSG00000142089	IFITM3	interferon induced transmembrane protein 3 [Source:HGNC Symbol;Acc:HGNC:5414]	181.478	8.02646	-3.55911	0.00404802
ENSG00000107796	ACTA2	actin, alpha 2, smooth muscle, aorta [Source:HGNC Symbol;Acc:HGNC:130]	48.1111	4.72916	-2.02717	0.00423393
ENSG00000271751	AP003392.5		0.438152	2.43366	2.25915	0.00432177
ENSG00000054983	GALC	galactosylceramidase [Source:HGNC Symbol;Acc:HGNC:4115]	12.1115	7.40502	-0.803135	0.00452382
ENSG00000261512	AC092368.3		0.690186	0.0837962	-2.79145	0.00452382
ENSG00000158458	NRG2	neuregulin 2 [Source:HGNC Symbol;Acc:HGNC:7998]	0.399429	1.14648	2.04593	0.00462526
ENSG00000135318	NT5E	5'-nucleotidase ecto [Source:HGNC Symbol;Acc:HGNC:8021]	20.4474	0.412602	-3.87517	0.00466197
ENSG00000199072	MIRLET7F1	microRNA let-7f-1 [Source:HGNC Symbol;Acc:HGNC:31483]	3.99507	0	-3.99852	0.00472094
ENSG00000173281	PPP1R3B	protein phosphatase 1 regulatory subunit 3B [Source:HGNC Symbol;Acc:HGNC:14942]	3.87762	0.895737	-2.10286	0.00479167
ENSG00000106823	ECM2	extracellular matrix protein 2 [Source:HGNC Symbol;Acc:HGNC:3154]	0.364285	0	-4.02773	0.00479167
ENSG00000276131	AC009118.2		0.614119	0.0304218	-3.58416	0.00479167
ENSG00000105559	PLEKHA4	pleckstrin homology domain containing A4 [Source:HGNC Symbol;Acc:HGNC:14339]	5.70855	0.903597	-2.56233	0.00479167
ENSG00000227953	LINC01341	long intergenic non-protein coding RNA 1341 [Source:HGNC Symbol;Acc:HGNC:49457]	0.715783	2.83651	1.79494	0.00479754
ENSG00000210144	MT-TY	mitochondrially encoded tRNA tyrosine [Source:HGNC Symbol;Acc:HGNC:7502]	4.86824	0	-3.97975	0.00479754
ENSG00000225489	AL354707.1		0.290231	0	-4.0422	0.00480525
ENSG00000130720	FIBCD1	fibrinogen C domain containing 1 [Source:HGNC Symbol;Acc:HGNC:25922]	0.528066	0.00847766	-3.88626	0.00480525
ENSG00000111199	TRPV4	transient receptor potential cation channel subfamily V member 4 [Source:HGNC Symbol;Acc:HGNC:18083]	0.147993	0	-4.03036	0.00480525
ENSG00000274270	AL137060.1		0.283067	0.796889	1.37758	0.00480525
ENSG00000110944	IL23A	interleukin 23 subunit alpha [Source:HGNC Symbol;Acc:HGNC:15488]	0.311022	0	-3.97227	0.00482799
ENSG00000262619	LINC00621	long intergenic non-protein coding RNA 621 [Source:HGNC Symbol;Acc:HGNC:44227]	0.349955	0	-4.013	0.00482799
ENSG00000109787	KLF3	Kruppel like factor 3 [Source:HGNC Symbol;Acc:HGNC:16516]	12.1093	7.091	-0.84599	0.0049729
ENSG00000272979	AC093388.1		0.640199	0	-3.92015	0.00499807
ENSG00000272173	U47924.2		0.49794	0.0418989	-2.9451	0.00524967
ENSG00000257818	C1GALT1P1	core 1 synthase, glycoprotein-N-acetylgalactosamine 3-beta-galactosyltransferase 1 pseudogene 1 [Source:HGNC Symbol;Acc:HGNC:51614]	0.759321	3.15316	2.44405	0.00524967
ENSG00000108691	CCL2	C-C motif chemokine ligand 2 [Source:HGNC Symbol;Acc:HGNC:10618]	15.4003	0.356911	-3.81005	0.00524967
ENSG00000260075	AC217777.1		0.498044	0.0124985	-3.67544	0.00534014
ENSG00000188365	AC092171.1		0.443652	2.17959	2.08754	0.00549771
ENSG00000019549	SNAI2	snail family transcriptional repressor 2 [Source:HGNC Symbol;Acc:HGNC:11094]	10.3292	0.365902	-3.65303	0.00560375
ENSG00000166598	HSP90B1	heat shock protein 90 beta family member 1 [Source:HGNC Symbol;Acc:HGNC:12028]	261.206	125.794	-1.16093	0.00560375
ENSG00000272858	Z93930.3		0.464851	0	-3.95548	0.00560375
ENSG00000222068	RN7SKP154	RNA, 7SK small nuclear pseudogene 154 [Source:HGNC Symbol;Acc:HGNC:45878]	2.3127	5.47398	2.29249	0.00568033
ENSG00000263485	AC004147.1		0.254461	4.94525	3.43217	0.00582954
ENSG00000263731	AC145207.5		5.29589	2.49102	-1.19006	0.00582954
ENSG00000198286	CARD11	caspase recruitment domain family member 11 [Source:HGNC Symbol;Acc:HGNC:16393]	0.297069	0	-4.01937	0.00591778
ENSG00000278879	AP000560.1		0.160683	0.550651	2.51311	0.00591778
ENSG00000111145	ELK3	ELK3, ETS transcription factor [Source:HGNC Symbol;Acc:HGNC:3325]	8.90028	1.76123	-2.28408	0.00591778
ENSG00000166923	GREM1	gremlin 1, DAN family BMP antagonist [Source:HGNC Symbol;Acc:HGNC:2001]	1.07241	0.0114342	-3.92313	0.00591778
ENSG00000234062	AL390879.2		1.36242	3.70815	1.32656	0.00605052
ENSG00000091136	LAMB1	laminin subunit beta 1 [Source:HGNC Symbol;Acc:HGNC:6486]	53.358	2.19214	-3.56554	0.0060594
ENSG00000123609	NMI	N-myc and STAT interactor [Source:HGNC Symbol;Acc:HGNC:7854]	0.655693	0	-4.00348	0.00638837
ENSG00000186510	CLCNKA	chloride voltage-gated channel Ka [Source:HGNC Symbol;Acc:HGNC:2026]	0.145287	0	-3.94648	0.00650674
ENSG00000232909	AL157823.2		0.440442	0	-3.88552	0.00650674
ENSG00000204257	HLA-DMA	major histocompatibility complex, class II, DM alpha [Source:HGNC Symbol;Acc:HGNC:4934]	1.22417	3.65758	2.12307	0.00654717
ENSG00000134954	ETS1	ETS proto-oncogene 1, transcription factor [Source:HGNC Symbol;Acc:HGNC:3488]	11.5146	2.16922	-2.28414	0.00654717
ENSG00000231105	AL031728.1		0.154157	0	-3.92318	0.00682993
ENSG00000138080	EMILIN1	elastin microfibril interfacer 1 [Source:HGNC Symbol;Acc:HGNC:19880]	20.1238	0.655239	-3.62405	0.00682993
ENSG00000197905	TEAD4	TEA domain transcription factor 4 [Source:HGNC Symbol;Acc:HGNC:11717]	9.94511	4.09931	-1.36589	0.00682993
ENSG00000137843	PAK6	p21 (RAC1) activated kinase 6 [Source:HGNC Symbol;Acc:HGNC:16061]	0.0902594	0	-3.9233	0.00682993
ENSG00000250420	AACSP1	acetoacetyl-CoA synthetase pseudogene 1 [Source:HGNC Symbol;Acc:HGNC:18226]	0.386103	0.706873	4.09585	0.00685191
ENSG00000198695	MT-ND6	mitochondrially encoded NADH:ubiquinone oxidoreductase core subunit 6 [Source:HGNC Symbol;Acc:HGNC:7462]	7.89512	1.43307	-2.36015	0.00691484
ENSG00000167207	NOD2	nucleotide binding oligomerization domain containing 2 [Source:HGNC Symbol;Acc:HGNC:5331]	0.0770512	0.00190758	-3.57873	0.00696998
ENSG00000163191	S100A11	S100 calcium binding protein A11 [Source:HGNC Symbol;Acc:HGNC:10488]	43.7104	0.40237	-3.90189	0.00706541
ENSG00000174473	GALNTL6	polypeptide N-acetylgalactosaminyltransferase like 6 [Source:HGNC Symbol;Acc:HGNC:33844]	1.63969	0.0550875	-3.59725	0.00718115
ENSG00000224593	AC092427.1		2.26414	8.58902	2.2208	0.00718115
ENSG00000223979	SMCR2	Smith-Magenis syndrome chromosome region, candidate 2 (non-protein coding) [Source:HGNC Symbol;Acc:HGNC:17914]	0.453231	0	-3.82699	0.00718115
ENSG00000170909	OSCAR	osteoclast associated, immunoglobulin-like receptor [Source:HGNC Symbol;Acc:HGNC:29960]	0.244506	0	-3.92503	0.00718115
ENSG00000163734	CXCL3	C-X-C motif chemokine ligand 3 [Source:HGNC Symbol;Acc:HGNC:4604]	0.384467	0.0392128	-2.79174	0.00722915
ENSG00000110057	UNC93B1	unc-93 homolog B1 (C. elegans) [Source:HGNC Symbol;Acc:HGNC:13481]	10.7318	1.78517	-2.46771	0.00722915
ENSG00000268027	AC243960.1		0.599031	0	-3.90168	0.00722915
ENSG00000069482	GAL	galanin and GMAP prepropeptide [Source:HGNC Symbol;Acc:HGNC:4114]	2.73744	0.295954	-2.87519	0.00725829
ENSG00000123096	SSPN	sarcospan [Source:HGNC Symbol;Acc:HGNC:11322]	2.76458	0.676673	-2.04405	0.00725829
ENSG00000261622	AC021439.1		3.36035	10.9809	2.53464	0.00725829
ENSG00000248632	AC106872.5		0.439236	0	-3.92413	0.00734953
ENSG00000199881	Y_RNA	Y RNA [Source:RFAM;Acc:RF00019]	0.0713153	5.36373	4.10906	0.00734953
ENSG00000101443	WFDC2	WAP four-disulfide core domain 2 [Source:HGNC Symbol;Acc:HGNC:15939]	2.02184	0.339087	-2.42896	0.00741465
ENSG00000129009	ISLR	immunoglobulin superfamily containing leucine rich repeat [Source:HGNC Symbol;Acc:HGNC:6133]	3.55965	0	-3.94272	0.00747458
ENSG00000166292	TMEM100	transmembrane protein 100 [Source:HGNC Symbol;Acc:HGNC:25607]	4.94689	0.492854	-2.9162	0.00755265
ENSG00000198682	PAPSS2	3'-phosphoadenosine 5'-phosphosulfate synthase 2 [Source:HGNC Symbol;Acc:HGNC:8604]	3.59973	0.207971	-3.36292	0.00791199
ENSG00000119121	TRPM6	transient receptor potential cation channel subfamily M member 6 [Source:HGNC Symbol;Acc:HGNC:17995]	0.0289871	0	-3.79	0.00796376
ENSG00000113083	LOX	lysyl oxidase [Source:HGNC Symbol;Acc:HGNC:6664]	15.8516	1.23742	-3.14434	0.00799083
ENSG00000256571	AC079866.2		1.04853	3.24587	2.39245	0.00799083
ENSG00000248483	POU5F2	POU domain class 5, transcription factor 2 [Source:HGNC Symbol;Acc:HGNC:26367]	0.20918	0.630852	2.25514	0.00823144
ENSG00000127957	PMS2P3	PMS1 homolog 2, mismatch repair system component pseudogene 3 [Source:HGNC Symbol;Acc:HGNC:9128]	7.01553	13.2255	0.844289	0.00833391
ENSG00000267340	AC060780.2		2.39527	8.13419	1.62111	0.00833391
ENSG00000265727	RN7SL648P	RNA, 7SL, cytoplasmic 648, pseudogene [Source:HGNC Symbol;Acc:HGNC:46664]	4.68805	13.4746	1.90049	0.00861206
ENSG00000266019	MIR3609	microRNA 3609 [Source:HGNC Symbol;Acc:HGNC:38956]	143.12	427.882	1.48193	0.00869553
ENSG00000228050	TOP3BP1	topoisomerase (DNA) III beta pseudogene 1 [Source:HGNC Symbol;Acc:HGNC:11994]	0.236313	0.0144393	-3.40076	0.00871905
ENSG00000184232	OAF	out at first homolog [Source:HGNC Symbol;Acc:HGNC:28752]	7.42447	0.788819	-2.9609	0.00884876
ENSG00000207008	SNORA54	small nucleolar RNA, H/ACA box 54 [Source:HGNC Symbol;Acc:HGNC:32647]	73.7716	308.863	1.95965	0.00889003
ENSG00000170075	GPR37L1	G protein-coupled receptor 37 like 1 [Source:HGNC Symbol;Acc:HGNC:14923]	0.106298	0.00139536	-3.72705	0.00892139
ENSG00000177469	CAVIN1	caveolae associated protein 1 [Source:HGNC Symbol;Acc:HGNC:9688]	48.4322	3.21811	-3.23514	0.00936979
ENSG00000268189	AC005785.1		0.26899	0.787418	1.42291	0.00946735
ENSG00000115267	IFIH1	interferon induced with helicase C domain 1 [Source:HGNC Symbol;Acc:HGNC:18873]	1.0766	0.0541268	-3.40283	0.00953923
ENSG00000180801	ARSJ	arylsulfatase family member J [Source:HGNC Symbol;Acc:HGNC:26286]	4.63415	0.397138	-3.09073	0.00961362
ENSG00000265775	AC004147.5		0.0987912	1.79227	3.29119	0.00965551
ENSG00000134516	DOCK2	dedicator of cytokinesis 2 [Source:HGNC Symbol;Acc:HGNC:2988]	0.873181	0.0645971	-3.13924	0.00985044
ENSG00000118523	CTGF	connective tissue growth factor [Source:HGNC Symbol;Acc:HGNC:2500]	71.1952	14.5948	-2.24541	0.00985044
ENSG00000182492	BGN	biglycan [Source:HGNC Symbol;Acc:HGNC:1044]	6.42527	0.0497742	-3.80524	0.00985044
ENSG00000215030	AC073621.1		35.1077	129.908	2.70546	0.00985044
ENSG00000134138	MEIS2	Meis homeobox 2 [Source:HGNC Symbol;Acc:HGNC:7001]	8.42059	1.40975	-2.49128	0.00986338
ENSG00000055813	CCDC85A	coiled-coil domain containing 85A [Source:HGNC Symbol;Acc:HGNC:29400]	0.380216	1.5006	1.85139	0.00987077
ENSG00000128283	CDC42EP1	CDC42 effector protein 1 [Source:HGNC Symbol;Acc:HGNC:17014]	19.2984	1.62811	-3.02675	0.00987976
ENSG00000162618	ADGRL4	adhesion G protein-coupled receptor L4 [Source:HGNC Symbol;Acc:HGNC:20822]	1.26515	0	-3.88188	0.0100909
ENSG00000170577	SIX2	SIX homeobox 2 [Source:HGNC Symbol;Acc:HGNC:10888]	0.226738	1.61516	2.5025	0.0100909
ENSG00000205861	PCOTH	Pro-X-Gly collagen triple helix like repeat containing [Source:HGNC Symbol;Acc:HGNC:39839]	0.587619	0	-3.82324	0.0101548
ENSG00000103522	IL21R	interleukin 21 receptor [Source:HGNC Symbol;Acc:HGNC:6006]	0.140043	0	-3.84044	0.0101548
ENSG00000257702	LBX2-AS1	LBX2 antisense RNA 1 [Source:HGNC Symbol;Acc:HGNC:25136]	0.207712	0.0191323	-3.11899	0.0104345
ENSG00000109854	HTATIP2	HIV-1 Tat interactive protein 2 [Source:HGNC Symbol;Acc:HGNC:16637]	5.04202	0.554833	-2.89697	0.0104345
ENSG00000180747	SMG1P3	SMG1P3, nonsense mediated mRNA decay associated PI3K related kinase pseudogene 3 [Source:HGNC Symbol;Acc:HGNC:49860]	3.33206	7.26232	1.03479	0.0104345
ENSG00000188015	S100A3	S100 calcium binding protein A3 [Source:HGNC Symbol;Acc:HGNC:10493]	0.909236	0	-3.83336	0.0105167
ENSG00000227992	AC108463.1		4.54567	0.423867	-2.96732	0.0105167
ENSG00000258083	OR9A4	olfactory receptor family 9 subfamily A member 4 [Source:HGNC Symbol;Acc:HGNC:15095]	0.0244536	0.451082	3.40167	0.0105167
ENSG00000235946	AC234783.1		1.60339	7.07296	2.02542	0.0105167
ENSG00000254048	AC105150.1		0.665834	4.20714	3.09852	0.0105167
ENSG00000239482	AC112487.1		0.46121	0	-3.80615	0.0106232
ENSG00000249740	OSMR-AS1	OSMR antisense RNA 1 (head to head) [Source:HGNC Symbol;Acc:HGNC:50296]	0.45513	0	-3.79459	0.0106232
ENSG00000074660	SCARF1	scavenger receptor class F member 1 [Source:HGNC Symbol;Acc:HGNC:16820]	0.685393	0.112153	-2.46905	0.0106232
ENSG00000104783	KCNN4	potassium calcium-activated channel subfamily N member 4 [Source:HGNC Symbol;Acc:HGNC:6293]	3.4202	0	-3.84537	0.0106232
ENSG00000227755	AP000344.1		0.439055	0	-3.75616	0.0106232
ENSG00000254109	RBPMS-AS1	RBPMS antisense RNA 1 [Source:HGNC Symbol;Acc:HGNC:48721]	0.237102	0	-3.71698	0.0107167
ENSG00000213659	RSU1P3	Ras suppressor protein 1 pseudogene 3 [Source:HGNC Symbol;Acc:HGNC:44392]	0.059137	0.807421	3.06766	0.010742
ENSG00000108798	ABI3	ABI family member 3 [Source:HGNC Symbol;Acc:HGNC:29859]	0.478851	0	-3.82576	0.0109338
ENSG00000119514	GALNT12	polypeptide N-acetylgalactosaminyltransferase 12 [Source:HGNC Symbol;Acc:HGNC:19877]	1.52479	0.462744	-1.76546	0.0110707
ENSG00000284740	AL645728.2		0.364551	0	-3.7042	0.0110952
ENSG00000261438	AL157394.1		0.221164	0	-3.73728	0.0110952
ENSG00000280098	AC011155.2		2.18279	12.5277	3.00603	0.0110952
ENSG00000160321	ZNF208	zinc finger protein 208 [Source:HGNC Symbol;Acc:HGNC:12999]	0.000491956	0.136249	4.12935	0.0110952
ENSG00000280202	AC005831.1		0.194207	0	-3.76389	0.0113505
ENSG00000115461	IGFBP5	insulin like growth factor binding protein 5 [Source:HGNC Symbol;Acc:HGNC:5474]	75.1712	6.99752	-3.00365	0.0113812
ENSG00000137198	GMPR	guanosine monophosphate reductase [Source:HGNC Symbol;Acc:HGNC:4376]	0.767148	0	-3.81586	0.0113812
ENSG00000119681	LTBP2	latent transforming growth factor beta binding protein 2 [Source:HGNC Symbol;Acc:HGNC:6715]	5.66464	0.392778	-3.19699	0.0113812
ENSG00000167588	GPD1	glycerol-3-phosphate dehydrogenase 1 [Source:HGNC Symbol;Acc:HGNC:4455]	0.0849769	0	-3.71723	0.0114397
ENSG00000109610	SOD3	superoxide dismutase 3 [Source:HGNC Symbol;Acc:HGNC:11181]	0.497643	0	-3.80067	0.0114534
ENSG00000162595	DIRAS3	DIRAS family GTPase 3 [Source:HGNC Symbol;Acc:HGNC:687]	1.03628	0.133582	-2.68184	0.0114592
ENSG00000197956	S100A6	S100 calcium binding protein A6 [Source:HGNC Symbol;Acc:HGNC:10496]	166.978	9.11526	-3.27943	0.0114592
ENSG00000225205	AC078883.1		1.22026	0.146972	-2.72771	0.0114592
ENSG00000206932	RNU6-4P	RNA, U6 small nuclear 4, pseudogene [Source:HGNC Symbol;Acc:HGNC:34253]	2.23283	9.28053	1.88818	0.0114592
ENSG00000118777	ABCG2	ATP binding cassette subfamily G member 2 (Junior blood group) [Source:HGNC Symbol;Acc:HGNC:74]	2.24503	0.0598751	-3.54412	0.0114592
ENSG00000272217	AL645940.1		0.418994	2.40716	2.30067	0.0114592
ENSG00000284523	AC004834.1		0.399678	1.12204	1.38561	0.0114592
ENSG00000013725	CD6	CD6 molecule [Source:HGNC Symbol;Acc:HGNC:1691]	0.310245	0	-3.8061	0.0114592
ENSG00000254206	NPIPB11	nuclear pore complex interacting protein family member B11 [Source:HGNC Symbol;Acc:HGNC:37453]	0.0514102	0.322994	2.31471	0.0114592
ENSG00000223599	AL513523.1		0.986787	3.28241	1.56732	0.0114714
ENSG00000069869	NEDD4	neural precursor cell expressed, developmentally down-regulated 4, E3 ubiquitin protein ligase [Source:HGNC Symbol;Acc:HGNC:7727]	10.0536	3.78599	-0.684733	0.0114714
ENSG00000266947	AC022916.1		0.389379	0.058794	-2.45013	0.0114714
ENSG00000279829	AC015959.1		0.402913	1.4098	2.63411	0.0114714
ENSG00000258636	AL121821.1		2.60909	0.555026	-2.10624	0.0114882
ENSG00000081853	PCDHGA2	protocadherin gamma subfamily A, 2 [Source:HGNC Symbol;Acc:HGNC:8700]	0.0634795	0	-3.72717	0.0115542
ENSG00000235437	LINC01278	long intergenic non-protein coding RNA 1278 [Source:HGNC Symbol;Acc:HGNC:28090]	0.904148	1.85876	0.952134	0.0115542
ENSG00000148180	GSN	gelsolin [Source:HGNC Symbol;Acc:HGNC:4620]	36.9899	6.50184	-2.37091	0.0115542
ENSG00000256341	AP006333.1		0.293487	1.48718	2.10339	0.0115944
ENSG00000233862	AC016907.2		0.0588445	0	-3.64225	0.0117386
ENSG00000181481	RNF135	ring finger protein 135 [Source:HGNC Symbol;Acc:HGNC:21158]	2.2597	0.114982	-3.31928	0.0117386
ENSG00000113361	CDH6	cadherin 6 [Source:HGNC Symbol;Acc:HGNC:1765]	35.0953	2.64209	-3.11608	0.0117478
ENSG00000239553	RN7SL12P	RNA, 7SL, cytoplasmic 12, pseudogene [Source:HGNC Symbol;Acc:HGNC:46028]	0.798294	0	-3.66484	0.0119051
ENSG00000141433	ADCYAP1	adenylate cyclase activating polypeptide 1 [Source:HGNC Symbol;Acc:HGNC:241]	1.7268	6.47363	1.73423	0.0119692
ENSG00000273253	AL022328.4		3.74687	7.52894	0.907085	0.0125565
ENSG00000133805	AMPD3	adenosine monophosphate deaminase 3 [Source:HGNC Symbol;Acc:HGNC:470]	1.14181	0.141569	-2.71952	0.0127065
ENSG00000215032	GNL3LP1	G protein nucleolar 3 like pseudogene 1 [Source:HGNC Symbol;Acc:HGNC:25733]	0.272416	0.0223801	-2.89184	0.0127359
ENSG00000116962	NID1	nidogen 1 [Source:HGNC Symbol;Acc:HGNC:7821]	14.9159	3.00523	-2.22243	0.0127437
ENSG00000244009	B3GAT3P1	beta-1,3-glucuronyltransferase 3 pseudogene 1 [Source:HGNC Symbol;Acc:HGNC:35243]	0.255373	0	-3.62512	0.0127437
ENSG00000212588	SNORA26	small nucleolar RNA, H/ACA box 26 [Source:HGNC Symbol;Acc:HGNC:32616]	7.32774	20.7011	1.3813	0.0127437
ENSG00000188580	NKAIN2	sodium/potassium transporting ATPase interacting 2 [Source:HGNC Symbol;Acc:HGNC:16443]	0.510842	0.091006	-2.30165	0.0127437
ENSG00000100628	ASB2	ankyrin repeat and SOCS box containing 2 [Source:HGNC Symbol;Acc:HGNC:16012]	0.210015	0.00970367	-3.26789	0.0127437
ENSG00000225849	MKRN7P	makorin ring finger protein 7, pseudogene [Source:HGNC Symbol;Acc:HGNC:7119]	0.300954	0.992283	2.25716	0.0127437
ENSG00000198729	PPP1R14C	protein phosphatase 1 regulatory inhibitor subunit 14C [Source:HGNC Symbol;Acc:HGNC:14952]	9.87022	1.14639	-2.78063	0.0127566
ENSG00000183889	AC138969.1	nuclear pore complex-interacting protein family member A5 isoform 2 [Source:RefSeq peptide;Acc:NP_001338129]	0.144184	0.747268	2.15939	0.0127566
ENSG00000111907	TPD52L1	tumor protein D52 like 1 [Source:HGNC Symbol;Acc:HGNC:12006]	1.32594	0.0707917	-3.30462	0.0128715
ENSG00000186523	FAM86B1	family with sequence similarity 86 member B1 [Source:HGNC Symbol;Acc:HGNC:28268]	1.53217	0.427534	-1.8504	0.0128715
ENSG00000174807	CD248	CD248 molecule [Source:HGNC Symbol;Acc:HGNC:18219]	1.77266	0.107831	-3.20602	0.0128715
ENSG00000205352	PRR13	proline rich 13 [Source:HGNC Symbol;Acc:HGNC:24528]	12.2294	5.73728	-1.17422	0.0128715
ENSG00000233429	HOTAIRM1	HOXA transcript antisense RNA, myeloid-specific 1 [Source:HGNC Symbol;Acc:HGNC:37117]	1.97533	0	-3.76778	0.0129292
ENSG00000254579	AC013488.1		0.376846	2.14486	2.74705	0.0131507
ENSG00000201263	SNORD114-6	small nucleolar RNA, C/D box 114-6 [Source:HGNC Symbol;Acc:HGNC:32994]	2.38025	11.3469	4.01135	0.0131507
ENSG00000108602	ALDH3A1	aldehyde dehydrogenase 3 family member A1 [Source:HGNC Symbol;Acc:HGNC:405]	0.12029	0	-3.66844	0.013173
ENSG00000277013	AC008556.1		0.239337	0	-3.72332	0.0133203
ENSG00000156535	CD109	CD109 molecule [Source:HGNC Symbol;Acc:HGNC:21685]	1.65254	0.132997	-3.07515	0.0133331
ENSG00000165621	OXGR1	oxoglutarate receptor 1 [Source:HGNC Symbol;Acc:HGNC:4531]	0.0913732	0	-3.61136	0.0133331
ENSG00000177311	ZBTB38	zinc finger and BTB domain containing 38 [Source:HGNC Symbol;Acc:HGNC:26636]	6.87048	2.54285	-1.48932	0.0133537
ENSG00000179528	LBX2	ladybird homeobox 2 [Source:HGNC Symbol;Acc:HGNC:15525]	0.317273	0	-3.71541	0.013468
ENSG00000233901	LINC01503	long intergenic non-protein coding RNA 1503 [Source:HGNC Symbol;Acc:HGNC:51184]	5.25546	0.38269	-3.09409	0.013468
ENSG00000125266	EFNB2	ephrin B2 [Source:HGNC Symbol;Acc:HGNC:3227]	49.3336	17.9458	-1.49236	0.013468
ENSG00000261692	AC092120.2		1.30947	5.37666	1.87303	0.013468
ENSG00000261737	AL049597.2		0.401132	0.0414699	-3.0025	0.013543
ENSG00000159167	STC1	stanniocalcin 1 [Source:HGNC Symbol;Acc:HGNC:11373]	6.46978	0.948441	-2.49633	0.013543
ENSG00000144118	RALB	RAS like proto-oncogene B [Source:HGNC Symbol;Acc:HGNC:9840]	14.4152	7.19574	-1.10338	0.0136997
ENSG00000260892	AC105020.4		0.315146	1.36362	1.90575	0.0139745
ENSG00000260552	AC023043.1		0.475411	0	-3.67892	0.0139745
ENSG00000166750	SLFN5	schlafen family member 5 [Source:HGNC Symbol;Acc:HGNC:28286]	3.14124	0.590427	-2.33745	0.0140183
ENSG00000166707	ZCCHC18	zinc finger CCHC-type containing 18 [Source:HGNC Symbol;Acc:HGNC:32459]	1.94522	8.1162	1.97424	0.0141725
ENSG00000130307	USHBP1	USH1 protein network component harmonin binding protein 1 [Source:HGNC Symbol;Acc:HGNC:24058]	0.095593	0.00255492	-3.41145	0.0143844
ENSG00000138166	DUSP5	dual specificity phosphatase 5 [Source:HGNC Symbol;Acc:HGNC:3071]	2.45739	0.693955	-1.86205	0.0144753
ENSG00000092621	PHGDH	phosphoglycerate dehydrogenase [Source:HGNC Symbol;Acc:HGNC:8923]	75.9442	17.2256	-2.11437	0.0145078
ENSG00000197747	S100A10	S100 calcium binding protein A10 [Source:HGNC Symbol;Acc:HGNC:10487]	42.1889	2.62226	-3.2004	0.0149454
ENSG00000254154	AL359075.2		0.0364182	0	-3.60576	0.0150334
ENSG00000147804	SLC39A4	solute carrier family 39 member 4 [Source:HGNC Symbol;Acc:HGNC:17129]	0.361393	0.0264726	-3.04491	0.0150418
ENSG00000164932	CTHRC1	collagen triple helix repeat containing 1 [Source:HGNC Symbol;Acc:HGNC:18831]	9.60076	0.142269	-3.60804	0.0151822
ENSG00000178081	ULK4P3	ULK4 pseudogene 3 [Source:HGNC Symbol;Acc:HGNC:15777]	0.965298	0.235535	-1.96554	0.0153049
ENSG00000166394	CYB5R2	cytochrome b5 reductase 2 [Source:HGNC Symbol;Acc:HGNC:24376]	1.27584	0.162222	-2.65386	0.0154417
ENSG00000124875	CXCL6	C-X-C motif chemokine ligand 6 [Source:HGNC Symbol;Acc:HGNC:10643]	0.694812	0	-3.67087	0.0156463
ENSG00000254854	AP003390.1		0.688196	0.0175767	-3.40642	0.0156463
ENSG00000256802	AC022613.1		0.722975	0.0617685	-2.99126	0.0156463
ENSG00000132386	SERPINF1	serpin family F member 1 [Source:HGNC Symbol;Acc:HGNC:8824]	20.7325	0.773124	-3.386	0.0158178
ENSG00000102387	TAF7L	TATA-box binding protein associated factor 7 like [Source:HGNC Symbol;Acc:HGNC:11548]	0.140879	0	-3.64937	0.0159302
ENSG00000249140	PRDX2P3	peroxiredoxin 2 pseudogene 3 [Source:HGNC Symbol;Acc:HGNC:44968]	1.58772	4.79354	1.48366	0.0160363
ENSG00000152689	RASGRP3	RAS guanyl releasing protein 3 [Source:HGNC Symbol;Acc:HGNC:14545]	0.123722	0	-3.67426	0.0160872
ENSG00000180044	C3orf80	chromosome 3 open reading frame 80 [Source:HGNC Symbol;Acc:HGNC:40048]	0.183446	0.0135285	-2.94543	0.0160872
ENSG00000186912	P2RY4	pyrimidinergic receptor P2Y4 [Source:HGNC Symbol;Acc:HGNC:8542]	0.0400288	0.539928	3.07968	0.0160872
ENSG00000261420	AL022069.1		0.731207	2.21238	1.4698	0.0161326
ENSG00000151702	FLI1	Fli-1 proto-oncogene, ETS transcription factor [Source:HGNC Symbol;Acc:HGNC:3749]	1.10201	0.055066	-3.29712	0.0161326
ENSG00000179133	C10orf67	chromosome 10 open reading frame 67 [Source:HGNC Symbol;Acc:HGNC:28716]	0.169665	0.018473	-2.69481	0.0161326
ENSG00000279235	AC011944.2		1.42374	5.35108	1.7642	0.0165288
ENSG00000202058	RN7SKP80	RNA, 7SK small nuclear pseudogene 80 [Source:HGNC Symbol;Acc:HGNC:45804]	9.77559	36.9553	1.80338	0.0172891
ENSG00000259707	AC105339.3		0.113837	1.17084	2.78306	0.0172911
ENSG00000060982	BCAT1	branched chain amino acid transaminase 1 [Source:HGNC Symbol;Acc:HGNC:976]	64.8207	18.3832	-1.83908	0.0173627
ENSG00000232453	AC105277.1		0.331245	0	-3.63825	0.0173777
ENSG00000105971	CAV2	caveolin 2 [Source:HGNC Symbol;Acc:HGNC:1528]	8.80337	1.067	-2.62279	0.0173777
ENSG00000185823	NPAP1	nuclear pore associated protein 1 [Source:HGNC Symbol;Acc:HGNC:1190]	0.0544966	0.426504	3.12602	0.0173777
ENSG00000184697	CLDN6	claudin 6 [Source:HGNC Symbol;Acc:HGNC:2048]	4.13335	0.268738	-3.13822	0.0175437
ENSG00000153363	LINC00467	long intergenic non-protein coding RNA 467 [Source:HGNC Symbol;Acc:HGNC:28227]	2.83266	1.33575	-1.17416	0.017642
ENSG00000115085	ZAP70	zeta chain of T-cell receptor associated protein kinase 70 [Source:HGNC Symbol;Acc:HGNC:12858]	0.0611102	0.28747	1.99115	0.017642
ENSG00000179978	AC140134.1		0.566267	1.86221	1.52869	0.017642
ENSG00000226741	LINC02554	long intergenic non-protein coding RNA 2554 [Source:HGNC Symbol;Acc:HGNC:53594]	0.0656015	0	-3.62033	0.017642
ENSG00000151617	EDNRA	endothelin receptor type A [Source:HGNC Symbol;Acc:HGNC:3179]	5.24419	0.217134	-3.35142	0.0178221
ENSG00000199990	VTRNA1-1	vault RNA 1-1 [Source:HGNC Symbol;Acc:HGNC:12654]	3.86807	0	-3.621	0.0178788
ENSG00000247624	CPEB2-AS1	CPEB2 antisense RNA 1 (head to head) [Source:HGNC Symbol;Acc:HGNC:49082]	0.296885	1.05897	1.6554	0.0182674
ENSG00000012211	PRICKLE3	prickle planar cell polarity protein 3 [Source:HGNC Symbol;Acc:HGNC:6645]	1.21483	0.178076	-2.52827	0.0183702
ENSG00000199683	RN7SKP185	RNA, 7SK small nuclear pseudogene 185 [Source:HGNC Symbol;Acc:HGNC:45909]	0.431874	2.40223	2.19598	0.0185078
ENSG00000235389	AL583805.2		0.337291	1.37455	2.84508	0.0186332
ENSG00000099204	ABLIM1	actin binding LIM protein 1 [Source:HGNC Symbol;Acc:HGNC:78]	14.74	5.63034	-1.45978	0.0186332
ENSG00000172935	MRGPRF	MAS related GPR family member F [Source:HGNC Symbol;Acc:HGNC:24828]	2.66688	0.0674453	-3.45243	0.018714
ENSG00000136542	GALNT5	polypeptide N-acetylgalactosaminyltransferase 5 [Source:HGNC Symbol;Acc:HGNC:4127]	0.848063	0.0307918	-3.36664	0.0188244
ENSG00000089041	P2RX7	purinergic receptor P2X 7 [Source:HGNC Symbol;Acc:HGNC:8537]	0.114211	0	-3.62548	0.0188244
ENSG00000168454	TXNDC2	thioredoxin domain containing 2 [Source:HGNC Symbol;Acc:HGNC:16470]	0.0777886	0	-3.53766	0.0189168
ENSG00000259802	AC012640.2		5.55034	11.5063	0.982824	0.0191447
ENSG00000198774	RASSF9	Ras association domain family member 9 [Source:HGNC Symbol;Acc:HGNC:15739]	0.250259	0	-3.64118	0.019158
ENSG00000172296	SPTLC3	serine palmitoyltransferase long chain base subunit 3 [Source:HGNC Symbol;Acc:HGNC:16253]	0.524651	0.0096902	-3.48768	0.0191846
ENSG00000227666	CYCSP24	cytochrome c, somatic pseudogene 24 [Source:HGNC Symbol;Acc:HGNC:24398]	0.585093	3.43824	2.22696	0.0192835
ENSG00000152137	HSPB8	heat shock protein family B (small) member 8 [Source:HGNC Symbol;Acc:HGNC:30171]	1.40802	0.195805	-2.0426	0.0192991
ENSG00000184898	RBM43	RNA binding motif protein 43 [Source:HGNC Symbol;Acc:HGNC:24790]	0.962188	0.188653	-2.17504	0.0193689
ENSG00000021826	CPS1	carbamoyl-phosphate synthase 1 [Source:HGNC Symbol;Acc:HGNC:2323]	4.63807	0.981068	-2.16475	0.0193689
ENSG00000121316	PLBD1	phospholipase B domain containing 1 [Source:HGNC Symbol;Acc:HGNC:26215]	0.85202	0.104214	-2.68668	0.0193689
ENSG00000227053	AC105446.1		1.1257	0	-3.60279	0.0194131
ENSG00000261879	AC087500.1		1.55301	3.65976	1.11154	0.0194756
ENSG00000134013	LOXL2	lysyl oxidase like 2 [Source:HGNC Symbol;Acc:HGNC:6666]	36.8057	5.30603	-2.5324	0.0195026
ENSG00000008323	PLEKHG6	pleckstrin homology and RhoGEF domain containing G6 [Source:HGNC Symbol;Acc:HGNC:25562]	0.98003	0.183237	-2.26675	0.0195825
ENSG00000244405	ETV5	ETS variant 5 [Source:HGNC Symbol;Acc:HGNC:3494]	12.531	2.08001	-2.3142	0.0197372
ENSG00000173535	TNFRSF10C	TNF receptor superfamily member 10c [Source:HGNC Symbol;Acc:HGNC:11906]	1.61346	0.20602	-2.68783	0.0197372
ENSG00000179715	PCED1B	PC-esterase domain containing 1B [Source:HGNC Symbol;Acc:HGNC:28255]	0.268607	0.0118461	-3.22958	0.0200622
ENSG00000100097	LGALS1	galectin 1 [Source:HGNC Symbol;Acc:HGNC:6561]	355.237	7.21715	-3.47819	0.0200622
ENSG00000229043	AC091729.3		3.69127	1.27425	-1.55538	0.0203115
ENSG00000226334	AL359182.1		0.546226	0	-3.55045	0.0203315
ENSG00000150687	PRSS23	protease, serine 23 [Source:HGNC Symbol;Acc:HGNC:14370]	36.9911	11.5019	-1.74498	0.0203343
ENSG00000162511	LAPTM5	lysosomal protein transmembrane 5 [Source:HGNC Symbol;Acc:HGNC:29612]	0.261288	0	-3.59727	0.020338
ENSG00000096696	DSP	desmoplakin [Source:HGNC Symbol;Acc:HGNC:3052]	0.345378	0	-3.62559	0.0203707
ENSG00000215018	COL28A1	collagen type XXVIII alpha 1 chain [Source:HGNC Symbol;Acc:HGNC:22442]	0.201323	0.626682	1.54011	0.0203707
ENSG00000176472	ZNF575	zinc finger protein 575 [Source:HGNC Symbol;Acc:HGNC:27606]	0.106582	0	-3.53932	0.0203854
ENSG00000242086	LINC00969	long intergenic non-protein coding RNA 969 [Source:HGNC Symbol;Acc:HGNC:48729]	8.2536	22.4377	1.32691	0.0204113
ENSG00000146147	MLIP	muscular LMNA interacting protein [Source:HGNC Symbol;Acc:HGNC:21355]	0.281446	0	-3.5333	0.0204113
ENSG00000173930	SLCO4C1	solute carrier organic anion transporter family member 4C1 [Source:HGNC Symbol;Acc:HGNC:23612]	0.139244	0.0051702	-3.2967	0.0205068
ENSG00000241399	CD302	CD302 molecule [Source:HGNC Symbol;Acc:HGNC:30843]	0.574431	0.0590605	-2.80584	0.0205301
ENSG00000228798	AP000473.1		2.65353	10.6887	2.4528	0.0211649
ENSG00000184500	PROS1	protein S (alpha) [Source:HGNC Symbol;Acc:HGNC:9456]	10.1461	3.90746	-1.46731	0.0212568
ENSG00000183971	NPW	neuropeptide W [Source:HGNC Symbol;Acc:HGNC:30509]	1.24438	0.0556566	-3.24447	0.0212612
ENSG00000186471	AKAP14	A-kinase anchoring protein 14 [Source:HGNC Symbol;Acc:HGNC:24061]	0.282101	0	-3.54775	0.0213522
ENSG00000255200	PGAM1P8	phosphoglycerate mutase 1 pseudogene 8 [Source:HGNC Symbol;Acc:HGNC:42455]	0.108165	0	-3.53632	0.0213522
ENSG00000103710	RASL12	RAS like family 12 [Source:HGNC Symbol;Acc:HGNC:30289]	3.69778	0.344764	-2.89923	0.0213522
ENSG00000147003	TMEM27	transmembrane protein 27 [Source:HGNC Symbol;Acc:HGNC:29437]	0.358399	0.0835099	-1.97375	0.0214117
ENSG00000139985	ADAM21	ADAM metallopeptidase domain 21 [Source:HGNC Symbol;Acc:HGNC:200]	0.185288	0	-3.57128	0.0214344
ENSG00000231389	HLA-DPA1	major histocompatibility complex, class II, DP alpha 1 [Source:HGNC Symbol;Acc:HGNC:4938]	1.26334	0.0521532	-2.47313	0.0216416
ENSG00000143450	OAZ3	ornithine decarboxylase antizyme 3 [Source:HGNC Symbol;Acc:HGNC:8097]	0.176828	0.0408517	-2.08819	0.0217064
ENSG00000257605	AC073611.1		0.445579	0	-3.53837	0.0223013
ENSG00000235290	HLA-W	major histocompatibility complex, class I, W (pseudogene) [Source:HGNC Symbol;Acc:HGNC:23425]	0.0630779	0.96597	3.16616	0.0223103
ENSG00000056972	TRAF3IP2	TRAF3 interacting protein 2 [Source:HGNC Symbol;Acc:HGNC:1343]	1.49698	0.111154	-3.04701	0.0223103
ENSG00000078269	SYNJ2	synaptojanin 2 [Source:HGNC Symbol;Acc:HGNC:11504]	8.15084	1.12772	-2.61598	0.0224565
ENSG00000189409	MMP23B	matrix metallopeptidase 23B [Source:HGNC Symbol;Acc:HGNC:7171]	0.357812	0	-3.55944	0.022477
ENSG00000005471	ABCB4	ATP binding cassette subfamily B member 4 [Source:HGNC Symbol;Acc:HGNC:45]	2.18195	0.309157	-2.53575	0.022477
ENSG00000231920	NEBL-AS1	NEBL antisense RNA 1 [Source:HGNC Symbol;Acc:HGNC:44899]	0.679779	0	-3.55361	0.022477
ENSG00000111215	PRR4	proline rich 4 (lacrimal) [Source:HGNC Symbol;Acc:HGNC:18020]	2.52758	4.56007	1.30404	0.022477
ENSG00000261819	AC138932.3		0.216796	0.921705	1.88964	0.022477
ENSG00000279690	AP000280.1		4.82122	1.05896	-2.09024	0.0228383
ENSG00000242574	HLA-DMB	major histocompatibility complex, class II, DM beta [Source:HGNC Symbol;Acc:HGNC:4935]	0.264831	1.00653	2.5481	0.0229868
ENSG00000143473	KCNH1	potassium voltage-gated channel subfamily H member 1 [Source:HGNC Symbol;Acc:HGNC:6250]	0.375303	0.0558806	-2.49857	0.0232002
ENSG00000101695	RNF125	ring finger protein 125 [Source:HGNC Symbol;Acc:HGNC:21150]	0.136214	0	-3.55223	0.0240585
ENSG00000099957	P2RX6	purinergic receptor P2X 6 [Source:HGNC Symbol;Acc:HGNC:8538]	0.683351	0.144205	-2.15247	0.0240585
ENSG00000187676	B3GLCT	beta 3-glucosyltransferase [Source:HGNC Symbol;Acc:HGNC:20207]	10.8939	4.99804	-1.21367	0.024206
ENSG00000172986	GXYLT2	glucoside xylosyltransferase 2 [Source:HGNC Symbol;Acc:HGNC:33383]	3.28648	0.133983	-3.25529	0.0242678
ENSG00000252481	SCARNA13	small Cajal body-specific RNA 13 [Source:HGNC Symbol;Acc:HGNC:32570]	424.53	1627.61	1.85005	0.0243287
ENSG00000135862	LAMC1	laminin subunit gamma 1 [Source:HGNC Symbol;Acc:HGNC:6492]	60.6265	10.9049	-2.33111	0.0244741
ENSG00000259207	ITGB3	integrin subunit beta 3 [Source:HGNC Symbol;Acc:HGNC:6156]	0.645533	0.0299134	-3.24565	0.0245656
ENSG00000019169	MARCO	macrophage receptor with collagenous structure [Source:HGNC Symbol;Acc:HGNC:6895]	0.132529	0	-3.48907	0.0246012
ENSG00000138798	EGF	epidermal growth factor [Source:HGNC Symbol;Acc:HGNC:3229]	1.50151	0.23648	-2.41363	0.0246012
ENSG00000267568	AC016168.2		0.520453	0	-3.51115	0.0246012
ENSG00000101335	MYL9	myosin light chain 9 [Source:HGNC Symbol;Acc:HGNC:15754]	14.0246	0.34553	-3.37841	0.0246012
ENSG00000153347	FAM81B	family with sequence similarity 81 member B [Source:HGNC Symbol;Acc:HGNC:26335]	0.183904	0	-3.50456	0.0246443
ENSG00000179344	HLA-DQB1	major histocompatibility complex, class II, DQ beta 1 [Source:HGNC Symbol;Acc:HGNC:4944]	0.154574	0	-3.53894	0.0246443
ENSG00000226329	AC005682.1		0.076062	0.556757	2.50608	0.0246443
ENSG00000279148	AC126474.1		0.16889	0	-3.45706	0.0246443
ENSG00000183281	PLGLB1	plasminogen-like B1 [Source:HGNC Symbol;Acc:HGNC:9072]	0.221049	0.0132522	-2.98826	0.024703
ENSG00000205795	CYS1	cystin 1 [Source:HGNC Symbol;Acc:HGNC:18525]	0.498848	0.0134297	-3.36074	0.0247835
ENSG00000102802	MEDAG	mesenteric estrogen dependent adipogenesis [Source:HGNC Symbol;Acc:HGNC:25926]	0.789602	0	-3.55119	0.0247835
ENSG00000168404	MLKL	mixed lineage kinase domain like pseudokinase [Source:HGNC Symbol;Acc:HGNC:26617]	0.160995	0	-3.53107	0.0247835
ENSG00000244509	APOBEC3C	apolipoprotein B mRNA editing enzyme catalytic subunit 3C [Source:HGNC Symbol;Acc:HGNC:17353]	5.58311	1.08255	-2.298	0.0247835
ENSG00000267279	AC090409.1		1.76759	0.0375209	-3.40059	0.0252605
ENSG00000101955	SRPX	sushi repeat containing protein, X-linked [Source:HGNC Symbol;Acc:HGNC:11309]	14.4253	1.02791	-3.0092	0.0254313
ENSG00000137672	TRPC6	transient receptor potential cation channel subfamily C member 6 [Source:HGNC Symbol;Acc:HGNC:12338]	0.271903	0	-3.53558	0.0256936
ENSG00000067182	TNFRSF1A	TNF receptor superfamily member 1A [Source:HGNC Symbol;Acc:HGNC:11916]	25.6919	5.6384	-2.15294	0.0257723
ENSG00000186088	GSAP	gamma-secretase activating protein [Source:HGNC Symbol;Acc:HGNC:28042]	0.722465	0.0531672	-3.02704	0.0259351
ENSG00000171388	APLN	apelin [Source:HGNC Symbol;Acc:HGNC:16665]	7.33325	0.524418	-3.06232	0.0259448
ENSG00000081923	ATP8B1	ATPase phospholipid transporting 8B1 [Source:HGNC Symbol;Acc:HGNC:3706]	0.313725	0.0144851	-2.76182	0.0259448
ENSG00000184402	SS18L1	SS18L1, nBAF chromatin remodeling complex subunit [Source:HGNC Symbol;Acc:HGNC:15592]	8.44557	16.4663	0.901226	0.0259448
ENSG00000184254	ALDH1A3	aldehyde dehydrogenase 1 family member A3 [Source:HGNC Symbol;Acc:HGNC:409]	3.33397	0.0558449	-3.1424	0.0260966
ENSG00000168386	FILIP1L	filamin A interacting protein 1 like [Source:HGNC Symbol;Acc:HGNC:24589]	4.49521	0.660611	-2.56091	0.0261169
ENSG00000279166	AC009951.1		2.00601	4.03518	1.46195	0.026129
ENSG00000253476	AC091185.1		1.67078	6.31038	1.80695	0.0261638
ENSG00000102265	TIMP1	TIMP metallopeptidase inhibitor 1 [Source:HGNC Symbol;Acc:HGNC:11820]	56.619	9.9925	-2.31064	0.0262627
ENSG00000231934	LINC01598	long intergenic non-protein coding RNA 1598 [Source:HGNC Symbol;Acc:HGNC:51597]	0.00273142	0.958895	3.70702	0.0262627
ENSG00000172548	NIPAL4	NIPA like domain containing 4 [Source:HGNC Symbol;Acc:HGNC:28018]	0.157024	0	-3.504	0.0263395
ENSG00000214106	PAXIP1-AS2	PAXIP1 antisense RNA 2 [Source:HGNC Symbol;Acc:HGNC:48958]	0.26461	0	-3.50321	0.0265493
ENSG00000176971	FIBIN	fin bud initiation factor homolog (zebrafish) [Source:HGNC Symbol;Acc:HGNC:33747]	11.7945	0.449111	-3.27394	0.0265493
ENSG00000229715	EEF1DP3	eukaryotic translation elongation factor 1 delta pseudogene 3 [Source:HGNC Symbol;Acc:HGNC:30486]	0.189407	0.963369	2.06373	0.0265493
ENSG00000189120	SP6	Sp6 transcription factor [Source:HGNC Symbol;Acc:HGNC:14530]	0.088151	0	-3.48348	0.0265493
ENSG00000262001	DLGAP1-AS2	DLGAP1 antisense RNA 2 [Source:HGNC Symbol;Acc:HGNC:28146]	1.55765	0.113864	-2.99413	0.0267541
ENSG00000102393	GLA	galactosidase alpha [Source:HGNC Symbol;Acc:HGNC:4296]	21.5303	15.7088	-0.542886	0.0270297
ENSG00000138642	HERC6	HECT and RLD domain containing E3 ubiquitin protein ligase family member 6 [Source:HGNC Symbol;Acc:HGNC:26072]	0.675907	0.0997103	-2.46477	0.0273403
ENSG00000176153	GPX2	glutathione peroxidase 2 [Source:HGNC Symbol;Acc:HGNC:4554]	0.010023	0.453956	3.57552	0.0273403
ENSG00000132429	POPDC3	popeye domain containing 3 [Source:HGNC Symbol;Acc:HGNC:17649]	1.1959	0.0717838	-3.08	0.0275288
ENSG00000005102	MEOX1	mesenchyme homeobox 1 [Source:HGNC Symbol;Acc:HGNC:7013]	0.271277	0	-3.49976	0.0275294
ENSG00000006555	TTC22	tetratricopeptide repeat domain 22 [Source:HGNC Symbol;Acc:HGNC:26067]	0.00318512	0.114534	3.47952	0.0276156
ENSG00000158710	TAGLN2	transgelin 2 [Source:HGNC Symbol;Acc:HGNC:11554]	65.9365	7.229	-2.70366	0.0276817
ENSG00000137393	RNF144B	ring finger protein 144B [Source:HGNC Symbol;Acc:HGNC:21578]	0.44356	0.0742392	-2.39963	0.0276817
ENSG00000138829	FBN2	fibrillin 2 [Source:HGNC Symbol;Acc:HGNC:3604]	25.9879	4.88206	-2.30865	0.0279593
ENSG00000164855	TMEM184A	transmembrane protein 184A [Source:HGNC Symbol;Acc:HGNC:28797]	0.0357419	0	-3.43277	0.0280654
ENSG00000268592	RAET1E-AS1	RAET1E antisense RNA 1 [Source:NCBI gene;Acc:100652739]	0.131821	0.751071	2.22761	0.0281792
ENSG00000163431	LMOD1	leiomodin 1 [Source:HGNC Symbol;Acc:HGNC:6647]	0.620735	0.115776	-2.31739	0.0281992
ENSG00000263677	AC012588.1		0.571873	0	-3.40132	0.0281992
ENSG00000205929	C21orf62	chromosome 21 open reading frame 62 [Source:HGNC Symbol;Acc:HGNC:1305]	9.24611	2.42243	-1.90326	0.0281992
ENSG00000258861	MIR381HG	MIR381 host gene [Source:HGNC Symbol;Acc:HGNC:20136]	0.904821	1.35968	3.64948	0.0282688
ENSG00000172340	SUCLG2	succinate-CoA ligase GDP-forming beta subunit [Source:HGNC Symbol;Acc:HGNC:11450]	18.4524	9.83955	-1.02447	0.0283409
ENSG00000177133	LINC00982	long intergenic non-protein coding RNA 982 [Source:HGNC Symbol;Acc:HGNC:48664]	1.12716	0.867	2.58257	0.0284273
ENSG00000281881	SPRY4-IT1	SPRY4 intronic transcript 1 [Source:NCBI gene;Acc:100642175]	2.42915	0.294254	-2.65514	0.0284273
ENSG00000112769	LAMA4	laminin subunit alpha 4 [Source:HGNC Symbol;Acc:HGNC:6484]	37.6461	4.69718	-2.65045	0.0284273
ENSG00000130600	H19	H19, imprinted maternally expressed transcript (non-protein coding) [Source:HGNC Symbol;Acc:HGNC:4713]	9.45863	0.307679	-3.26349	0.0284273
ENSG00000127329	PTPRB	protein tyrosine phosphatase, receptor type B [Source:HGNC Symbol;Acc:HGNC:9665]	1.21796	0.086707	-3.0406	0.0284273
ENSG00000126453	BCL2L12	BCL2 like 12 [Source:HGNC Symbol;Acc:HGNC:13787]	10.8717	5.7955	-1.00243	0.0289302
ENSG00000226800	CACTIN-AS1	CACTIN antisense RNA 1 [Source:HGNC Symbol;Acc:HGNC:31391]	0.130199	0	-3.43528	0.029337
ENSG00000259977	AL121578.3		1.02804	0	-3.44271	0.0294021
ENSG00000135046	ANXA1	annexin A1 [Source:HGNC Symbol;Acc:HGNC:533]	47.8725	2.47069	-3.16596	0.0294225
ENSG00000115107	STEAP3	STEAP3 metalloreductase [Source:HGNC Symbol;Acc:HGNC:24592]	4.62758	0.234065	-3.15159	0.0294643
ENSG00000151062	CACNA2D4	calcium voltage-gated channel auxiliary subunit alpha2delta 4 [Source:HGNC Symbol;Acc:HGNC:20202]	0.180008	0.0296925	-2.38009	0.0295257
ENSG00000124302	CHST8	carbohydrate sulfotransferase 8 [Source:HGNC Symbol;Acc:HGNC:15993]	1.73626	5.85122	1.63917	0.0295708
ENSG00000083444	PLOD1	procollagen-lysine,2-oxoglutarate 5-dioxygenase 1 [Source:HGNC Symbol;Acc:HGNC:9081]	86.3404	13.697	-2.44365	0.0296995
ENSG00000090530	P3H2	prolyl 3-hydroxylase 2 [Source:HGNC Symbol;Acc:HGNC:19317]	11.9525	0.723105	-3.09607	0.0300937
ENSG00000206559	ZCWPW2	zinc finger CW-type and PWWP domain containing 2 [Source:HGNC Symbol;Acc:HGNC:23574]	0.150238	0	-3.42824	0.0301224
ENSG00000159247	TUBBP5	tubulin beta pseudogene 5 [Source:HGNC Symbol;Acc:HGNC:23674]	0.238751	0	-3.44775	0.0301224
ENSG00000255669	AC092471.1		0.371569	1.68558	1.89179	0.0301224
ENSG00000149596	JPH2	junctophilin 2 [Source:HGNC Symbol;Acc:HGNC:14202]	1.17527	0.026252	-3.33653	0.0301224
ENSG00000104518	GSDMD	gasdermin D [Source:HGNC Symbol;Acc:HGNC:25697]	3.74083	0.165994	-3.17525	0.0303638
ENSG00000169692	AGPAT2	1-acylglycerol-3-phosphate O-acyltransferase 2 [Source:HGNC Symbol;Acc:HGNC:325]	15.1858	7.26569	-1.14447	0.0303638
ENSG00000266237	AC121320.1		0.0354297	0.513253	3.007	0.0303638
ENSG00000226026	AC092802.1		0.0819232	0	-3.37645	0.0303757
ENSG00000139304	PTPRQ	protein tyrosine phosphatase, receptor type Q [Source:HGNC Symbol;Acc:HGNC:9679]	0.026557	0	-3.39106	0.0304143
ENSG00000152952	PLOD2	procollagen-lysine,2-oxoglutarate 5-dioxygenase 2 [Source:HGNC Symbol;Acc:HGNC:9082]	22.9941	4.5316	-2.21454	0.0304868
ENSG00000167157	PRRX2	paired related homeobox 2 [Source:HGNC Symbol;Acc:HGNC:21338]	3.0981	0	-3.47819	0.0304868
ENSG00000163453	IGFBP7	insulin like growth factor binding protein 7 [Source:HGNC Symbol;Acc:HGNC:5476]	56.577	0.841881	-3.38937	0.0307569
ENSG00000251379	AC099550.1		0.275288	0.0105541	-3.10311	0.030772
ENSG00000117525	F3	coagulation factor III, tissue factor [Source:HGNC Symbol;Acc:HGNC:3541]	3.76882	0.816007	-2.17842	0.0308966
ENSG00000284292	AC004922.1		0.0926243	0	-3.3884	0.0308966
ENSG00000221978	CCNL2	cyclin L2 [Source:HGNC Symbol;Acc:HGNC:20570]	52.9645	90.3979	0.702903	0.0309335
ENSG00000201839	SNORD114-3	small nucleolar RNA, C/D box 114-3 [Source:HGNC Symbol;Acc:HGNC:32991]	3.50056	12.3022	3.53803	0.0309335
ENSG00000115008	IL1A	interleukin 1 alpha [Source:HGNC Symbol;Acc:HGNC:5991]	0.19285	0	-3.435	0.0311031
ENSG00000178404	CEP295NL	CEP295 N-terminal like [Source:HGNC Symbol;Acc:HGNC:44659]	0.688583	2.1833	1.46671	0.0311081
ENSG00000185274	GALNT17	polypeptide N-acetylgalactosaminyltransferase 17 [Source:HGNC Symbol;Acc:HGNC:16347]	22.6274	7.83093	-1.56162	0.0311254
ENSG00000140481	CCDC33	coiled-coil domain containing 33 [Source:HGNC Symbol;Acc:HGNC:26552]	0.532249	0.087417	-2.38273	0.0311254
ENSG00000229014	RPL30P13	ribosomal protein L30 pseudogene 13 [Source:HGNC Symbol;Acc:HGNC:36280]	0.122405	1.88055	3.09758	0.0312483
ENSG00000174125	TLR1	toll like receptor 1 [Source:HGNC Symbol;Acc:HGNC:11847]	0.128103	0	-3.42577	0.031449
ENSG00000075426	FOSL2	FOS like 2, AP-1 transcription factor subunit [Source:HGNC Symbol;Acc:HGNC:3798]	12.2315	1.08613	-2.83206	0.0316483
ENSG00000157005	SST	somatostatin [Source:HGNC Symbol;Acc:HGNC:11329]	0.766914	0	-3.43192	0.0316483
ENSG00000071282	LMCD1	LIM and cysteine rich domains 1 [Source:HGNC Symbol;Acc:HGNC:6633]	2.48345	0.746586	-1.76334	0.0317467
ENSG00000231787	AC234782.3		0.487681	3.15322	2.35447	0.0317467
ENSG00000202512	RN7SKP230	RNA, 7SK small nuclear pseudogene 230 [Source:HGNC Symbol;Acc:HGNC:45954]	1.94924	8.06567	1.88514	0.0319834
ENSG00000173040	EVC2	EvC ciliary complex subunit 2 [Source:HGNC Symbol;Acc:HGNC:19747]	1.82731	0.457956	-2.00141	0.0320247
ENSG00000225579	EDNRB-AS1	EDNRB antisense RNA 1 [Source:HGNC Symbol;Acc:HGNC:49045]	0.460932	0	-3.40469	0.0320247
ENSG00000010165	METTL13	methyltransferase like 13 [Source:HGNC Symbol;Acc:HGNC:24248]	9.64966	5.82127	-0.832065	0.0322454
ENSG00000004534	RBM6	RNA binding motif protein 6 [Source:HGNC Symbol;Acc:HGNC:9903]	37.7117	68.0751	0.774905	0.0322454
ENSG00000242795	AC007849.1		0.304734	1.86361	3.52703	0.0322454
ENSG00000256043	CTSO	cathepsin O [Source:HGNC Symbol;Acc:HGNC:2542]	2.19076	0.189827	-2.92105	0.0322454
ENSG00000272945	AL356299.2		0.442965	0	-3.39844	0.0323964
ENSG00000108821	COL1A1	collagen type I alpha 1 chain [Source:HGNC Symbol;Acc:HGNC:2197]	240.983	5.82002	-3.28423	0.0324079
ENSG00000145623	OSMR	oncostatin M receptor [Source:HGNC Symbol;Acc:HGNC:8507]	9.89597	0.324845	-3.22698	0.0324158
ENSG00000237595	AL161937.2		0.519591	0.0271846	-3.11339	0.0329777
ENSG00000105825	TFPI2	tissue factor pathway inhibitor 2 [Source:HGNC Symbol;Acc:HGNC:11761]	11.2138	2.74919	-1.88491	0.0333433
ENSG00000283563	AC098650.1		0.0858471	0	-3.39695	0.0335276
ENSG00000225568	AC093155.1		0.488912	1.48949	2.14838	0.0336993
ENSG00000252835	SCARNA21	small Cajal body-specific RNA 21 [Source:HGNC Symbol;Acc:HGNC:32579]	245.31	643.643	1.32005	0.0336993
ENSG00000180921	FAM83H	family with sequence similarity 83 member H [Source:HGNC Symbol;Acc:HGNC:24797]	1.39683	0.109205	-2.9469	0.0340257
ENSG00000111057	KRT18	keratin 18 [Source:HGNC Symbol;Acc:HGNC:6430]	13.0357	0.552641	-3.17255	0.0340257
ENSG00000260244	AC104083.1		0.27341	0.054498	-2.17142	0.0342111
ENSG00000165197	VEGFD	vascular endothelial growth factor D [Source:HGNC Symbol;Acc:HGNC:3708]	0.33058	0.0180513	-3.03592	0.0344492
ENSG00000279561	AL845472.1		0.56688	1.74835	1.50077	0.0344492
ENSG00000168140	VASN	vasorin [Source:HGNC Symbol;Acc:HGNC:18517]	8.53945	0.857969	-2.77493	0.0344492
ENSG00000242267	SKINT1L	Skint1 like (pseudogene) [Source:HGNC Symbol;Acc:HGNC:33993]	0.251745	2.02387	2.53771	0.034585
ENSG00000147394	ZNF185	zinc finger protein 185 with LIM domain [Source:HGNC Symbol;Acc:HGNC:12976]	2.18279	0.646149	-1.71854	0.034585
ENSG00000140832	MARVELD3	MARVEL domain containing 3 [Source:HGNC Symbol;Acc:HGNC:30525]	0.19633	0	-3.40666	0.034585
ENSG00000163121	NEURL3	neuralized E3 ubiquitin protein ligase 3 [Source:HGNC Symbol;Acc:HGNC:25162]	0.138213	0	-3.37146	0.0346714
ENSG00000105889	STEAP1B	STEAP family member 1B [Source:HGNC Symbol;Acc:HGNC:41907]	1.32319	0.12844	-2.80187	0.0351721
ENSG00000238531	SNORD105B	small nucleolar RNA, C/D box 105B [Source:HGNC Symbol;Acc:HGNC:33572]	1.9355	9.02113	2.00373	0.0351721
ENSG00000041982	TNC	tenascin C [Source:HGNC Symbol;Acc:HGNC:5318]	113.356	5.38869	-3.11403	0.0354277
ENSG00000279086	AC073130.3		0.215029	0	-3.39377	0.0354558
ENSG00000241956	AC109466.1		1.4942	7.13557	2.3359	0.0354563
ENSG00000064763	FAR2	fatty acyl-CoA reductase 2 [Source:HGNC Symbol;Acc:HGNC:25531]	1.68392	0.347048	-2.19978	0.0355351
ENSG00000239039	SNORD13	small nucleolar RNA, C/D box 13 [Source:HGNC Symbol;Acc:HGNC:32711]	91.0087	271.837	1.49233	0.0356175
ENSG00000104327	CALB1	calbindin 1 [Source:HGNC Symbol;Acc:HGNC:1434]	1.6146	0.095778	-3.03885	0.035646
ENSG00000230898	AL596087.2		0.0430124	0.905518	3.23457	0.0356907
ENSG00000154451	GBP5	guanylate binding protein 5 [Source:HGNC Symbol;Acc:HGNC:19895]	0.135137	0	-3.39555	0.035754
ENSG00000280392	AC007496.3		0.438871	1.07116	1.81171	0.035754
ENSG00000205502	C2CD4B	C2 calcium dependent domain containing 4B [Source:HGNC Symbol;Acc:HGNC:33628]	0.165551	0	-3.36357	0.0359979
ENSG00000185669	SNAI3	snail family transcriptional repressor 3 [Source:HGNC Symbol;Acc:HGNC:18411]	0.102711	0	-3.30423	0.0359979
ENSG00000227535	AL357315.1		0.382188	2.78109	2.37853	0.036139
ENSG00000213901	SLC23A3	solute carrier family 23 member 3 [Source:HGNC Symbol;Acc:HGNC:20601]	0.0856542	0	-3.31076	0.0362487
ENSG00000277493	AC139769.3		0.940318	0	-3.27204	0.0365545
ENSG00000044574	HSPA5	heat shock protein family A (Hsp70) member 5 [Source:HGNC Symbol;Acc:HGNC:5238]	55.222	27.1007	-1.11914	0.0367433
ENSG00000250101	AC106795.3		0.034301	0.865631	3.30717	0.0367937
ENSG00000230943	LINC02541	long intergenic non-protein coding RNA 2541 [Source:HGNC Symbol;Acc:HGNC:53574]	0.343044	0	-3.27095	0.0368339
ENSG00000133937	GSC	goosecoid homeobox [Source:HGNC Symbol;Acc:HGNC:4612]	0.260255	0	-3.36535	0.0368632
ENSG00000170891	CYTL1	cytokine like 1 [Source:HGNC Symbol;Acc:HGNC:24435]	6.62725	0.705767	-2.76055	0.0371299
ENSG00000284237	AL356275.1		0.0335405	0	-3.34977	0.0372017
ENSG00000080573	COL5A3	collagen type V alpha 3 chain [Source:HGNC Symbol;Acc:HGNC:14864]	12.7212	0.456757	-3.15766	0.0372017
ENSG00000159216	RUNX1	runt related transcription factor 1 [Source:HGNC Symbol;Acc:HGNC:10471]	1.85656	0.132739	-2.90939	0.0372356
ENSG00000187135	VSTM2B	V-set and transmembrane domain containing 2B [Source:HGNC Symbol;Acc:HGNC:33595]	0.212187	1.37802	2.3448	0.0373197
ENSG00000172889	EGFL7	EGF like domain multiple 7 [Source:HGNC Symbol;Acc:HGNC:20594]	7.81882	1.64036	-2.18465	0.0374156
ENSG00000167996	FTH1	ferritin heavy chain 1 [Source:HGNC Symbol;Acc:HGNC:3976]	361.323	172.792	-1.12178	0.0377778
ENSG00000277959	AL162274.2		1.32361	0.143085	-2.67355	0.0378055
ENSG00000006468	ETV1	ETS variant 1 [Source:HGNC Symbol;Acc:HGNC:3490]	7.27343	2.77955	-1.43314	0.0379071
ENSG00000230986	DDX3P2	DEAD-box helicase 3 pseudogene 2 [Source:HGNC Symbol;Acc:HGNC:42172]	0.533242	5.90821	2.82816	0.0379071
ENSG00000100092	SH3BP1	SH3 domain binding protein 1 [Source:HGNC Symbol;Acc:HGNC:10824]	5.65739	2.10828	-1.5113	0.0379196
ENSG00000183604	SMG1P5	SMG1P5, nonsense mediated mRNA decay associated PI3K related kinase pseudogene 5 [Source:HGNC Symbol;Acc:HGNC:49862]	1.50803	3.63711	1.19509	0.0379494
ENSG00000274918	AC116447.1		0.333545	2.12805	2.34359	0.0380644
ENSG00000135842	FAM129A	family with sequence similarity 129 member A [Source:HGNC Symbol;Acc:HGNC:16784]	2.81438	0.251463	-2.86433	0.0382415
ENSG00000279114	Z99129.3		0.0980808	0.912612	2.68845	0.0384018
ENSG00000152583	SPARCL1	SPARC like 1 [Source:HGNC Symbol;Acc:HGNC:11220]	11.212	1.89849	-2.29294	0.038569
ENSG00000185155	MIXL1	Mix paired-like homeobox [Source:HGNC Symbol;Acc:HGNC:13363]	0.192024	0	-3.35073	0.038767
ENSG00000236528	AL033528.2		0.220312	0	-3.28448	0.038844
ENSG00000280033	AC116407.4		0.654742	1.92378	1.40775	0.038844
ENSG00000249437	NAIP	NLR family apoptosis inhibitory protein [Source:HGNC Symbol;Acc:HGNC:7634]	0.141453	0.495435	1.6177	0.0389135
ENSG00000139269	INHBE	inhibin beta E subunit [Source:HGNC Symbol;Acc:HGNC:24029]	2.26073	0.035964	-3.2867	0.0389135
ENSG00000163762	TM4SF18	transmembrane 4 L six family member 18 [Source:HGNC Symbol;Acc:HGNC:25181]	0.88335	0.0167052	-3.12728	0.0389881
ENSG00000148677	ANKRD1	ankyrin repeat domain 1 [Source:HGNC Symbol;Acc:HGNC:15819]	9.79494	1.01816	-2.75032	0.0389881
ENSG00000111058	ACSS3	acyl-CoA synthetase short chain family member 3 [Source:HGNC Symbol;Acc:HGNC:24723]	3.50245	1.09176	-1.69797	0.0389881
ENSG00000187550	SBK2	SH3 domain binding kinase family member 2 [Source:HGNC Symbol;Acc:HGNC:34416]	0.353037	0	-3.34713	0.0389881
ENSG00000116774	OLFML3	olfactomedin like 3 [Source:HGNC Symbol;Acc:HGNC:24956]	19.5249	0.504321	-3.24589	0.0390097
ENSG00000225138	SLC9A3-AS1	SLC9A3 antisense RNA 1 [Source:HGNC Symbol;Acc:HGNC:40550]	19.6194	6.51396	-1.68747	0.0390569
ENSG00000101825	MXRA5	matrix remodeling associated 5 [Source:HGNC Symbol;Acc:HGNC:7539]	9.40816	0.252042	-3.23888	0.0390569
ENSG00000177465	ACOT4	acyl-CoA thioesterase 4 [Source:HGNC Symbol;Acc:HGNC:19748]	0.264784	0.0233513	-2.76711	0.039103
ENSG00000266524	GDF10	growth differentiation factor 10 [Source:HGNC Symbol;Acc:HGNC:4215]	37.3062	0.337259	-2.94031	0.0395238
ENSG00000138131	LOXL4	lysyl oxidase like 4 [Source:HGNC Symbol;Acc:HGNC:17171]	5.1063	0.610699	-2.65921	0.0395917
ENSG00000214578	HMGN2P15	high mobility group nucleosomal binding domain 2 pseudogene 15 [Source:HGNC Symbol;Acc:HGNC:39020]	0.87102	0.0340467	-3.03277	0.0395917
ENSG00000249328	AC036214.1		0.0719575	0.327268	1.97245	0.0396407
ENSG00000181798	LINC00471	long intergenic non-protein coding RNA 471 [Source:HGNC Symbol;Acc:HGNC:28668]	1.20287	0.517564	-1.25614	0.0397307
ENSG00000250320	AC113383.1		1.18784	0.162496	-2.49695	0.0397307
ENSG00000264943	SH3GL1P2	SH3 domain containing GRB2 like 1, endophilin A2 pseudogene 2 [Source:HGNC Symbol;Acc:HGNC:10836]	1.12597	2.85233	1.20284	0.0397307
ENSG00000235313	HM13-IT1	HM13 intronic transcript 1 [Source:HGNC Symbol;Acc:HGNC:41424]	1.45354	5.01917	1.63069	0.0397307
ENSG00000118137	APOA1	apolipoprotein A1 [Source:HGNC Symbol;Acc:HGNC:600]	0.308028	0.0162398	-3.06081	0.039769
ENSG00000185681	MORN5	MORN repeat containing 5 [Source:HGNC Symbol;Acc:HGNC:17841]	0.241078	0	-3.25109	0.0398842
ENSG00000241269	AC093620.1		1.20658	3.48824	1.39784	0.0400705
ENSG00000183439	TRIM61	tripartite motif containing 61 [Source:HGNC Symbol;Acc:HGNC:24339]	0.320627	0	-3.34177	0.0401639
ENSG00000103226	NOMO3	NODAL modulator 3 [Source:HGNC Symbol;Acc:HGNC:25242]	1.54554	3.04118	0.851247	0.0402785
ENSG00000237172	B3GNT9	UDP-GlcNAc:betaGal beta-1,3-N-acetylglucosaminyltransferase 9 [Source:HGNC Symbol;Acc:HGNC:28714]	3.35577	0.40398	-2.61914	0.0403089
ENSG00000238083	LRRC37A2	leucine rich repeat containing 37 member A2 [Source:HGNC Symbol;Acc:HGNC:32404]	1.14209	2.21003	0.831277	0.0403089
ENSG00000272509	AC087752.4		0.355312	0	-3.24344	0.0404622
ENSG00000181019	NQO1	NAD(P)H quinone dehydrogenase 1 [Source:HGNC Symbol;Acc:HGNC:2874]	26.6061	2.0542	-2.92458	0.040484
ENSG00000182749	PAQR7	progestin and adipoQ receptor family member 7 [Source:HGNC Symbol;Acc:HGNC:23146]	5.46395	3.13353	-0.900244	0.0404872
ENSG00000237119	LINC01056	long intergenic non-protein coding RNA 1056 [Source:HGNC Symbol;Acc:HGNC:49050]	0.0458616	0.721434	3.05228	0.0404872
ENSG00000230251	PHBP4	prohibitin pseudogene 4 [Source:HGNC Symbol;Acc:HGNC:8916]	0.219243	0.726963	2.56584	0.0405435
ENSG00000115414	FN1	fibronectin 1 [Source:HGNC Symbol;Acc:HGNC:3778]	144.95	15.1079	-2.74871	0.0408378
ENSG00000166670	MMP10	matrix metallopeptidase 10 [Source:HGNC Symbol;Acc:HGNC:7156]	1.14141	0.0418321	-3.15763	0.0411383
ENSG00000129667	RHBDF2	rhomboid 5 homolog 2 [Source:HGNC Symbol;Acc:HGNC:20788]	1.91439	0.114128	-2.97956	0.0413671
ENSG00000164749	HNF4G	hepatocyte nuclear factor 4 gamma [Source:HGNC Symbol;Acc:HGNC:5026]	0.171435	0.0240244	-2.45324	0.0414107
ENSG00000255031	AP002807.1		0.567777	0	-3.3241	0.0414107
ENSG00000122359	ANXA11	annexin A11 [Source:HGNC Symbol;Acc:HGNC:535]	6.37267	1.01638	-2.43651	0.0414107
ENSG00000134873	CLDN10	claudin 10 [Source:HGNC Symbol;Acc:HGNC:2033]	1.08222	0.132701	-1.8945	0.0414107
ENSG00000261544	AC011939.2		0.393612	3.44097	2.60511	0.0414107
ENSG00000123700	KCNJ2	potassium voltage-gated channel subfamily J member 2 [Source:HGNC Symbol;Acc:HGNC:6263]	1.80133	0.422363	-1.96517	0.0414107
ENSG00000125845	BMP2	bone morphogenetic protein 2 [Source:HGNC Symbol;Acc:HGNC:1069]	1.62089	0.153197	-2.78174	0.0414107
ENSG00000202337	RNU6-8	RNA, U6 small nuclear 8 [Source:HGNC Symbol;Acc:HGNC:34285]	9.69236	23.3304	1.17493	0.0417009
ENSG00000153767	GTF2E1	general transcription factor IIE subunit 1 [Source:HGNC Symbol;Acc:HGNC:4650]	9.24981	4.77292	-1.07453	0.0419388
ENSG00000115221	ITGB6	integrin subunit beta 6 [Source:HGNC Symbol;Acc:HGNC:6161]	0.0808235	0.00983167	-2.48012	0.0420105
ENSG00000239697	TNFSF12	TNF superfamily member 12 [Source:HGNC Symbol;Acc:HGNC:11927]	0.474944	0.022628	-3.0485	0.0420267
ENSG00000261481	AC022167.4		0.305474	0	-3.21331	0.0420585
ENSG00000169129	AFAP1L2	actin filament associated protein 1 like 2 [Source:HGNC Symbol;Acc:HGNC:25901]	4.45857	0.703925	-2.40275	0.0422812
ENSG00000185513	L3MBTL1	L3MBTL1, histone methyl-lysine binding protein [Source:HGNC Symbol;Acc:HGNC:15905]	6.46069	18.3616	1.46421	0.0422812
ENSG00000056558	TRAF1	TNF receptor associated factor 1 [Source:HGNC Symbol;Acc:HGNC:12031]	1.18208	0.434461	-1.47386	0.0422912
ENSG00000112699	GMDS	GDP-mannose 4,6-dehydratase [Source:HGNC Symbol;Acc:HGNC:4369]	4.18069	2.05192	-1.11867	0.0428082
ENSG00000210112	MT-TM	mitochondrially encoded tRNA methionine [Source:HGNC Symbol;Acc:HGNC:7492]	3.41189	0	-3.28837	0.0428082
ENSG00000264456	AC138207.4		0.149901	0	-3.29031	0.0429949
ENSG00000138315	OIT3	oncoprotein induced transcript 3 [Source:HGNC Symbol;Acc:HGNC:29953]	0.0216308	0.193066	2.5542	0.0430786
ENSG00000147041	SYTL5	synaptotagmin like 5 [Source:HGNC Symbol;Acc:HGNC:15589]	2.1097	0.0879306	-2.79128	0.0431859
ENSG00000132329	RAMP1	receptor activity modifying protein 1 [Source:HGNC Symbol;Acc:HGNC:9843]	5.15548	0.597757	-2.6611	0.0437834
ENSG00000225098	BCRP1	breakpoint cluster region pseudogene 1 [Source:HGNC Symbol;Acc:HGNC:39073]	0.333189	0	-3.27897	0.0437834
ENSG00000272293	AC083964.1		0.306487	0	-3.24477	0.0438915
ENSG00000183486	MX2	MX dynamin like GTPase 2 [Source:HGNC Symbol;Acc:HGNC:7533]	0.156708	0	-3.31123	0.0440816
ENSG00000229498	AC105053.1		0.152478	0	-3.28348	0.0441692
ENSG00000124882	EREG	epiregulin [Source:HGNC Symbol;Acc:HGNC:3443]	0.164041	0	-3.31242	0.0441692
ENSG00000207110	RNU1-106P	RNA, U1 small nuclear 106, pseudogene [Source:HGNC Symbol;Acc:HGNC:48448]	0.37635	3.87833	2.77068	0.0442305
ENSG00000143545	RAB13	RAB13, member RAS oncogene family [Source:HGNC Symbol;Acc:HGNC:9762]	20.7357	6.54103	-1.65887	0.0445762
ENSG00000121207	LRAT	lecithin retinol acyltransferase (phosphatidylcholine--retinol O-acyltransferase) [Source:HGNC Symbol;Acc:HGNC:6685]	0.959796	0.0661711	-2.92845	0.0449084
ENSG00000236723	AL606760.2		1.42353	3.85574	1.31607	0.0450106
ENSG00000156966	B3GNT7	UDP-GlcNAc:betaGal beta-1,3-N-acetylglucosaminyltransferase 7 [Source:HGNC Symbol;Acc:HGNC:18811]	0.566691	0.0798053	-2.48106	0.0451236
ENSG00000245067	IGFBP7-AS1	IGFBP7 antisense RNA 1 [Source:HGNC Symbol;Acc:HGNC:40296]	0.364777	0	-3.29698	0.0451694
ENSG00000162757	C1orf74	chromosome 1 open reading frame 74 [Source:HGNC Symbol;Acc:HGNC:26319]	1.80448	1.00889	-0.943572	0.0452404
ENSG00000075884	ARHGAP15	Rho GTPase activating protein 15 [Source:HGNC Symbol;Acc:HGNC:21030]	0.0797166	0	-3.26647	0.0452404
ENSG00000250538	AC104407.1		0.117622	0	-3.2334	0.0452404
ENSG00000251513	LIX1-AS1	LIX1 and RIOK2 antisense RNA 1 [Source:HGNC Symbol;Acc:HGNC:52976]	0.157254	0	-3.27067	0.0452404
ENSG00000280780	JAKMIP2-AS1	JAKMIP2 antisense RNA 1 [Source:HGNC Symbol;Acc:HGNC:27203]	0.765627	0.0383025	-3.04246	0.0452404
ENSG00000171992	SYNPO	synaptopodin [Source:HGNC Symbol;Acc:HGNC:30672]	1.42969	0.122373	-2.8023	0.0452404
ENSG00000234636	MED14OS	MED14 opposite strand [Source:HGNC Symbol;Acc:HGNC:40162]	0.233457	0	-3.25007	0.0452404
ENSG00000196565	HBG2	hemoglobin subunit gamma 2 [Source:HGNC Symbol;Acc:HGNC:4832]	0.0422549	0.291411	2.3366	0.0452404
ENSG00000171847	FAM90A1	family with sequence similarity 90 member A1 [Source:HGNC Symbol;Acc:HGNC:25526]	0.122662	0	-3.27808	0.0452404
ENSG00000100889	PCK2	phosphoenolpyruvate carboxykinase 2, mitochondrial [Source:HGNC Symbol;Acc:HGNC:8725]	18.8712	3.43856	-2.24584	0.0452404
ENSG00000092295	TGM1	transglutaminase 1 [Source:HGNC Symbol;Acc:HGNC:11777]	0.888178	2.59053	1.4613	0.0452404
ENSG00000100593	ISM2	isthmin 2 [Source:HGNC Symbol;Acc:HGNC:23176]	0.442179	0	-3.30856	0.0452404
ENSG00000141338	ABCA8	ATP binding cassette subfamily A member 8 [Source:HGNC Symbol;Acc:HGNC:38]	2.89914	0.120271	-3.08612	0.0452404
ENSG00000277310	AC090246.1		0.369366	0	-3.19485	0.0452404
ENSG00000268333	AL132655.1		0.304965	1.63502	2.1901	0.0452404
ENSG00000183628	DGCR6	DiGeorge syndrome critical region gene 6 [Source:HGNC Symbol;Acc:HGNC:2846]	0.087558	0	-3.2735	0.0452404
ENSG00000175894	TSPEAR	thrombospondin type laminin G domain and EAR repeats [Source:HGNC Symbol;Acc:HGNC:1268]	0.0426784	0	-3.21135	0.0452404
ENSG00000250565	ATP6V1E2	ATPase H+ transporting V1 subunit E2 [Source:HGNC Symbol;Acc:HGNC:18125]	2.6594	1.01169	-1.45242	0.0452989
ENSG00000273113	AC133528.1		0.210887	0	-3.20527	0.0452989
ENSG00000141506	PIK3R5	phosphoinositide-3-kinase regulatory subunit 5 [Source:HGNC Symbol;Acc:HGNC:30035]	0.223606	0.0320475	-2.44526	0.0453085
ENSG00000161860	SYCE2	synaptonemal complex central element protein 2 [Source:HGNC Symbol;Acc:HGNC:27411]	1.36678	0.465582	-1.5608	0.0453707
ENSG00000146674	IGFBP3	insulin like growth factor binding protein 3 [Source:HGNC Symbol;Acc:HGNC:5472]	21.5877	1.51122	-2.93879	0.0454067
ENSG00000282458	WASH5P	WAS protein family homolog 5 pseudogene [Source:NCBI gene;Acc:375690]	0.412315	1.65252	1.74682	0.0456429
ENSG00000238072	AC009244.1		1.79541	0.255385	-2.38166	0.045746
ENSG00000132205	EMILIN2	elastin microfibril interfacer 2 [Source:HGNC Symbol;Acc:HGNC:19881]	1.63749	0.12083	-2.89161	0.045746
ENSG00000174130	TLR6	toll like receptor 6 [Source:HGNC Symbol;Acc:HGNC:16711]	0.153604	0.00781685	-3.02146	0.0458279
ENSG00000226049	AC123769.1		0.319215	0.987421	1.42025	0.0458279
ENSG00000008441	NFIX	nuclear factor I X [Source:HGNC Symbol;Acc:HGNC:7788]	3.20008	0.159721	-3.03633	0.0459017
ENSG00000144488	ESPNL	espin like [Source:HGNC Symbol;Acc:HGNC:27937]	0.53721	0.0285131	-3.01462	0.0459834
ENSG00000188729	OSTN	osteocrin [Source:HGNC Symbol;Acc:HGNC:29961]	0.012339	0.186317	2.97706	0.0461149
ENSG00000272486	AC090922.1		0.228486	0.0195739	-2.88551	0.0461149
ENSG00000272344	SNORD114-21	small nucleolar RNA, C/D box 114-21 [Source:HGNC Symbol;Acc:HGNC:33009]	12.5493	35.7012	3.33134	0.0463021
ENSG00000181577	C6orf223	chromosome 6 open reading frame 223 [Source:HGNC Symbol;Acc:HGNC:28692]	0.465684	0	-3.27739	0.0463443
ENSG00000166510	CCDC68	coiled-coil domain containing 68 [Source:HGNC Symbol;Acc:HGNC:24350]	0.308051	0	-3.29207	0.0464249
ENSG00000223612	AC241585.1		1.84822	0.584605	-1.6455	0.0465
ENSG00000183876	ARSI	arylsulfatase family member I [Source:HGNC Symbol;Acc:HGNC:32521]	5.2217	0.0959684	-3.00249	0.0465
ENSG00000202354	RNY3	RNA, Ro-associated Y3 [Source:HGNC Symbol;Acc:HGNC:10243]	8.75645	119.21	2.98889	0.0465
ENSG00000155254	MARVELD1	MARVEL domain containing 1 [Source:HGNC Symbol;Acc:HGNC:28674]	14.6297	2.85797	-2.2553	0.0465
ENSG00000207965	MIR629	microRNA 629 [Source:HGNC Symbol;Acc:HGNC:32885]	0.439401	5.1192	2.87008	0.046579
ENSG00000124570	SERPINB6	serpin family B member 6 [Source:HGNC Symbol;Acc:HGNC:8950]	13.0192	2.23061	-2.35555	0.0466802
ENSG00000170961	HAS2	hyaluronan synthase 2 [Source:HGNC Symbol;Acc:HGNC:4819]	4.02718	0.270248	-2.93197	0.0466802
ENSG00000206337	HCP5	HLA complex P5 (non-protein coding) [Source:HGNC Symbol;Acc:HGNC:21659]	0.506126	0.00749672	-3.20924	0.0467222
ENSG00000135045	C9orf40	chromosome 9 open reading frame 40 [Source:HGNC Symbol;Acc:HGNC:23433]	5.96051	3.67051	-0.800425	0.047035
ENSG00000230337	AL109811.2		0.54272	0	-3.24889	0.047494
ENSG00000256712	AC134349.1		4.87657	15.6391	1.56649	0.0475725
ENSG00000223685	LINC00571	long intergenic non-protein coding RNA 571 [Source:HGNC Symbol;Acc:HGNC:43721]	0.315492	0	-3.18264	0.0476782
ENSG00000165929	TC2N	tandem C2 domains, nuclear [Source:HGNC Symbol;Acc:HGNC:19859]	0.108473	0.00387219	-3.0872	0.0476782
ENSG00000198467	TPM2	tropomyosin 2 [Source:HGNC Symbol;Acc:HGNC:12011]	100.569	22.4387	-2.00168	0.0477782
ENSG00000268439	EMG1	EMG1, N1-specific pseudouridine methyltransferase [Source:HGNC Symbol;Acc:HGNC:16912]	0.991282	3.52755	1.70862	0.0480001
ENSG00000198771	RCSD1	RCSD domain containing 1 [Source:HGNC Symbol;Acc:HGNC:28310]	0.0651116	0	-3.22129	0.0482225
ENSG00000132507	EIF5A	eukaryotic translation initiation factor 5A [Source:HGNC Symbol;Acc:HGNC:3300]	153.641	68.6471	-1.25953	0.0482225
ENSG00000126458	RRAS	related RAS viral (r-ras) oncogene homolog [Source:HGNC Symbol;Acc:HGNC:10447]	12.3391	2.19326	-2.20927	0.0482225
ENSG00000262528	AL022341.2		0.258131	0.92256	2.24096	0.0482875
ENSG00000279010	AL031587.6		0.205359	0.465487	1.0639	0.0485656
ENSG00000149257	SERPINH1	serpin family H member 1 [Source:HGNC Symbol;Acc:HGNC:1546]	130.146	28.6568	-2.06185	0.0488157
ENSG00000241549	GUSBP2	glucuronidase, beta pseudogene 2 [Source:HGNC Symbol;Acc:HGNC:18792]	2.81787	7.6698	1.36594	0.0493819
ENSG00000108774	RAB5C	RAB5C, member RAS oncogene family [Source:HGNC Symbol;Acc:HGNC:9785]	11.2952	5.21028	-1.19664	0.0493819
ENSG00000215237	AL592293.1		0.244417	0.00773789	-3.04575	0.0494482
ENSG00000268061	NAPA-AS1	NAPA antisense RNA 1 [Source:HGNC Symbol;Acc:HGNC:44118]	1.37673	0.517452	-1.43755	0.0495244
ENSG00000258422	AL160191.1		0.369469	0	-3.21623	0.0495974
ENSG00000168826	ZBTB49	zinc finger and BTB domain containing 49 [Source:HGNC Symbol;Acc:HGNC:19883]	2.49051	5.33627	1.00782	0.0496944
ENSG00000183426	NPIPA1	nuclear pore complex interacting protein family member A1 [Source:HGNC Symbol;Acc:HGNC:7909]	1.5296	3.89749	1.24269	0.0496944
ENSG00000006638	TBXA2R	thromboxane A2 receptor [Source:HGNC Symbol;Acc:HGNC:11608]	0.410119	0.00352477	-3.22426	0.0496944
ENSG00000105329	TGFB1	transforming growth factor beta 1 [Source:HGNC Symbol;Acc:HGNC:11766]	11.397	1.59247	-2.39208	0.0496944
ENSG00000145358	DDIT4L	DNA damage inducible transcript 4 like [Source:HGNC Symbol;Acc:HGNC:30555]	0.974192	0.150656	-2.37733	0.0498052
ENSG00000229023	AC067945.1		0.257355	0	-3.1572	0.0498179
ENSG00000179564	LSMEM2	leucine rich single-pass membrane protein 2 [Source:HGNC Symbol;Acc:HGNC:26781]	0.200725	0	-3.23136	0.0498179
ENSG00000207524	RNU6-33P	RNA, U6 small nuclear 33, pseudogene [Source:HGNC Symbol;Acc:HGNC:34277]	2.06382	9.03619	1.8838	0.0498179
ENSG00000224389	C4B	complement C4B (Chido blood group) [Source:HGNC Symbol;Acc:HGNC:1324]	0.169833	0	-3.25778	0.0498179
ENSG00000213471	TTLL13P	tubulin tyrosine ligase like 13, pseudogene [Source:HGNC Symbol;Acc:HGNC:32484]	0.0449599	0	-3.14392	0.0498179
ENSG00000267278	MAP3K14-AS1	MAP3K14 antisense RNA 1 [Source:HGNC Symbol;Acc:HGNC:44359]	0.449542	0.0482844	-2.65757	0.0498179
ENSG00000234345	AC234782.4		0.828821	3.29731	1.81574	0.0498249
ENSG00000163513	TGFBR2	transforming growth factor beta receptor 2 [Source:HGNC Symbol;Acc:HGNC:11773]	3.53535	0.699388	-2.17027	0.0498425
ENSG00000233469	ST6GALNAC4P1	ST6 N-acetylgalactosaminide alpha-2,6-sialyltransferase 4 pseudogene 1 [Source:HGNC Symbol;Acc:HGNC:39660]	0.97886	6.41271	2.34977	0.0498425
ENSG00000142619	PADI3	peptidyl arginine deiminase 3 [Source:HGNC Symbol;Acc:HGNC:18337]	0.0951708	0	-3.23078	0.0498456
