# Supplementary material for: Reversal of proliferation deficits caused by chromosome 16p13.11 microduplication through targeting NFκB signaling: an integrated study of patient-derived neuronal precursor cells, cerebral organoids and in vivo brain imaging
Source: Mol Psychiatry. 2018 Nov 6;24(2):294–311. doi: 10.1038/s41380-018-0292-1 (PMC6344377; doi:10.1038/s41380-018-0292-1)
Supplement: Supplementary file 15 — Supplementary Table 7 [file 41380_2018_292_MOESM15_ESM.xlsx]

## Sheet: nde1_deseq2_results_fpkm.csv
Ensembl ID	Gene name	Description	Mean FPKM controls	FPKM MJi9	DESeq2 log2 fold change	DESeq2 adjusted p-value
ENSG00000089685	BIRC5	baculoviral IAP repeat containing 5 [Source:HGNC Symbol;Acc:HGNC:593]	75.2153	1.83166	-5.52328	3.6238e-82
ENSG00000178999	AURKB	aurora kinase B [Source:HGNC Symbol;Acc:HGNC:11390]	72.4244	0.383209	-7.55354	1.32307e-54
ENSG00000274267	HIST1H3B	histone cluster 1 H3 family member b [Source:HGNC Symbol;Acc:HGNC:4776]	1440.1	12.7833	-6.86312	2.0438e-54
ENSG00000161888	SPC24	SPC24, NDC80 kinetochore complex component [Source:HGNC Symbol;Acc:HGNC:26913]	34.8362	0.982538	-5.29541	3.64607e-54
ENSG00000184357	HIST1H1B	histone cluster 1 H1 family member b [Source:HGNC Symbol;Acc:HGNC:4719]	1040.4	11.9019	-6.51332	1.93256e-52
ENSG00000126787	DLGAP5	DLG associated protein 5 [Source:HGNC Symbol;Acc:HGNC:16864]	55.4755	0.73275	-6.31571	1.87715e-51
ENSG00000156970	BUB1B	BUB1 mitotic checkpoint serine/threonine kinase B [Source:HGNC Symbol;Acc:HGNC:1149]	36.2073	0.808432	-5.59785	9.00771e-51
ENSG00000090889	KIF4A	kinesin family member 4A [Source:HGNC Symbol;Acc:HGNC:13339]	30.261	0.751541	-5.44291	1.44173e-45
ENSG00000274641	HIST1H2BO	histone cluster 1 H2B family member o [Source:HGNC Symbol;Acc:HGNC:4758]	581.524	8.2403	-6.20214	1.15329e-43
ENSG00000121152	NCAPH	non-SMC condensin I complex subunit H [Source:HGNC Symbol;Acc:HGNC:1112]	23.1681	0.629439	-5.31772	1.6495e-43
ENSG00000277775	HIST1H3F	histone cluster 1 H3 family member f [Source:HGNC Symbol;Acc:HGNC:4773]	820.553	6.39167	-7.00054	1.90425e-43
ENSG00000196747	HIST1H2AI	histone cluster 1 H2A family member i [Source:HGNC Symbol;Acc:HGNC:4725]	439.616	7.06964	-6.03428	2.69236e-43
ENSG00000024526	DEPDC1	DEP domain containing 1 [Source:HGNC Symbol;Acc:HGNC:22949]	10.56	0.306481	-5.22585	2.80129e-42
ENSG00000158406	HIST1H4H	histone cluster 1 H4 family member h [Source:HGNC Symbol;Acc:HGNC:4788]	79.8075	4.53218	-4.29626	1.44544e-41
ENSG00000158402	CDC25C	cell division cycle 25C [Source:HGNC Symbol;Acc:HGNC:1727]	20.9812	0.587131	-5.27192	4.30824e-41
ENSG00000112984	KIF20A	kinesin family member 20A [Source:HGNC Symbol;Acc:HGNC:9787]	66.9747	1.93158	-5.24102	4.0733e-40
ENSG00000183856	IQGAP3	IQ motif containing GTPase activating protein 3 [Source:HGNC Symbol;Acc:HGNC:20669]	19.7074	0.197953	-6.63658	6.47913e-39
ENSG00000169679	BUB1	BUB1 mitotic checkpoint serine/threonine kinase [Source:HGNC Symbol;Acc:HGNC:1148]	43.2226	1.94404	-4.61638	9.57178e-39
ENSG00000180596	HIST1H2BC	histone cluster 1 H2B family member c [Source:HGNC Symbol;Acc:HGNC:4757]	421.709	19.2509	-4.60666	9.57178e-39
ENSG00000276903	HIST1H2AL	histone cluster 1 H2A family member l [Source:HGNC Symbol;Acc:HGNC:4730]	263.87	1.63035	-7.25771	1.04671e-38
ENSG00000177602	HASPIN	histone H3 associated protein kinase [Source:HGNC Symbol;Acc:HGNC:19682]	8.46766	0.412337	-4.50969	1.15149e-38
ENSG00000277157	HIST1H4D	histone cluster 1 H4 family member d [Source:HGNC Symbol;Acc:HGNC:4782]	902.967	36.0408	-4.78157	8.96491e-38
ENSG00000275713	HIST1H2BH	histone cluster 1 H2B family member h [Source:HGNC Symbol;Acc:HGNC:4755]	144.897	4.27669	-5.19317	4.62011e-37
ENSG00000273983	HIST1H3G	histone cluster 1 H3 family member g [Source:HGNC Symbol;Acc:HGNC:4772]	114.886	1.56793	-6.24371	6.40085e-37
ENSG00000146670	CDCA5	cell division cycle associated 5 [Source:HGNC Symbol;Acc:HGNC:14626]	23.5209	2.39003	-3.47589	1.49e-34
ENSG00000278588	HIST1H2BI	histone cluster 1 H2B family member i [Source:HGNC Symbol;Acc:HGNC:4756]	376.054	9.922	-5.34865	1.83568e-34
ENSG00000157456	CCNB2	cyclin B2 [Source:HGNC Symbol;Acc:HGNC:1580]	57.7425	1.38231	-5.46241	1.83568e-34
ENSG00000137804	NUSAP1	nucleolar and spindle associated protein 1 [Source:HGNC Symbol;Acc:HGNC:18538]	82.9806	7.68658	-3.60215	2.09228e-32
ENSG00000184661	CDCA2	cell division cycle associated 2 [Source:HGNC Symbol;Acc:HGNC:14623]	22.0111	1.86327	-3.72909	5.02342e-32
ENSG00000125821	DTD1	D-tyrosyl-tRNA deacylase 1 [Source:HGNC Symbol;Acc:HGNC:16219]	24.8202	3.68202	-2.94916	1.17849e-31
ENSG00000278705	HIST1H4B	histone cluster 1 H4 family member b [Source:HGNC Symbol;Acc:HGNC:4789]	541.128	11.2639	-5.63619	5.40822e-31
ENSG00000278463	HIST1H2AB	histone cluster 1 H2A family member b [Source:HGNC Symbol;Acc:HGNC:4734]	275.209	3.83131	-6.15774	2.6975e-30
ENSG00000174371	EXO1	exonuclease 1 [Source:HGNC Symbol;Acc:HGNC:3511]	13.377	0.0922438	-7.02222	1.75729e-29
ENSG00000111206	FOXM1	forkhead box M1 [Source:HGNC Symbol;Acc:HGNC:3818]	29.7085	0.7258	-5.41587	1.75729e-29
ENSG00000137812	KNL1	kinetochore scaffold 1 [Source:HGNC Symbol;Acc:HGNC:24054]	12.3548	0.227564	-5.77727	2.16587e-29
ENSG00000134057	CCNB1	cyclin B1 [Source:HGNC Symbol;Acc:HGNC:1579]	108.349	6.52837	-4.19676	2.20797e-29
ENSG00000171848	RRM2	ribonucleotide reductase regulatory subunit M2 [Source:HGNC Symbol;Acc:HGNC:10452]	15.2184	0.0959431	-7.1274	2.94896e-29
ENSG00000129195	PIMREG	PICALM interacting mitotic regulator [Source:HGNC Symbol;Acc:HGNC:25483]	59.6614	1.3321	-5.53465	3.45989e-29
ENSG00000080986	NDC80	NDC80, kinetochore complex component [Source:HGNC Symbol;Acc:HGNC:16909]	31.5419	1.01773	-5.03408	5.58552e-29
ENSG00000197061	HIST1H4C	histone cluster 1 H4 family member c [Source:HGNC Symbol;Acc:HGNC:4787]	640.485	34.0984	-4.36868	5.88682e-29
ENSG00000065328	MCM10	minichromosome maintenance 10 replication initiation factor [Source:HGNC Symbol;Acc:HGNC:18043]	13.5695	0.160635	-6.33255	7.85071e-28
ENSG00000184260	HIST2H2AC	histone cluster 2 H2A family member c [Source:HGNC Symbol;Acc:HGNC:4738]	598.087	23.1647	-4.79655	3.00746e-27
ENSG00000274750	HIST1H3E	histone cluster 1 H3 family member e [Source:HGNC Symbol;Acc:HGNC:4769]	88.6709	6.0509	-4.01966	1.2787e-26
ENSG00000011426	ANLN	anillin actin binding protein [Source:HGNC Symbol;Acc:HGNC:14082]	35.6382	4.3701	-3.21591	1.93486e-26
ENSG00000117399	CDC20	cell division cycle 20 [Source:HGNC Symbol;Acc:HGNC:1723]	101.138	3.80397	-4.83825	2.2549e-26
ENSG00000075218	GTSE1	G2 and S-phase expressed 1 [Source:HGNC Symbol;Acc:HGNC:13698]	23.2566	1.02944	-4.60466	3.6876e-26
ENSG00000128944	KNSTRN	kinetochore localized astrin/SPAG5 binding protein [Source:HGNC Symbol;Acc:HGNC:30767]	45.2583	7.59154	-2.76938	4.7729e-26
ENSG00000168078	PBK	PDZ binding kinase [Source:HGNC Symbol;Acc:HGNC:18282]	25.7681	0.136132	-7.29408	5.58232e-26
ENSG00000118193	KIF14	kinesin family member 14 [Source:HGNC Symbol;Acc:HGNC:19181]	12.3572	0.405188	-4.9987	6.82814e-26
ENSG00000135451	TROAP	trophinin associated protein [Source:HGNC Symbol;Acc:HGNC:12327]	25.0646	0.878657	-4.91375	1.06035e-25
ENSG00000186185	KIF18B	kinesin family member 18B [Source:HGNC Symbol;Acc:HGNC:27102]	14.7937	0.584964	-4.75419	1.24852e-25
ENSG00000138180	CEP55	centrosomal protein 55 [Source:HGNC Symbol;Acc:HGNC:1161]	24.3614	1.33586	-4.32594	5.31688e-25
ENSG00000142945	KIF2C	kinesin family member 2C [Source:HGNC Symbol;Acc:HGNC:6393]	63.5787	2.56941	-4.72592	1.78421e-24
ENSG00000154839	SKA1	spindle and kinetochore associated complex subunit 1 [Source:HGNC Symbol;Acc:HGNC:28109]	7.68084	0.408035	-4.35046	8.60036e-24
ENSG00000186871	ERCC6L	ERCC excision repair 6 like, spindle assembly checkpoint helicase [Source:HGNC Symbol;Acc:HGNC:20794]	5.75941	0.368742	-4.09264	1.0816e-23
ENSG00000184270	HIST2H2AB	histone cluster 2 H2A family member b [Source:HGNC Symbol;Acc:HGNC:20508]	299.771	14.5916	-4.4727	6.23332e-23
ENSG00000072571	HMMR	hyaluronan mediated motility receptor [Source:HGNC Symbol;Acc:HGNC:5012]	23.3293	0.506053	-5.51291	6.23332e-23
ENSG00000101003	GINS1	GINS complex subunit 1 [Source:HGNC Symbol;Acc:HGNC:28980]	14.5567	2.22844	-2.89009	7.82185e-23
ENSG00000135476	ESPL1	extra spindle pole bodies like 1, separase [Source:HGNC Symbol;Acc:HGNC:16856]	15.2686	0.77387	-4.3994	1.38534e-22
ENSG00000237649	KIFC1	kinesin family member C1 [Source:HGNC Symbol;Acc:HGNC:6389]	50.4155	4.06077	-3.7797	2.12488e-22
ENSG00000185130	HIST1H2BL	histone cluster 1 H2B family member l [Source:HGNC Symbol;Acc:HGNC:4748]	316.374	16.1494	-4.4014	2.27741e-22
ENSG00000140451	PIF1	PIF1 5'-to-3' DNA helicase [Source:HGNC Symbol;Acc:HGNC:26220]	17.0163	0.655748	-4.77145	3.24231e-22
ENSG00000276180	HIST1H4I	histone cluster 1 H4 family member i [Source:HGNC Symbol;Acc:HGNC:4793]	154.455	6.01609	-4.75584	4.14238e-22
ENSG00000274997	HIST1H2AH	histone cluster 1 H2A family member h [Source:HGNC Symbol;Acc:HGNC:13671]	578.629	15.8112	-5.22232	7.71684e-22
ENSG00000113368	LMNB1	lamin B1 [Source:HGNC Symbol;Acc:HGNC:6637]	92.528	10.3899	-3.3146	8.45038e-22
ENSG00000277075	HIST1H2AE	histone cluster 1 H2A family member e [Source:HGNC Symbol;Acc:HGNC:4724]	773.352	50.5405	-4.06652	9.95143e-22
ENSG00000276966	HIST1H4E	histone cluster 1 H4 family member e [Source:HGNC Symbol;Acc:HGNC:4790]	267.817	21.5227	-3.77802	1.93055e-21
ENSG00000035499	DEPDC1B	DEP domain containing 1B [Source:HGNC Symbol;Acc:HGNC:24902]	23.4686	1.12813	-4.45839	3.53244e-21
ENSG00000170312	CDK1	cyclin dependent kinase 1 [Source:HGNC Symbol;Acc:HGNC:1722]	68.1291	7.07166	-3.43037	9.7514e-21
ENSG00000101447	FAM83D	family with sequence similarity 83 member D [Source:HGNC Symbol;Acc:HGNC:16122]	25.0867	3.70197	-2.94115	2.05043e-20
ENSG00000066279	ASPM	abnormal spindle microtubule assembly [Source:HGNC Symbol;Acc:HGNC:19048]	21.303	0.341344	-5.85341	3.94902e-20
ENSG00000143228	NUF2	NUF2, NDC80 kinetochore complex component [Source:HGNC Symbol;Acc:HGNC:14621]	31.3521	0.455569	-5.98559	8.66233e-20
ENSG00000197153	HIST1H3J	histone cluster 1 H3 family member j [Source:HGNC Symbol;Acc:HGNC:4774]	314.537	4.97115	-5.89067	1.01435e-19
ENSG00000117724	CENPF	centromere protein F [Source:HGNC Symbol;Acc:HGNC:1857]	84.0868	2.84401	-4.90629	1.54493e-19
ENSG00000122952	ZWINT	ZW10 interacting kinetochore protein [Source:HGNC Symbol;Acc:HGNC:13195]	34.4881	1.19258	-4.89589	3.32078e-19
ENSG00000214941	ZSWIM7	zinc finger SWIM-type containing 7 [Source:HGNC Symbol;Acc:HGNC:26993]	10.3608	2.42506	-2.28929	3.63718e-19
ENSG00000087586	AURKA	aurora kinase A [Source:HGNC Symbol;Acc:HGNC:11393]	42.6521	6.2562	-2.95269	4.39258e-19
ENSG00000197903	HIST1H2BK	histone cluster 1 H2B family member k [Source:HGNC Symbol;Acc:HGNC:13954]	977.438	64.9134	-4.02969	5.84542e-19
ENSG00000101057	MYBL2	MYB proto-oncogene like 2 [Source:HGNC Symbol;Acc:HGNC:7548]	33.892	1.19662	-4.8666	6.05003e-19
ENSG00000121211	MND1	meiotic nuclear divisions 1 [Source:HGNC Symbol;Acc:HGNC:24839]	13.7402	0.231667	-5.78406	7.89496e-19
ENSG00000088930	XRN2	5'-3' exoribonuclease 2 [Source:HGNC Symbol;Acc:HGNC:12836]	61.2721	12.1732	-2.51865	1.0844e-18
ENSG00000171241	SHCBP1	SHC binding and spindle associated 1 [Source:HGNC Symbol;Acc:HGNC:29547]	8.35629	0.342486	-4.67915	1.17762e-18
ENSG00000188486	H2AFX	H2A histone family member X [Source:HGNC Symbol;Acc:HGNC:4739]	148.232	31.3019	-2.43307	1.24004e-18
ENSG00000187837	HIST1H1C	histone cluster 1 H1 family member c [Source:HGNC Symbol;Acc:HGNC:4716]	1505.27	162.826	-3.36585	2.22595e-18
ENSG00000124635	HIST1H2BJ	histone cluster 1 H2B family member j [Source:HGNC Symbol;Acc:HGNC:4761]	276.64	15.8495	-4.23265	3.05985e-18
ENSG00000007968	E2F2	E2F transcription factor 2 [Source:HGNC Symbol;Acc:HGNC:3114]	9.06462	0.12343	-6.00766	6.88205e-18
ENSG00000144554	FANCD2	Fanconi anemia complementation group D2 [Source:HGNC Symbol;Acc:HGNC:3585]	22.9944	1.8538	-3.75137	8.15875e-18
ENSG00000111247	RAD51AP1	RAD51 associated protein 1 [Source:HGNC Symbol;Acc:HGNC:16956]	13.7891	0.616358	-4.53539	9.16378e-18
ENSG00000278828	HIST1H3H	histone cluster 1 H3 family member h [Source:HGNC Symbol;Acc:HGNC:4775]	216.341	9.68599	-4.55254	1.01115e-17
ENSG00000051341	POLQ	DNA polymerase theta [Source:HGNC Symbol;Acc:HGNC:9186]	6.03925	0.258272	-4.58512	1.48929e-17
ENSG00000129810	SGO1	shugoshin 1 [Source:HGNC Symbol;Acc:HGNC:25088]	8.96495	0.582028	-4.0413	2.31334e-17
ENSG00000123485	HJURP	Holliday junction recognition protein [Source:HGNC Symbol;Acc:HGNC:25444]	27.8706	1.26657	-4.52296	2.53276e-17
ENSG00000165490	DDIAS	DNA damage induced apoptosis suppressor [Source:HGNC Symbol;Acc:HGNC:26351]	5.36858	0.181355	-4.89773	2.61838e-17
ENSG00000168298	HIST1H1E	histone cluster 1 H1 family member e [Source:HGNC Symbol;Acc:HGNC:4718]	973.124	135.071	-3.02414	2.94073e-17
ENSG00000183598	HIST2H3D	histone cluster 2 H3 family member d [Source:HGNC Symbol;Acc:HGNC:25311]	272.611	6.31372	-5.37994	6.39752e-17
ENSG00000142731	PLK4	polo like kinase 4 [Source:HGNC Symbol;Acc:HGNC:11397]	15.1214	1.20105	-3.76397	1.41838e-16
ENSG00000167088	SNRPD1	small nuclear ribonucleoprotein D1 polypeptide [Source:HGNC Symbol;Acc:HGNC:11158]	16.3789	4.33981	-2.11022	1.80406e-16
ENSG00000115163	CENPA	centromere protein A [Source:HGNC Symbol;Acc:HGNC:1851]	25.9452	1.78715	-3.96975	2.15189e-16
ENSG00000099256	PRTFDC1	phosphoribosyl transferase domain containing 1 [Source:HGNC Symbol;Acc:HGNC:23333]	11.5184	0.823978	-3.91102	6.09251e-16
ENSG00000137807	KIF23	kinesin family member 23 [Source:HGNC Symbol;Acc:HGNC:6392]	33.7299	4.42624	-3.08965	6.39416e-16
ENSG00000124575	HIST1H1D	histone cluster 1 H1 family member d [Source:HGNC Symbol;Acc:HGNC:4717]	489.526	52.3355	-3.37214	8.28583e-16
ENSG00000156253	RWDD2B	RWD domain containing 2B [Source:HGNC Symbol;Acc:HGNC:1302]	3.72681	0.207086	-4.24001	1.3174e-15
ENSG00000198830	HMGN2	high mobility group nucleosomal binding domain 2 [Source:HGNC Symbol;Acc:HGNC:4986]	185.672	39.9383	-2.4037	1.57044e-15
ENSG00000259781	HMGB1P6	high mobility group box 1 pseudogene 6 [Source:HGNC Symbol;Acc:HGNC:4998]	13.4839	2.3804	-2.68398	1.82277e-15
ENSG00000138160	KIF11	kinesin family member 11 [Source:HGNC Symbol;Acc:HGNC:6388]	33.3997	3.17067	-3.52022	1.92337e-15
ENSG00000076382	SPAG5	sperm associated antigen 5 [Source:HGNC Symbol;Acc:HGNC:13452]	45.758	9.99151	-2.38339	2.55256e-15
ENSG00000163634	THOC7	THO complex 7 [Source:HGNC Symbol;Acc:HGNC:29874]	23.4763	2.16811	-3.57834	2.62983e-15
ENSG00000134690	CDCA8	cell division cycle associated 8 [Source:HGNC Symbol;Acc:HGNC:14629]	34.8359	2.3226	-4.0036	3.86812e-15
ENSG00000276043	UHRF1	ubiquitin like with PHD and ring finger domains 1 [Source:HGNC Symbol;Acc:HGNC:12556]	42.1886	2.94416	-3.93549	5.51995e-15
ENSG00000164611	PTTG1	pituitary tumor-transforming 1 [Source:HGNC Symbol;Acc:HGNC:9690]	135.561	12.4552	-3.58033	6.15097e-15
ENSG00000198901	PRC1	protein regulator of cytokinesis 1 [Source:HGNC Symbol;Acc:HGNC:9341]	68.488	15.4263	-2.34749	6.50498e-15
ENSG00000127564	PKMYT1	protein kinase, membrane associated tyrosine/threonine 1 [Source:HGNC Symbol;Acc:HGNC:29650]	13.1938	0.624624	-4.45011	7.71768e-15
ENSG00000109805	NCAPG	non-SMC condensin I complex subunit G [Source:HGNC Symbol;Acc:HGNC:24304]	24.7748	1.47088	-4.13853	8.89284e-15
ENSG00000165304	MELK	maternal embryonic leucine zipper kinase [Source:HGNC Symbol;Acc:HGNC:16870]	30.5312	5.31145	-2.70372	9.22282e-15
ENSG00000177000	MTHFR	methylenetetrahydrofolate reductase [Source:HGNC Symbol;Acc:HGNC:7436]	7.70406	35.799	1.9862	1.01468e-14
ENSG00000100479	POLE2	DNA polymerase epsilon 2, accessory subunit [Source:HGNC Symbol;Acc:HGNC:9178]	8.22796	0.286038	-4.82324	1.02672e-14
ENSG00000143476	DTL	denticleless E3 ubiquitin protein ligase homolog [Source:HGNC Symbol;Acc:HGNC:30288]	19.6045	1.45715	-3.84208	1.03111e-14
ENSG00000093009	CDC45	cell division cycle 45 [Source:HGNC Symbol;Acc:HGNC:1739]	14.4249	0.413866	-5.07178	1.31556e-14
ENSG00000139734	DIAPH3	diaphanous related formin 3 [Source:HGNC Symbol;Acc:HGNC:15480]	7.66008	0.886933	-3.26107	2.19978e-14
ENSG00000104325	DECR1	2,4-dienoyl-CoA reductase 1 [Source:HGNC Symbol;Acc:HGNC:2753]	20.8576	1.70522	-3.73449	2.55473e-14
ENSG00000273802	HIST1H2BG	histone cluster 1 H2B family member g [Source:HGNC Symbol;Acc:HGNC:4746]	194.389	23.2441	-3.21519	4.38746e-14
ENSG00000104147	OIP5	Opa interacting protein 5 [Source:HGNC Symbol;Acc:HGNC:20300]	13.4275	1.21821	-3.58256	4.46432e-14
ENSG00000166803	PCLAF	PCNA clamp associated factor [Source:HGNC Symbol;Acc:HGNC:28961]	4.0986	0.116814	-5.05144	6.63294e-14
ENSG00000132341	RAN	RAN, member RAS oncogene family [Source:HGNC Symbol;Acc:HGNC:9846]	184.049	46.6278	-2.17822	8.69343e-14
ENSG00000123374	CDK2	cyclin dependent kinase 2 [Source:HGNC Symbol;Acc:HGNC:1771]	39.7964	10.3458	-2.14466	9.14808e-14
ENSG00000165480	SKA3	spindle and kinetochore associated complex subunit 3 [Source:HGNC Symbol;Acc:HGNC:20262]	7.83481	0.559729	-3.88815	9.14808e-14
ENSG00000153044	CENPH	centromere protein H [Source:HGNC Symbol;Acc:HGNC:17268]	30.7522	2.05272	-3.97857	9.74831e-14
ENSG00000148773	MKI67	marker of proliferation Ki-67 [Source:HGNC Symbol;Acc:HGNC:7107]	27.2517	0.940014	-4.81729	1.39392e-13
ENSG00000167325	RRM1	ribonucleotide reductase catalytic subunit M1 [Source:HGNC Symbol;Acc:HGNC:10451]	76.3325	21.6442	-2.00918	1.64792e-13
ENSG00000132305	IMMT	inner membrane mitochondrial protein [Source:HGNC Symbol;Acc:HGNC:6047]	44.258	14.593	-1.80267	1.67232e-13
ENSG00000085840	ORC1	origin recognition complex subunit 1 [Source:HGNC Symbol;Acc:HGNC:8487]	15.2576	2.09043	-3.01415	1.90411e-13
ENSG00000175643	RMI2	RecQ mediated genome instability 2 [Source:HGNC Symbol;Acc:HGNC:28349]	11.1791	0.120243	-6.13059	2.36311e-13
ENSG00000145386	CCNA2	cyclin A2 [Source:HGNC Symbol;Acc:HGNC:1578]	52.8119	4.97095	-3.53195	2.50719e-13
ENSG00000198205	ZXDA	zinc finger, X-linked, duplicated A [Source:HGNC Symbol;Acc:HGNC:13198]	2.03256	0.00778903	-7.05082	2.943e-13
ENSG00000089050	RBBP9	RB binding protein 9, serine hydrolase [Source:HGNC Symbol;Acc:HGNC:9892]	8.23199	1.99967	-2.23028	3.00921e-13
ENSG00000101265	RASSF2	Ras association domain family member 2 [Source:HGNC Symbol;Acc:HGNC:9883]	26.6525	3.72487	-2.99148	3.15663e-13
ENSG00000163808	KIF15	kinesin family member 15 [Source:HGNC Symbol;Acc:HGNC:17273]	25.6741	1.45559	-4.17577	3.30377e-13
ENSG00000152240	HAUS1	HAUS augmin like complex subunit 1 [Source:HGNC Symbol;Acc:HGNC:25174]	44.6088	12.3589	-2.04408	3.35414e-13
ENSG00000187325	TAF9B	TATA-box binding protein associated factor 9b [Source:HGNC Symbol;Acc:HGNC:17306]	8.66253	0.495954	-4.1743	3.91188e-13
ENSG00000196787	HIST1H2AG	histone cluster 1 H2A family member g [Source:HGNC Symbol;Acc:HGNC:4737]	167.571	12.3874	-3.85438	4.42156e-13
ENSG00000012048	BRCA1	BRCA1, DNA repair associated [Source:HGNC Symbol;Acc:HGNC:1100]	11.7015	0.767715	-3.98646	5.09171e-13
ENSG00000256663	AC112777.1		3.82927	0.472777	-3.16218	7.30339e-13
ENSG00000274290	HIST1H2BE	histone cluster 1 H2B family member e [Source:HGNC Symbol;Acc:HGNC:4753]	67.9968	8.25383	-3.1767	8.17511e-13
ENSG00000245532	NEAT1	nuclear paraspeckle assembly transcript 1 (non-protein coding) [Source:HGNC Symbol;Acc:HGNC:30815]	13.4355	353.019	4.34953	8.6861e-13
ENSG00000105011	ASF1B	anti-silencing function 1B histone chaperone [Source:HGNC Symbol;Acc:HGNC:20996]	19.9911	0.809076	-4.62481	8.6861e-13
ENSG00000164109	MAD2L1	mitotic arrest deficient 2 like 1 [Source:HGNC Symbol;Acc:HGNC:6763]	13.5887	2.43729	-2.65003	8.91655e-13
ENSG00000228716	DHFR	dihydrofolate reductase [Source:HGNC Symbol;Acc:HGNC:2861]	15.6578	1.39039	-3.60019	9.12884e-13
ENSG00000249242	TMEM150C	transmembrane protein 150C [Source:HGNC Symbol;Acc:HGNC:37263]	2.09974	0.37907	-2.65009	9.76313e-13
ENSG00000137135	ARHGEF39	Rho guanine nucleotide exchange factor 39 [Source:HGNC Symbol;Acc:HGNC:25909]	4.25051	0.178058	-4.55562	9.80018e-13
ENSG00000138722	MMRN1	multimerin 1 [Source:HGNC Symbol;Acc:HGNC:7178]	10.5751	0.0552667	-6.76363	1.22712e-12
ENSG00000124198	ARFGEF2	ADP ribosylation factor guanine nucleotide exchange factor 2 [Source:HGNC Symbol;Acc:HGNC:15853]	8.21424	33.911	1.81615	1.23321e-12
ENSG00000079616	KIF22	kinesin family member 22 [Source:HGNC Symbol;Acc:HGNC:6391]	75.6907	20.7181	-2.06333	1.66957e-12
ENSG00000136492	BRIP1	BRCA1 interacting protein C-terminal helicase 1 [Source:HGNC Symbol;Acc:HGNC:20473]	9.1017	0.577373	-4.02749	1.88642e-12
ENSG00000131747	TOP2A	topoisomerase (DNA) II alpha [Source:HGNC Symbol;Acc:HGNC:11989]	155.527	5.58048	-4.74935	2.05826e-12
ENSG00000152253	SPC25	SPC25, NDC80 kinetochore complex component [Source:HGNC Symbol;Acc:HGNC:24031]	10.1928	0	-8.08264	2.2531e-12
ENSG00000278637	HIST1H4A	histone cluster 1 H4 family member a [Source:HGNC Symbol;Acc:HGNC:4781]	230.64	19.3039	-3.65995	2.4859e-12
ENSG00000143924	EML4	echinoderm microtubule associated protein like 4 [Source:HGNC Symbol;Acc:HGNC:1316]	22.3037	5.77334	-2.13511	2.48844e-12
ENSG00000180340	FZD2	frizzled class receptor 2 [Source:HGNC Symbol;Acc:HGNC:4040]	58.0544	10.2237	-2.6847	3.92848e-12
ENSG00000197299	BLM	Bloom syndrome RecQ like helicase [Source:HGNC Symbol;Acc:HGNC:1058]	9.17203	0.414315	-4.44435	4.60931e-12
ENSG00000109674	NEIL3	nei like DNA glycosylase 3 [Source:HGNC Symbol;Acc:HGNC:24573]	7.37223	0.51886	-3.89573	6.89416e-12
ENSG00000064199	SPA17	sperm autoantigenic protein 17 [Source:HGNC Symbol;Acc:HGNC:11210]	2.87305	0.41429	-2.94424	9.05582e-12
ENSG00000233639	LINC01158	long intergenic non-protein coding RNA 1158 [Source:HGNC Symbol;Acc:HGNC:49513]	90.1936	13.3806	-2.89886	9.33099e-12
ENSG00000103187	COTL1	coactosin like F-actin binding protein 1 [Source:HGNC Symbol;Acc:HGNC:18304]	55.0827	7.58533	-3.02345	1.0494e-11
ENSG00000204248	COL11A2	collagen type XI alpha 2 chain [Source:HGNC Symbol;Acc:HGNC:2187]	1.15792	19.2168	3.722	1.23559e-11
ENSG00000235859	AC006978.1		3.11566	31.3094	3.04635	1.57235e-11
ENSG00000068489	PRR11	proline rich 11 [Source:HGNC Symbol;Acc:HGNC:25619]	37.32	2.78636	-3.82584	1.68469e-11
ENSG00000118707	TGIF2	TGFB induced factor homeobox 2 [Source:HGNC Symbol;Acc:HGNC:15764]	20.7666	2.95906	-2.95609	1.69746e-11
ENSG00000124253	PCK1	phosphoenolpyruvate carboxykinase 1 [Source:HGNC Symbol;Acc:HGNC:8724]	0.00769503	3.23267	7.46124	1.7788e-11
ENSG00000115561	CHMP3	charged multivesicular body protein 3 [Source:HGNC Symbol;Acc:HGNC:29865]	15.371	3.5057	-2.31906	1.78959e-11
ENSG00000158373	HIST1H2BD	histone cluster 1 H2B family member d [Source:HGNC Symbol;Acc:HGNC:4747]	551.625	83.3593	-2.88595	1.86864e-11
ENSG00000121621	KIF18A	kinesin family member 18A [Source:HGNC Symbol;Acc:HGNC:29441]	14.0237	1.50843	-3.32874	2.16687e-11
ENSG00000198826	ARHGAP11A	Rho GTPase activating protein 11A [Source:HGNC Symbol;Acc:HGNC:15783]	17.3251	2.43341	-2.9777	2.35747e-11
ENSG00000104320	NBN	nibrin [Source:HGNC Symbol;Acc:HGNC:7652]	10.4594	1.78886	-2.7221	2.35825e-11
ENSG00000179083	FAM133A	family with sequence similarity 133 member A [Source:HGNC Symbol;Acc:HGNC:26748]	0.289362	2.62752	2.919	2.50814e-11
ENSG00000179889	PDXDC1	pyridoxal dependent decarboxylase domain containing 1 [Source:HGNC Symbol;Acc:HGNC:28995]	19.5634	117.356	2.33716	2.50814e-11
ENSG00000117632	STMN1	stathmin 1 [Source:HGNC Symbol;Acc:HGNC:6510]	219.852	44.7008	-2.46451	3.06704e-11
ENSG00000117054	ACADM	acyl-CoA dehydrogenase, C-4 to C-12 straight chain [Source:HGNC Symbol;Acc:HGNC:89]	17.1165	3.18039	-2.59914	3.14715e-11
ENSG00000100526	CDKN3	cyclin dependent kinase inhibitor 3 [Source:HGNC Symbol;Acc:HGNC:1791]	20.7544	1.52696	-3.84982	3.14715e-11
ENSG00000189114	BLOC1S3	biogenesis of lysosomal organelles complex 1 subunit 3 [Source:HGNC Symbol;Acc:HGNC:20914]	1.58752	12.9328	2.75968	3.14715e-11
ENSG00000185480	PARPBP	PARP1 binding protein [Source:HGNC Symbol;Acc:HGNC:26074]	6.80003	0.669637	-3.44017	4.9319e-11
ENSG00000132967	HMGB1P5	high mobility group box 1 pseudogene 5 [Source:HGNC Symbol;Acc:HGNC:4997]	13.0336	2.27669	-2.68607	5.22712e-11
ENSG00000180573	HIST1H2AC	histone cluster 1 H2A family member c [Source:HGNC Symbol;Acc:HGNC:4733]	165.055	21.127	-3.11823	5.22712e-11
ENSG00000131153	GINS2	GINS complex subunit 2 [Source:HGNC Symbol;Acc:HGNC:24575]	23.1633	2.61276	-3.26915	5.37514e-11
ENSG00000138346	DNA2	DNA replication helicase/nuclease 2 [Source:HGNC Symbol;Acc:HGNC:2939]	11.5718	2.42099	-2.42944	6.52676e-11
ENSG00000121957	GPSM2	G protein signaling modulator 2 [Source:HGNC Symbol;Acc:HGNC:29501]	10.8279	2.75409	-2.16109	7.2135e-11
ENSG00000112742	TTK	TTK protein kinase [Source:HGNC Symbol;Acc:HGNC:12401]	23.9315	1.44486	-4.07516	7.54076e-11
ENSG00000168918	INPP5D	inositol polyphosphate-5-phosphatase D [Source:HGNC Symbol;Acc:HGNC:6079]	0.602226	27.2557	4.98543	7.63525e-11
ENSG00000144118	RALB	RAS like proto-oncogene B [Source:HGNC Symbol;Acc:HGNC:9840]	14.4152	2.13211	-2.9257	7.99797e-11
ENSG00000234409	CCDC188	coiled-coil domain containing 188 [Source:HGNC Symbol;Acc:HGNC:51899]	5.60643	0.195476	-4.73538	1.00697e-10
ENSG00000088832	FKBP1A	FK506 binding protein 1A [Source:HGNC Symbol;Acc:HGNC:3711]	28.8461	2.76515	-3.50595	1.13501e-10
ENSG00000275714	HIST1H3A	histone cluster 1 H3 family member a [Source:HGNC Symbol;Acc:HGNC:4766]	247.236	21.1237	-3.63089	1.21406e-10
ENSG00000174576	NPAS4	neuronal PAS domain protein 4 [Source:HGNC Symbol;Acc:HGNC:18983]	0.141761	8.78743	5.35442	1.24691e-10
ENSG00000117593	DARS2	aspartyl-tRNA synthetase 2, mitochondrial [Source:HGNC Symbol;Acc:HGNC:25538]	12.9298	2.13819	-2.75115	1.42496e-10
ENSG00000111665	CDCA3	cell division cycle associated 3 [Source:HGNC Symbol;Acc:HGNC:14624]	19.4618	2.64681	-3.0223	1.42496e-10
ENSG00000127423	AUNIP	aurora kinase A and ninein interacting protein [Source:HGNC Symbol;Acc:HGNC:28363]	4.33777	0	-7.61578	1.47379e-10
ENSG00000167513	CDT1	chromatin licensing and DNA replication factor 1 [Source:HGNC Symbol;Acc:HGNC:24576]	18.3094	4.52859	-2.19575	1.47379e-10
ENSG00000125870	SNRPB2	small nuclear ribonucleoprotein polypeptide B2 [Source:HGNC Symbol;Acc:HGNC:11155]	21.1156	6.23218	-1.96066	1.77011e-10
ENSG00000163507	KIAA1524	KIAA1524 [Source:HGNC Symbol;Acc:HGNC:29302]	11.0888	0.935538	-3.63719	1.91983e-10
ENSG00000172340	SUCLG2	succinate-CoA ligase GDP-forming beta subunit [Source:HGNC Symbol;Acc:HGNC:11450]	18.4524	3.59591	-2.53825	1.97708e-10
ENSG00000139679	LPAR6	lysophosphatidic acid receptor 6 [Source:HGNC Symbol;Acc:HGNC:15520]	2.66213	0.0533227	-5.33762	2.50087e-10
ENSG00000134779	TPGS2	tubulin polyglutamylase complex subunit 2 [Source:HGNC Symbol;Acc:HGNC:24561]	34.6925	9.20546	-2.11005	2.567e-10
ENSG00000085999	RAD54L	RAD54 like (S. cerevisiae) [Source:HGNC Symbol;Acc:HGNC:9826]	7.86173	1.03077	-3.05746	3.18112e-10
ENSG00000203814	HIST2H2BF	histone cluster 2 H2B family member f [Source:HGNC Symbol;Acc:HGNC:24700]	126.34	14.559	-3.24219	3.3005e-10
ENSG00000165119	HNRNPK	heterogeneous nuclear ribonucleoprotein K [Source:HGNC Symbol;Acc:HGNC:5044]	304.895	117.964	-1.57446	3.44147e-10
ENSG00000129173	E2F8	E2F transcription factor 8 [Source:HGNC Symbol;Acc:HGNC:24727]	2.37002	0	-7.51251	3.57366e-10
ENSG00000277224	HIST1H2BF	histone cluster 1 H2B family member f [Source:HGNC Symbol;Acc:HGNC:4752]	110.839	12.027	-3.31893	3.62401e-10
ENSG00000175063	UBE2C	ubiquitin conjugating enzyme E2 C [Source:HGNC Symbol;Acc:HGNC:15937]	157.272	10.6203	-3.93465	3.88508e-10
ENSG00000029993	HMGB3	high mobility group box 3 [Source:HGNC Symbol;Acc:HGNC:5004]	42.4656	6.94719	-2.75413	4.59182e-10
ENSG00000163945	UVSSA	UV stimulated scaffold protein A [Source:HGNC Symbol;Acc:HGNC:29304]	3.24414	20.9017	2.45038	4.71464e-10
ENSG00000169607	CKAP2L	cytoskeleton associated protein 2 like [Source:HGNC Symbol;Acc:HGNC:26877]	11.2995	0.848082	-3.791	4.93568e-10
ENSG00000164087	POC1A	POC1 centriolar protein A [Source:HGNC Symbol;Acc:HGNC:24488]	13.2436	3.39754	-2.15183	5.08743e-10
ENSG00000180155	LYNX1	Ly6/neurotoxin 1 [Source:HGNC Symbol;Acc:HGNC:29604]	1.20215	25.463	4.02648	5.61833e-10
ENSG00000119203	CPSF3	cleavage and polyadenylation specific factor 3 [Source:HGNC Symbol;Acc:HGNC:2326]	33.5361	8.50377	-2.15866	5.78401e-10
ENSG00000189403	HMGB1	high mobility group box 1 [Source:HGNC Symbol;Acc:HGNC:4983]	69.0774	19.8818	-1.9929	5.78401e-10
ENSG00000112312	GMNN	geminin, DNA replication inhibitor [Source:HGNC Symbol;Acc:HGNC:17493]	36.5505	7.13328	-2.51766	5.80471e-10
ENSG00000119335	SET	SET nuclear proto-oncogene [Source:HGNC Symbol;Acc:HGNC:10760]	286.514	91.3721	-1.8437	6.88491e-10
ENSG00000117114	ADGRL2	adhesion G protein-coupled receptor L2 [Source:HGNC Symbol;Acc:HGNC:18582]	85.337	23.0995	-2.06642	6.89725e-10
ENSG00000280046	AC104581.5		0.202692	1.39074	2.52963	6.89725e-10
ENSG00000166451	CENPN	centromere protein N [Source:HGNC Symbol;Acc:HGNC:30873]	12.7466	2.44049	-2.55025	6.93648e-10
ENSG00000088325	TPX2	TPX2, microtubule nucleation factor [Source:HGNC Symbol;Acc:HGNC:1249]	77.3405	11.1172	-2.93706	1.14072e-09
ENSG00000167720	SRR	serine racemase [Source:HGNC Symbol;Acc:HGNC:14398]	5.9293	0.974711	-2.76665	1.23325e-09
ENSG00000004864	SLC25A13	solute carrier family 25 member 13 [Source:HGNC Symbol;Acc:HGNC:10983]	18.7325	2.32845	-3.12959	1.28856e-09
ENSG00000115758	ODC1	ornithine decarboxylase 1 [Source:HGNC Symbol;Acc:HGNC:8109]	103.732	15.3117	-2.8966	1.36864e-09
ENSG00000273559	CWC25	CWC25 spliceosome associated protein homolog [Source:HGNC Symbol;Acc:HGNC:25989]	7.49326	33.75	1.93765	1.60314e-09
ENSG00000167315	ACAA2	acetyl-CoA acyltransferase 2 [Source:HGNC Symbol;Acc:HGNC:83]	25.8231	7.13405	-2.04586	1.81743e-09
ENSG00000100422	CERK	ceramide kinase [Source:HGNC Symbol;Acc:HGNC:19256]	39.945	16.81	-1.4532	1.81743e-09
ENSG00000104738	MCM4	minichromosome maintenance complex component 4 [Source:HGNC Symbol;Acc:HGNC:6947]	61.96	7.75825	-3.12019	1.83526e-09
ENSG00000127824	TUBA4A	tubulin alpha 4a [Source:HGNC Symbol;Acc:HGNC:12407]	0.817514	28.5493	4.61792	2.11559e-09
ENSG00000269473	AC012313.8		0.187475	1.23946	2.47822	2.88799e-09
ENSG00000179832	MROH1	maestro heat like repeat family member 1 [Source:HGNC Symbol;Acc:HGNC:26958]	4.89748	24.4117	2.07585	2.93592e-09
ENSG00000146576	C7orf26	chromosome 7 open reading frame 26 [Source:HGNC Symbol;Acc:HGNC:21702]	11.6831	44.1049	1.68573	3.05816e-09
ENSG00000135441	BLOC1S1	biogenesis of lysosomal organelles complex 1 subunit 1 [Source:HGNC Symbol;Acc:HGNC:4200]	14.0657	2.65883	-2.57909	3.05904e-09
ENSG00000123416	TUBA1B	tubulin alpha 1b [Source:HGNC Symbol;Acc:HGNC:18809]	605.224	171.611	-2.01922	3.2045e-09
ENSG00000116906	GNPAT	glyceronephosphate O-acyltransferase [Source:HGNC Symbol;Acc:HGNC:4416]	38.7535	12.3394	-1.84949	4.48665e-09
ENSG00000079246	XRCC5	X-ray repair cross complementing 5 [Source:HGNC Symbol;Acc:HGNC:12833]	205.679	81.6027	-1.53382	4.48665e-09
ENSG00000148450	MSRB2	methionine sulfoxide reductase B2 [Source:HGNC Symbol;Acc:HGNC:17061]	13.856	3.2516	-2.27494	4.48665e-09
ENSG00000275126	HIST1H4L	histone cluster 1 H4 family member l [Source:HGNC Symbol;Acc:HGNC:4791]	194.435	2.36165	-5.74689	4.60135e-09
ENSG00000095777	MYO3A	myosin IIIA [Source:HGNC Symbol;Acc:HGNC:7601]	0.728305	0.120545	-2.75288	4.66776e-09
ENSG00000156869	FRRS1	ferric chelate reductase 1 [Source:HGNC Symbol;Acc:HGNC:27622]	3.49735	0.442622	-3.10243	4.70994e-09
ENSG00000114346	ECT2	epithelial cell transforming 2 [Source:HGNC Symbol;Acc:HGNC:3155]	33.0218	8.17994	-2.18767	4.92473e-09
ENSG00000013810	TACC3	transforming acidic coiled-coil containing protein 3 [Source:HGNC Symbol;Acc:HGNC:11524]	55.8001	5.71377	-3.37727	5.14519e-09
ENSG00000174343	CHRNA9	cholinergic receptor nicotinic alpha 9 subunit [Source:HGNC Symbol;Acc:HGNC:14079]	0.143318	5.65843	4.75346	5.55522e-09
ENSG00000188542	DUSP28	dual specificity phosphatase 28 [Source:HGNC Symbol;Acc:HGNC:33237]	1.28053	5.91482	1.98219	5.86058e-09
ENSG00000171792	RHNO1	RAD9-HUS1-RAD1 interacting nuclear orphan 1 [Source:HGNC Symbol;Acc:HGNC:28206]	28.6744	8.46563	-1.951	5.90322e-09
ENSG00000051180	RAD51	RAD51 recombinase [Source:HGNC Symbol;Acc:HGNC:9817]	6.75702	0.523255	-3.72816	5.94155e-09
ENSG00000242498	ARPIN	actin related protein 2/3 complex inhibitor [Source:HGNC Symbol;Acc:HGNC:28782]	6.88304	1.31251	-2.54293	6.02696e-09
ENSG00000163141	BNIPL	BCL2 interacting protein like [Source:HGNC Symbol;Acc:HGNC:16976]	0.310845	3.52454	3.20711	7.08411e-09
ENSG00000129534	MIS18BP1	MIS18 binding protein 1 [Source:HGNC Symbol;Acc:HGNC:20190]	16.69	1.81072	-3.28572	7.08419e-09
ENSG00000116157	GPX7	glutathione peroxidase 7 [Source:HGNC Symbol;Acc:HGNC:4559]	24.6949	2.45229	-3.43813	8.00139e-09
ENSG00000225377	NRSN2-AS1	NRSN2 antisense RNA 1 [Source:HGNC Symbol;Acc:HGNC:51222]	4.55313	0.126127	-4.93185	8.0155e-09
ENSG00000111581	NUP107	nucleoporin 107 [Source:HGNC Symbol;Acc:HGNC:29914]	16.9502	5.87439	-1.72161	8.24873e-09
ENSG00000182481	KPNA2	karyopherin subunit alpha 2 [Source:HGNC Symbol;Acc:HGNC:6395]	204.834	31.8798	-2.8267	8.24873e-09
ENSG00000213186	TRIM59	tripartite motif containing 59 [Source:HGNC Symbol;Acc:HGNC:30834]	8.13028	1.76321	-2.37061	8.28571e-09
ENSG00000100522	GNPNAT1	glucosamine-phosphate N-acetyltransferase 1 [Source:HGNC Symbol;Acc:HGNC:19980]	6.89548	1.49392	-2.38678	8.65772e-09
ENSG00000109255	NMU	neuromedin U [Source:HGNC Symbol;Acc:HGNC:7859]	21.0243	0.235561	-5.79153	9.05487e-09
ENSG00000149136	SSRP1	structure specific recognition protein 1 [Source:HGNC Symbol;Acc:HGNC:11327]	54.217	20.9844	-1.57005	1.00919e-08
ENSG00000099284	H2AFY2	H2A histone family member Y2 [Source:HGNC Symbol;Acc:HGNC:14453]	71.2226	11.9246	-2.71493	1.00919e-08
ENSG00000247134	AC090204.1		16.1869	2.26036	-2.97134	1.06406e-08
ENSG00000197905	TEAD4	TEA domain transcription factor 4 [Source:HGNC Symbol;Acc:HGNC:11717]	9.94511	1.32695	-3.04703	1.06814e-08
ENSG00000055483	USP36	ubiquitin specific peptidase 36 [Source:HGNC Symbol;Acc:HGNC:20062]	4.33207	30.6308	2.55406	1.06814e-08
ENSG00000160570	DEDD2	death effector domain containing 2 [Source:HGNC Symbol;Acc:HGNC:24450]	14.1116	114.309	2.73316	1.10482e-08
ENSG00000162063	CCNF	cyclin F [Source:HGNC Symbol;Acc:HGNC:1591]	29.5699	6.13349	-2.43926	1.11389e-08
ENSG00000101294	HM13	histocompatibility minor 13 [Source:HGNC Symbol;Acc:HGNC:16435]	16.8647	102.757	2.34364	1.17417e-08
ENSG00000234664	HMGN2P5	high mobility group nucleosomal binding domain 2 pseudogene 5 [Source:HGNC Symbol;Acc:HGNC:33568]	30.3459	2.58168	-3.61746	1.18867e-08
ENSG00000125871	MGME1	mitochondrial genome maintenance exonuclease 1 [Source:HGNC Symbol;Acc:HGNC:16205]	17.0058	3.71654	-2.36421	1.25857e-08
ENSG00000196696	PDXDC2P-NPIPB14P	nuclear pore complex-interacting protein [Source:NCBI gene;Acc:283970]	0.765668	5.63545	2.62589	1.2943e-08
ENSG00000138400	MDH1B	malate dehydrogenase 1B [Source:HGNC Symbol;Acc:HGNC:17836]	1.37241	0.0627424	-4.36507	1.30123e-08
ENSG00000111602	TIMELESS	timeless circadian clock [Source:HGNC Symbol;Acc:HGNC:11813]	32.6318	3.33438	-3.36207	1.43e-08
ENSG00000125869	LAMP5	lysosomal associated membrane protein family member 5 [Source:HGNC Symbol;Acc:HGNC:16097]	5.23499	0	-7.1055	1.43e-08
ENSG00000203760	CENPW	centromere protein W [Source:HGNC Symbol;Acc:HGNC:21488]	20.3563	2.30661	-3.25352	1.74933e-08
ENSG00000120733	KDM3B	lysine demethylase 3B [Source:HGNC Symbol;Acc:HGNC:1337]	39.0436	11.0079	-2.00821	1.78058e-08
ENSG00000276368	HIST1H2AJ	histone cluster 1 H2A family member j [Source:HGNC Symbol;Acc:HGNC:4727]	167.023	2.81456	-5.39885	1.99759e-08
ENSG00000269416	LINC01224	long intergenic non-protein coding RNA 1224 [Source:HGNC Symbol;Acc:HGNC:49676]	6.02298	0.416958	-3.84344	2.03966e-08
ENSG00000185361	TNFAIP8L1	TNF alpha induced protein 8 like 1 [Source:HGNC Symbol;Acc:HGNC:28279]	8.62138	1.12481	-3.06707	2.20862e-08
ENSG00000166275	BORCS7	BLOC-1 related complex subunit 7 [Source:HGNC Symbol;Acc:HGNC:23516]	3.84771	0.529088	-2.99807	2.37768e-08
ENSG00000214595	EML6	echinoderm microtubule associated protein like 6 [Source:HGNC Symbol;Acc:HGNC:35412]	0.868836	10.4156	3.2752	2.87844e-08
ENSG00000182628	SKA2	spindle and kinetochore associated complex subunit 2 [Source:HGNC Symbol;Acc:HGNC:28006]	32.8027	6.13704	-2.56516	3.14655e-08
ENSG00000134490	TMEM241	transmembrane protein 241 [Source:HGNC Symbol;Acc:HGNC:31723]	4.54161	1.44877	-1.84894	3.26782e-08
ENSG00000122591	FAM126A	family with sequence similarity 126 member A [Source:HGNC Symbol;Acc:HGNC:24587]	6.46377	2.35829	-1.65628	3.40168e-08
ENSG00000138778	CENPE	centromere protein E [Source:HGNC Symbol;Acc:HGNC:1856]	18.9473	1.19783	-3.93866	3.63949e-08
ENSG00000273542	HIST1H4K	histone cluster 1 H4 family member k [Source:HGNC Symbol;Acc:HGNC:4784]	59.0716	7.08495	-3.16708	3.70171e-08
ENSG00000147536	GINS4	GINS complex subunit 4 [Source:HGNC Symbol;Acc:HGNC:28226]	12.2563	0.8768	-3.80242	3.77904e-08
ENSG00000051825	MPHOSPH9	M-phase phosphoprotein 9 [Source:HGNC Symbol;Acc:HGNC:7215]	14.9893	4.66597	-1.86805	3.79131e-08
ENSG00000137124	ALDH1B1	aldehyde dehydrogenase 1 family member B1 [Source:HGNC Symbol;Acc:HGNC:407]	15.1207	2.89434	-2.54765	4.211e-08
ENSG00000162627	SNX7	sorting nexin 7 [Source:HGNC Symbol;Acc:HGNC:14971]	18.7319	3.76897	-2.49345	5.51234e-08
ENSG00000151466	SCLT1	sodium channel and clathrin linker 1 [Source:HGNC Symbol;Acc:HGNC:26406]	10.0678	3.60223	-1.67809	5.62512e-08
ENSG00000135972	MRPS9	mitochondrial ribosomal protein S9 [Source:HGNC Symbol;Acc:HGNC:14501]	27.0187	10.7642	-1.53271	6.14111e-08
ENSG00000143772	ITPKB	inositol-trisphosphate 3-kinase B [Source:HGNC Symbol;Acc:HGNC:6179]	15.0217	97.7101	2.42626	6.17142e-08
ENSG00000182010	RTKN2	rhotekin 2 [Source:HGNC Symbol;Acc:HGNC:19364]	4.3669	0.400393	-3.48295	6.17573e-08
ENSG00000152990	ADGRA3	adhesion G protein-coupled receptor A3 [Source:HGNC Symbol;Acc:HGNC:13839]	24.7077	8.58791	-1.7167	6.29325e-08
ENSG00000073111	MCM2	minichromosome maintenance complex component 2 [Source:HGNC Symbol;Acc:HGNC:6944]	83.4511	11.9937	-2.91536	6.35283e-08
ENSG00000207652	MIR621	microRNA 621 [Source:HGNC Symbol;Acc:HGNC:32877]	32.6455	2.66969	-3.65842	6.52209e-08
ENSG00000128016	ZFP36	ZFP36 ring finger protein [Source:HGNC Symbol;Acc:HGNC:12862]	3.71044	34.5655	2.91311	6.96198e-08
ENSG00000111445	RFC5	replication factor C subunit 5 [Source:HGNC Symbol;Acc:HGNC:9973]	19.6771	6.85464	-1.71181	7.01295e-08
ENSG00000136935	GOLGA1	golgin A1 [Source:HGNC Symbol;Acc:HGNC:4424]	6.50794	27.3883	1.84352	7.27594e-08
ENSG00000205581	HMGN1	high mobility group nucleosome binding domain 1 [Source:HGNC Symbol;Acc:HGNC:4984]	64.1807	31.2389	-1.2429	7.62367e-08
ENSG00000146918	NCAPG2	non-SMC condensin II complex subunit G2 [Source:HGNC Symbol;Acc:HGNC:21904]	18.8551	3.80557	-2.4643	7.87957e-08
ENSG00000189057	FAM111B	family with sequence similarity 111 member B [Source:HGNC Symbol;Acc:HGNC:24200]	7.8922	0.247987	-4.71398	7.87957e-08
ENSG00000171320	ESCO2	establishment of sister chromatid cohesion N-acetyltransferase 2 [Source:HGNC Symbol;Acc:HGNC:27230]	5.56556	0.449259	-3.65029	8.39463e-08
ENSG00000102796	DHRS12	dehydrogenase/reductase 12 [Source:HGNC Symbol;Acc:HGNC:25832]	3.71198	1.12208	-1.91164	8.39709e-08
ENSG00000162510	MATN1	matrilin 1, cartilage matrix protein [Source:HGNC Symbol;Acc:HGNC:6907]	0.117878	1.60516	3.4399	9.05196e-08
ENSG00000112029	FBXO5	F-box protein 5 [Source:HGNC Symbol;Acc:HGNC:13584]	22.7479	3.12998	-2.97985	1.028e-07
ENSG00000104907	TRMT1	tRNA methyltransferase 1 [Source:HGNC Symbol;Acc:HGNC:25980]	15.2691	121.524	2.69622	1.03895e-07
ENSG00000153551	CMTM7	CKLF like MARVEL transmembrane domain containing 7 [Source:HGNC Symbol;Acc:HGNC:19178]	10.4674	0.759815	-3.79194	1.04694e-07
ENSG00000151725	CENPU	centromere protein U [Source:HGNC Symbol;Acc:HGNC:21348]	34.5941	3.91234	-3.21271	1.05062e-07
ENSG00000136490	LIMD2	LIM domain containing 2 [Source:HGNC Symbol;Acc:HGNC:28142]	27.8733	4.96648	-2.64416	1.09533e-07
ENSG00000131069	ACSS2	acyl-CoA synthetase short chain family member 2 [Source:HGNC Symbol;Acc:HGNC:15814]	15.7319	105.066	2.46633	1.11967e-07
ENSG00000146197	SCUBE3	signal peptide, CUB domain and EGF like domain containing 3 [Source:HGNC Symbol;Acc:HGNC:13655]	11.2928	0.918931	-3.63053	1.13113e-07
ENSG00000196419	XRCC6	X-ray repair cross complementing 6 [Source:HGNC Symbol;Acc:HGNC:4055]	179.31	70.3876	-1.55436	1.29124e-07
ENSG00000265241	RBM8A	RNA binding motif protein 8A [Source:HGNC Symbol;Acc:HGNC:9905]	30.2348	15.4273	-1.17789	1.40999e-07
ENSG00000204685	STARD7-AS1	STARD7 antisense RNA 1 [Source:HGNC Symbol;Acc:HGNC:40827]	3.2323	0.390913	-3.15217	1.49988e-07
ENSG00000163362	INAVA	innate immunity activator [Source:HGNC Symbol;Acc:HGNC:25599]	9.46362	1.24478	-3.0172	1.52993e-07
ENSG00000137547	MRPL15	mitochondrial ribosomal protein L15 [Source:HGNC Symbol;Acc:HGNC:14054]	30.9442	12.1218	-1.55891	1.53052e-07
ENSG00000185019	UBOX5	U-box domain containing 5 [Source:HGNC Symbol;Acc:HGNC:17777]	4.80332	1.31438	-2.05772	1.56994e-07
ENSG00000085760	MTIF2	mitochondrial translational initiation factor 2 [Source:HGNC Symbol;Acc:HGNC:7441]	16.8849	7.66691	-1.34764	1.75389e-07
ENSG00000156802	ATAD2	ATPase family, AAA domain containing 2 [Source:HGNC Symbol;Acc:HGNC:30123]	23.027	6.75842	-1.9473	1.7972e-07
ENSG00000109919	MTCH2	mitochondrial carrier 2 [Source:HGNC Symbol;Acc:HGNC:17587]	37.0495	9.944	-2.08676	1.84858e-07
ENSG00000198001	IRAK4	interleukin 1 receptor associated kinase 4 [Source:HGNC Symbol;Acc:HGNC:17967]	2.9729	0.98055	-1.79423	1.91629e-07
ENSG00000147123	NDUFB11	NADH:ubiquinone oxidoreductase subunit B11 [Source:HGNC Symbol;Acc:HGNC:20372]	55.0398	19.5264	-1.70011	1.94771e-07
ENSG00000086475	SEPHS1	selenophosphate synthetase 1 [Source:HGNC Symbol;Acc:HGNC:19685]	48.6006	14.085	-1.96748	1.94771e-07
ENSG00000159217	IGF2BP1	insulin like growth factor 2 mRNA binding protein 1 [Source:HGNC Symbol;Acc:HGNC:28866]	44.7317	6.55516	-2.87289	2.09998e-07
ENSG00000229512	AC068580.1		3.16528	35.2145	3.14153	2.50536e-07
ENSG00000163535	SGO2	shugoshin 2 [Source:HGNC Symbol;Acc:HGNC:30812]	11.8916	0.881872	-3.7341	2.51668e-07
ENSG00000163607	GTPBP8	GTP binding protein 8 (putative) [Source:HGNC Symbol;Acc:HGNC:25007]	7.5752	2.223	-1.95258	2.7994e-07
ENSG00000116641	DOCK7	dedicator of cytokinesis 7 [Source:HGNC Symbol;Acc:HGNC:19190]	16.3929	4.24288	-2.11877	2.9112e-07
ENSG00000053501	USE1	unconventional SNARE in the ER 1 [Source:HGNC Symbol;Acc:HGNC:30882]	5.04309	20.654	1.79133	2.96735e-07
ENSG00000010292	NCAPD2	non-SMC condensin I complex subunit D2 [Source:HGNC Symbol;Acc:HGNC:24305]	68.0359	10.6537	-2.80243	2.99142e-07
ENSG00000131171	SH3BGRL	SH3 domain binding glutamate rich protein like [Source:HGNC Symbol;Acc:HGNC:10823]	35.0095	7.06364	-2.46411	2.99369e-07
ENSG00000149554	CHEK1	checkpoint kinase 1 [Source:HGNC Symbol;Acc:HGNC:1925]	15.2562	4.4587	-1.95337	3.00323e-07
ENSG00000256537	SMIM10L1	small integral membrane protein 10 like 1 [Source:HGNC Symbol;Acc:HGNC:49847]	6.08431	1.29615	-2.39578	3.03258e-07
ENSG00000085377	PREP	prolyl endopeptidase [Source:HGNC Symbol;Acc:HGNC:9358]	15.27	3.06578	-2.47662	3.05067e-07
ENSG00000144354	CDCA7	cell division cycle associated 7 [Source:HGNC Symbol;Acc:HGNC:14628]	14.6628	2.73357	-2.55697	3.11988e-07
ENSG00000131778	CHD1L	chromodomain helicase DNA binding protein 1 like [Source:HGNC Symbol;Acc:HGNC:1916]	24.1071	5.21521	-2.36416	3.26364e-07
ENSG00000130520	LSM4	LSM4 homolog, U6 small nuclear RNA and mRNA degradation associated [Source:HGNC Symbol;Acc:HGNC:17259]	80.5116	28.6446	-1.69413	3.26364e-07
ENSG00000198924	DCLRE1A	DNA cross-link repair 1A [Source:HGNC Symbol;Acc:HGNC:17660]	7.79393	1.82122	-2.25449	3.28957e-07
ENSG00000173207	CKS1B	CDC28 protein kinase regulatory subunit 1B [Source:HGNC Symbol;Acc:HGNC:19083]	53.7479	16.3753	-1.90514	3.33457e-07
ENSG00000149346	SLX4IP	SLX4 interacting protein [Source:HGNC Symbol;Acc:HGNC:16225]	3.24754	0.713444	-2.33923	3.3548e-07
ENSG00000134864	GGACT	gamma-glutamylamine cyclotransferase [Source:HGNC Symbol;Acc:HGNC:25100]	1.1353	0.102827	-3.512	3.74756e-07
ENSG00000140525	FANCI	Fanconi anemia complementation group I [Source:HGNC Symbol;Acc:HGNC:25568]	29.1255	6.12627	-2.39444	4.01165e-07
ENSG00000102878	HSF4	heat shock transcription factor 4 [Source:HGNC Symbol;Acc:HGNC:5227]	0.905402	31.3917	4.55422	4.03501e-07
ENSG00000112186	CAP2	cyclase associated actin cytoskeleton regulatory protein 2 [Source:HGNC Symbol;Acc:HGNC:20039]	8.98302	2.5602	-2.00564	4.31871e-07
ENSG00000137168	PPIL1	peptidylprolyl isomerase like 1 [Source:HGNC Symbol;Acc:HGNC:9260]	32.6036	9.15585	-2.01285	4.40124e-07
ENSG00000185414	MRPL30	mitochondrial ribosomal protein L30 [Source:HGNC Symbol;Acc:HGNC:14036]	13.8076	3.27127	-2.25093	4.4353e-07
ENSG00000159445	THEM4	thioesterase superfamily member 4 [Source:HGNC Symbol;Acc:HGNC:17947]	5.03051	0.492661	-3.38825	4.82018e-07
ENSG00000165782	TMEM55B	transmembrane protein 55B [Source:HGNC Symbol;Acc:HGNC:19299]	9.59733	43.4665	1.93766	4.85459e-07
ENSG00000130703	OSBPL2	oxysterol binding protein like 2 [Source:HGNC Symbol;Acc:HGNC:15761]	16.22	62.4903	1.71119	5.15087e-07
ENSG00000008128	CDK11A	cyclin dependent kinase 11A [Source:HGNC Symbol;Acc:HGNC:1730]	2.10427	14.7079	2.52905	5.20129e-07
ENSG00000197530	MIB2	mindbomb E3 ubiquitin protein ligase 2 [Source:HGNC Symbol;Acc:HGNC:30577]	18.1632	121.877	2.47555	5.32876e-07
ENSG00000101199	ARFGAP1	ADP ribosylation factor GTPase activating protein 1 [Source:HGNC Symbol;Acc:HGNC:15852]	46.8688	311.27	2.45561	5.39663e-07
ENSG00000006042	TMEM98	transmembrane protein 98 [Source:HGNC Symbol;Acc:HGNC:24529]	14.54	4.21226	-1.97096	5.65713e-07
ENSG00000138385	SSB	Sjogren syndrome antigen B [Source:HGNC Symbol;Acc:HGNC:11316]	46.575	16.2588	-1.70685	5.98583e-07
ENSG00000036448	MYOM2	myomesin 2 [Source:HGNC Symbol;Acc:HGNC:7614]	0.509634	0.0383362	-3.72988	6.42594e-07
ENSG00000092470	WDR76	WD repeat domain 76 [Source:HGNC Symbol;Acc:HGNC:25773]	9.57277	1.69121	-2.63261	6.5273e-07
ENSG00000149948	HMGA2	high mobility group AT-hook 2 [Source:HGNC Symbol;Acc:HGNC:5009]	10.9578	0.779732	-3.78689	6.90316e-07
ENSG00000164620	RELL2	RELT like 2 [Source:HGNC Symbol;Acc:HGNC:26902]	5.81641	24.523	1.83552	7.12167e-07
ENSG00000213963	AC019080.1		0.702178	0.0739015	-3.29833	7.37623e-07
ENSG00000168397	ATG4B	autophagy related 4B cysteine peptidase [Source:HGNC Symbol;Acc:HGNC:20790]	27.8326	102.537	1.65026	7.58922e-07
ENSG00000101974	ATP11C	ATPase phospholipid transporting 11C [Source:HGNC Symbol;Acc:HGNC:13554]	10.2449	4.1364	-1.50456	7.88943e-07
ENSG00000155115	GTF3C6	general transcription factor IIIC subunit 6 [Source:HGNC Symbol;Acc:HGNC:20872]	42.4895	7.53795	-2.64073	8.5119e-07
ENSG00000104889	RNASEH2A	ribonuclease H2 subunit A [Source:HGNC Symbol;Acc:HGNC:18518]	40.1013	9.22093	-2.28957	8.75619e-07
ENSG00000138587	MNS1	meiosis specific nuclear structural 1 [Source:HGNC Symbol;Acc:HGNC:29636]	1.92313	0	-6.44319	9.02217e-07
ENSG00000136261	BZW2	basic leucine zipper and W2 domains 2 [Source:HGNC Symbol;Acc:HGNC:18808]	53.1149	12.6559	-2.24246	9.13667e-07
ENSG00000117122	MFAP2	microfibril associated protein 2 [Source:HGNC Symbol;Acc:HGNC:7033]	17.4522	2.86448	-2.73225	9.62713e-07
ENSG00000196584	XRCC2	X-ray repair cross complementing 2 [Source:HGNC Symbol;Acc:HGNC:12829]	6.34543	0.447207	-3.7631	9.86007e-07
ENSG00000198056	PRIM1	primase (DNA) subunit 1 [Source:HGNC Symbol;Acc:HGNC:9369]	21.2913	3.40344	-2.74989	1.00701e-06
ENSG00000140534	TICRR	TOPBP1 interacting checkpoint and replication regulator [Source:HGNC Symbol;Acc:HGNC:28704]	9.51039	1.59354	-2.69574	1.01983e-06
ENSG00000226763	SRRM5	serine/arginine repetitive matrix 5 [Source:HGNC Symbol;Acc:HGNC:37248]	0.0712925	1.10429	3.55926	1.02918e-06
ENSG00000101935	AMMECR1	Alport syndrome, mental retardation, midface hypoplasia and elliptocytosis chromosomal region gene 1 [Source:HGNC Symbol;Acc:HGNC:467]	2.54855	0.570413	-2.32831	1.08484e-06
ENSG00000125319	C17orf53	chromosome 17 open reading frame 53 [Source:HGNC Symbol;Acc:HGNC:28460]	5.25693	1.03457	-2.49511	1.09377e-06
ENSG00000132646	PCNA	proliferating cell nuclear antigen [Source:HGNC Symbol;Acc:HGNC:8729]	124.766	16.9729	-2.97226	1.1013e-06
ENSG00000101412	E2F1	E2F transcription factor 1 [Source:HGNC Symbol;Acc:HGNC:3113]	23.3207	2.62383	-3.22287	1.14052e-06
ENSG00000138698	RAP1GDS1	Rap1 GTPase-GDP dissociation stimulator 1 [Source:HGNC Symbol;Acc:HGNC:9859]	15.6567	4.77803	-1.91104	1.17414e-06
ENSG00000127337	YEATS4	YEATS domain containing 4 [Source:HGNC Symbol;Acc:HGNC:24859]	13.3766	4.04363	-1.91166	1.18677e-06
ENSG00000182054	IDH2	isocitrate dehydrogenase (NADP(+)) 2, mitochondrial [Source:HGNC Symbol;Acc:HGNC:5383]	95.4885	20.1446	-2.40279	1.26248e-06
ENSG00000198554	WDHD1	WD repeat and HMG-box DNA binding protein 1 [Source:HGNC Symbol;Acc:HGNC:23170]	12.4776	2.60736	-2.39813	1.26516e-06
ENSG00000125863	MKKS	McKusick-Kaufman syndrome [Source:HGNC Symbol;Acc:HGNC:7108]	4.67054	1.46964	-1.8461	1.26516e-06
ENSG00000172482	AGXT	alanine-glyoxylate aminotransferase [Source:HGNC Symbol;Acc:HGNC:341]	0.00622355	0.813658	5.87064	1.32833e-06
ENSG00000198743	SLC5A3	solute carrier family 5 member 3 [Source:HGNC Symbol;Acc:HGNC:11038]	10.8027	86.7022	2.71568	1.33019e-06
ENSG00000166851	PLK1	polo like kinase 1 [Source:HGNC Symbol;Acc:HGNC:9077]	28.3994	4.78801	-2.70072	1.33164e-06
ENSG00000132825	PPP1R3D	protein phosphatase 1 regulatory subunit 3D [Source:HGNC Symbol;Acc:HGNC:9294]	1.79933	6.23957	1.56408	1.36122e-06
ENSG00000132002	DNAJB1	DnaJ heat shock protein family (Hsp40) member B1 [Source:HGNC Symbol;Acc:HGNC:5270]	40.7515	180.968	1.89977	1.37472e-06
ENSG00000160200	CBS	cystathionine-beta-synthase [Source:HGNC Symbol;Acc:HGNC:1550]	3.78821	0.180928	-4.24586	1.3788e-06
ENSG00000143499	SMYD2	SET and MYND domain containing 2 [Source:HGNC Symbol;Acc:HGNC:20982]	9.37522	2.45079	-2.1177	1.39876e-06
ENSG00000102743	SLC25A15	solute carrier family 25 member 15 [Source:HGNC Symbol;Acc:HGNC:10985]	11.5754	3.5349	-1.90412	1.52385e-06
ENSG00000184205	TSPYL2	TSPY like 2 [Source:HGNC Symbol;Acc:HGNC:24358]	6.9088	33.7692	2.03514	1.53954e-06
ENSG00000167900	TK1	thymidine kinase 1 [Source:HGNC Symbol;Acc:HGNC:11830]	28.0817	1.41028	-4.18952	1.60776e-06
ENSG00000153048	CARHSP1	calcium regulated heat stable protein 1 [Source:HGNC Symbol;Acc:HGNC:17150]	52.1081	18.3049	-1.7046	1.6399e-06
ENSG00000143416	SELENBP1	selenium binding protein 1 [Source:HGNC Symbol;Acc:HGNC:10719]	7.78316	1.77102	-2.30591	1.67258e-06
ENSG00000113272	THG1L	tRNA-histidine guanylyltransferase 1 like [Source:HGNC Symbol;Acc:HGNC:26053]	7.41407	1.95909	-2.10626	1.67328e-06
ENSG00000260577	AC126773.2		2.10634	0	-6.33712	1.6977e-06
ENSG00000123219	CENPK	centromere protein K [Source:HGNC Symbol;Acc:HGNC:29479]	11.4323	2.78978	-2.20287	1.70013e-06
ENSG00000115290	GRB14	growth factor receptor bound protein 14 [Source:HGNC Symbol;Acc:HGNC:4565]	0.59194	5.42008	3.38336	1.74926e-06
ENSG00000160172	FAM86C2P	family with sequence similarity 86 member C2, pseudogene [Source:HGNC Symbol;Acc:HGNC:42392]	1.71687	0.231031	-2.99188	1.76031e-06
ENSG00000279692	AC110285.7		5.62645	0.417139	-3.70139	1.85696e-06
ENSG00000173085	COQ2	coenzyme Q2, polyprenyltransferase [Source:HGNC Symbol;Acc:HGNC:25223]	8.72838	1.42514	-2.742	1.86937e-06
ENSG00000255559	ZNF252P-AS1	ZNF252P antisense RNA 1 [Source:HGNC Symbol;Acc:HGNC:27821]	0.363343	2.37599	2.44572	1.88419e-06
ENSG00000109846	CRYAB	crystallin alpha B [Source:HGNC Symbol;Acc:HGNC:2389]	0.54044	126.427	6.40476	1.90827e-06
ENSG00000082146	STRADB	STE20-related kinase adaptor beta [Source:HGNC Symbol;Acc:HGNC:13205]	18.0589	6.74816	-1.62166	1.98136e-06
ENSG00000231721	LINC-PINT	long intergenic non-protein coding RNA, p53 induced transcript [Source:HGNC Symbol;Acc:HGNC:26885]	1.74544	20.9858	3.23645	1.98136e-06
ENSG00000214960	ISPD	isoprenoid synthase domain containing [Source:HGNC Symbol;Acc:HGNC:37276]	0.751547	0.0463958	-3.93404	1.98605e-06
ENSG00000120539	MASTL	microtubule associated serine/threonine kinase like [Source:HGNC Symbol;Acc:HGNC:19042]	16.554	6.8706	-1.46429	1.99199e-06
ENSG00000068784	SRBD1	S1 RNA binding domain 1 [Source:HGNC Symbol;Acc:HGNC:25521]	13.1044	4.93468	-1.5989	2.00669e-06
ENSG00000277203	F8A1	coagulation factor VIII associated 1 [Source:HGNC Symbol;Acc:HGNC:3547]	1.55661	0	-6.2731	2.0714e-06
ENSG00000117013	KCNQ4	potassium voltage-gated channel subfamily Q member 4 [Source:HGNC Symbol;Acc:HGNC:6298]	0.236464	1.84449	2.68362	2.08123e-06
ENSG00000143458	GABPB2	GA binding protein transcription factor beta subunit 2 [Source:HGNC Symbol;Acc:HGNC:28441]	1.42169	0.482474	-1.74404	2.18266e-06
ENSG00000123836	PFKFB2	6-phosphofructo-2-kinase/fructose-2,6-biphosphatase 2 [Source:HGNC Symbol;Acc:HGNC:8873]	2.19356	12.3873	2.22086	2.18561e-06
ENSG00000136824	SMC2	structural maintenance of chromosomes 2 [Source:HGNC Symbol;Acc:HGNC:14011]	18.0334	5.32512	-1.93393	2.45746e-06
ENSG00000186312	CA5BP1	carbonic anhydrase 5B pseudogene 1 [Source:HGNC Symbol;Acc:HGNC:29544]	4.66557	23.6977	2.09848	2.50596e-06
ENSG00000184009	ACTG1	actin gamma 1 [Source:HGNC Symbol;Acc:HGNC:144]	2294.29	396.321	-2.68654	2.60313e-06
ENSG00000260267	AC026471.1		5.23336	16.2193	1.40629	2.61273e-06
ENSG00000047617	ANO2	anoctamin 2 [Source:HGNC Symbol;Acc:HGNC:1183]	0.954324	0	-6.26061	2.78844e-06
ENSG00000120992	LYPLA1	lysophospholipase I [Source:HGNC Symbol;Acc:HGNC:6737]	22.0744	5.58931	-2.16072	2.80809e-06
ENSG00000247240	UBL7-AS1	UBL7 antisense RNA 1 (head to head) [Source:HGNC Symbol;Acc:HGNC:48614]	4.24074	1.0533	-2.1691	2.80809e-06
ENSG00000108578	BLMH	bleomycin hydrolase [Source:HGNC Symbol;Acc:HGNC:1059]	32.9328	11.9747	-1.65157	2.91682e-06
ENSG00000213024	NUP62	nucleoporin 62 [Source:HGNC Symbol;Acc:HGNC:8066]	24.1005	11.9935	-1.20896	2.93774e-06
ENSG00000155621	C9orf85	chromosome 9 open reading frame 85 [Source:HGNC Symbol;Acc:HGNC:28784]	3.20126	1.36981	-1.42476	2.97043e-06
ENSG00000203761	MSTO2P	misato family member 2, pseudogene [Source:HGNC Symbol;Acc:HGNC:26329]	4.30824	35.9541	2.76391	3.03833e-06
ENSG00000167962	ZNF598	zinc finger protein 598 [Source:HGNC Symbol;Acc:HGNC:28079]	14.2691	58.5092	1.78809	3.07261e-06
ENSG00000101343	CRNKL1	crooked neck pre-mRNA splicing factor 1 [Source:HGNC Symbol;Acc:HGNC:15762]	11.6968	4.63166	-1.5399	3.27224e-06
ENSG00000160094	ZNF362	zinc finger protein 362 [Source:HGNC Symbol;Acc:HGNC:18079]	14.6152	5.30156	-1.6544	3.28105e-06
ENSG00000136982	DSCC1	DNA replication and sister chromatid cohesion 1 [Source:HGNC Symbol;Acc:HGNC:24453]	6.23652	0.678383	-3.23946	3.63972e-06
ENSG00000100632	ERH	ERH, mRNA splicing and mitosis factor [Source:HGNC Symbol;Acc:HGNC:3447]	117.048	58.0871	-1.21621	3.94599e-06
ENSG00000099958	DERL3	derlin 3 [Source:HGNC Symbol;Acc:HGNC:14236]	1.46169	19.8034	3.38338	4.12997e-06
ENSG00000196230	TUBB	tubulin beta class I [Source:HGNC Symbol;Acc:HGNC:20778]	983.144	300.719	-1.89573	4.2981e-06
ENSG00000173039	RELA	RELA proto-oncogene, NF-kB subunit [Source:HGNC Symbol;Acc:HGNC:9955]	15.6752	94.5287	2.31207	4.31869e-06
ENSG00000116661	FBXO2	F-box protein 2 [Source:HGNC Symbol;Acc:HGNC:13581]	1.15607	16.5605	3.44215	4.40065e-06
ENSG00000044574	HSPA5	heat shock protein family A (Hsp70) member 5 [Source:HGNC Symbol;Acc:HGNC:5238]	55.222	368.639	2.45087	4.48601e-06
ENSG00000187772	LIN28B	lin-28 homolog B [Source:HGNC Symbol;Acc:HGNC:32207]	13.5485	0.645963	-4.17001	4.57468e-06
ENSG00000114388	NPRL2	NPR2 like, GATOR1 complex subunit [Source:HGNC Symbol;Acc:HGNC:24969]	11.6822	84.943	2.57115	4.89503e-06
ENSG00000142230	SAE1	SUMO1 activating enzyme subunit 1 [Source:HGNC Symbol;Acc:HGNC:30660]	106.138	32.7011	-1.88248	5.0071e-06
ENSG00000167552	TUBA1A	tubulin alpha 1a [Source:HGNC Symbol;Acc:HGNC:20766]	1802.63	781.669	-1.41373	5.07409e-06
ENSG00000077152	UBE2T	ubiquitin conjugating enzyme E2 T [Source:HGNC Symbol;Acc:HGNC:25009]	51.0525	12.6825	-2.18659	5.14794e-06
ENSG00000275591	XKR5	XK related 5 [Source:HGNC Symbol;Acc:HGNC:20782]	0.971552	0.0261895	-4.74442	5.20237e-06
ENSG00000189159	JPT1	Jupiter microtubule associated homolog 1 [Source:HGNC Symbol;Acc:HGNC:14569]	145.959	60.6436	-1.47255	5.23279e-06
ENSG00000099875	MKNK2	MAP kinase interacting serine/threonine kinase 2 [Source:HGNC Symbol;Acc:HGNC:7111]	22.9217	69.7394	1.37989	5.25855e-06
ENSG00000114200	BCHE	butyrylcholinesterase [Source:HGNC Symbol;Acc:HGNC:983]	17.2639	2.23126	-3.02705	5.38532e-06
ENSG00000136098	NEK3	NIMA related kinase 3 [Source:HGNC Symbol;Acc:HGNC:7746]	6.70804	1.02327	-2.81118	5.5107e-06
ENSG00000128050	PAICS	phosphoribosylaminoimidazole carboxylase and phosphoribosylaminoimidazolesuccinocarboxamide synthase [Source:HGNC Symbol;Acc:HGNC:8587]	42.6137	12.686	-1.92772	5.54568e-06
ENSG00000252835	SCARNA21	small Cajal body-specific RNA 21 [Source:HGNC Symbol;Acc:HGNC:32579]	245.31	1377.79	2.21866	5.57137e-06
ENSG00000156509	FBXO43	F-box protein 43 [Source:HGNC Symbol;Acc:HGNC:28521]	1.16324	0.0519732	-4.24881	5.62535e-06
ENSG00000153363	LINC00467	long intergenic non-protein coding RNA 467 [Source:HGNC Symbol;Acc:HGNC:28227]	2.83266	0.730588	-2.11906	5.70796e-06
ENSG00000065882	TBC1D1	TBC1 domain family member 1 [Source:HGNC Symbol;Acc:HGNC:11578]	18.5746	5.08084	-2.05476	5.8549e-06
ENSG00000178202	KDELC2	KDEL motif containing 2 [Source:HGNC Symbol;Acc:HGNC:28496]	11.6143	1.66261	-2.91578	5.96265e-06
ENSG00000183722	LHFPL6	LHFPL tetraspan subfamily member 6 [Source:HGNC Symbol;Acc:HGNC:6586]	48.2045	15.7448	-1.80266	6.02313e-06
ENSG00000113108	APBB3	amyloid beta precursor protein binding family B member 3 [Source:HGNC Symbol;Acc:HGNC:20708]	9.64216	41.0947	1.85387	6.08902e-06
ENSG00000117133	RPF1	ribosome production factor 1 homolog [Source:HGNC Symbol;Acc:HGNC:30350]	22.3733	8.67408	-1.56816	6.1176e-06
ENSG00000176619	LMNB2	lamin B2 [Source:HGNC Symbol;Acc:HGNC:6638]	90.0481	25.308	-2.01546	6.94791e-06
ENSG00000103544	C16orf62	chromosome 16 open reading frame 62 [Source:HGNC Symbol;Acc:HGNC:24641]	18.7936	8.43277	-1.35996	6.9813e-06
ENSG00000100028	SNRPD3	small nuclear ribonucleoprotein D3 polypeptide [Source:HGNC Symbol;Acc:HGNC:11160]	47.0051	23.423	-1.21528	6.9813e-06
ENSG00000122966	CIT	citron rho-interacting serine/threonine kinase [Source:HGNC Symbol;Acc:HGNC:1985]	14.8328	1.54884	-3.2836	7.00567e-06
ENSG00000164292	RHOBTB3	Rho related BTB domain containing 3 [Source:HGNC Symbol;Acc:HGNC:18757]	56.1544	15.8822	-2.01559	7.00721e-06
ENSG00000236810	ELOA-AS1	ELOA antisense RNA 1 [Source:HGNC Symbol;Acc:HGNC:50582]	2.95178	0.536921	-2.58808	7.03881e-06
ENSG00000170915	PAQR8	progestin and adipoQ receptor family member 8 [Source:HGNC Symbol;Acc:HGNC:15708]	3.90197	1.78505	-1.33411	7.18557e-06
ENSG00000164967	RPP25L	ribonuclease P/MRP subunit p25 like [Source:HGNC Symbol;Acc:HGNC:19909]	12.6766	2.43499	-2.5219	7.20539e-06
ENSG00000119969	HELLS	helicase, lymphoid specific [Source:HGNC Symbol;Acc:HGNC:4861]	17.272	2.02355	-3.12172	7.21643e-06
ENSG00000100320	RBFOX2	RNA binding protein, fox-1 homolog 2 [Source:HGNC Symbol;Acc:HGNC:9906]	40.2351	19.0267	-1.28775	7.35808e-06
ENSG00000089006	SNX5	sorting nexin 5 [Source:HGNC Symbol;Acc:HGNC:14969]	30.7884	15.0606	-1.23696	7.42162e-06
ENSG00000176894	PXMP2	peroxisomal membrane protein 2 [Source:HGNC Symbol;Acc:HGNC:9716]	9.44503	1.2386	-3.02832	7.85876e-06
ENSG00000127580	WDR24	WD repeat domain 24 [Source:HGNC Symbol;Acc:HGNC:20852]	8.31378	27.8701	1.51316	7.94324e-06
ENSG00000049167	ERCC8	ERCC excision repair 8, CSA ubiquitin ligase complex subunit [Source:HGNC Symbol;Acc:HGNC:3439]	5.55666	2.16133	-1.55345	7.94797e-06
ENSG00000124795	DEK	DEK proto-oncogene [Source:HGNC Symbol;Acc:HGNC:2768]	78.6495	23.9688	-1.88628	8.03769e-06
ENSG00000075213	SEMA3A	semaphorin 3A [Source:HGNC Symbol;Acc:HGNC:10723]	15.6195	2.03318	-3.0141	8.86176e-06
ENSG00000178404	CEP295NL	CEP295 N-terminal like [Source:HGNC Symbol;Acc:HGNC:44659]	0.688583	5.135	2.61687	8.86176e-06
ENSG00000132640	BTBD3	BTB domain containing 3 [Source:HGNC Symbol;Acc:HGNC:15854]	16.8449	4.33428	-2.11941	8.86176e-06
ENSG00000187514	PTMA	prothymosin, alpha [Source:HGNC Symbol;Acc:HGNC:9623]	426.785	196.039	-1.32417	9.42585e-06
ENSG00000258199	AC073896.4		17.0206	6.20057	-1.64864	9.83368e-06
ENSG00000167670	CHAF1A	chromatin assembly factor 1 subunit A [Source:HGNC Symbol;Acc:HGNC:1910]	27.2231	4.49985	-2.69723	9.83368e-06
ENSG00000102309	PIN4	peptidylprolyl cis/trans isomerase, NIMA-interacting 4 [Source:HGNC Symbol;Acc:HGNC:8992]	11.504	3.09564	-2.06061	1.02529e-05
ENSG00000260942	CAPN10-AS1	CAPN10 antisense RNA 1 (head to head) [Source:HGNC Symbol;Acc:HGNC:48839]	2.11453	8.41753	1.76103	1.03026e-05
ENSG00000146729	NIPSNAP2	nipsnap homolog 2 [Source:HGNC Symbol;Acc:HGNC:4179]	13.4274	5.21013	-1.56696	1.03026e-05
ENSG00000198604	BAZ1A	bromodomain adjacent to zinc finger domain 1A [Source:HGNC Symbol;Acc:HGNC:960]	19.2744	5.8209	-1.89251	1.09739e-05
ENSG00000075624	ACTB	actin beta [Source:HGNC Symbol;Acc:HGNC:132]	1895.5	351.101	-2.5809	1.1695e-05
ENSG00000128694	OSGEPL1	O-sialoglycoprotein endopeptidase like 1 [Source:HGNC Symbol;Acc:HGNC:23075]	8.74793	4.23584	-1.24695	1.18985e-05
ENSG00000023697	DERA	deoxyribose-phosphate aldolase [Source:HGNC Symbol;Acc:HGNC:24269]	15.9461	2.42386	-2.82293	1.23173e-05
ENSG00000087085	ACHE	acetylcholinesterase (Cartwright blood group) [Source:HGNC Symbol;Acc:HGNC:108]	2.18148	21.372	2.94291	1.24468e-05
ENSG00000175130	MARCKSL1	MARCKS like 1 [Source:HGNC Symbol;Acc:HGNC:7142]	262.33	79.723	-1.88603	1.2639e-05
ENSG00000160051	IQCC	IQ motif containing C [Source:HGNC Symbol;Acc:HGNC:25545]	4.30153	12.0776	1.26255	1.28023e-05
ENSG00000132423	COQ3	coenzyme Q3, methyltransferase [Source:HGNC Symbol;Acc:HGNC:18175]	5.26919	1.96777	-1.61802	1.29649e-05
ENSG00000136104	RNASEH2B	ribonuclease H2 subunit B [Source:HGNC Symbol;Acc:HGNC:25671]	4.21912	1.54544	-1.64024	1.30901e-05
ENSG00000148019	CEP78	centrosomal protein 78 [Source:HGNC Symbol;Acc:HGNC:25740]	7.2655	2.05412	-1.98677	1.31331e-05
ENSG00000178162	FAR2P2	fatty acyl-CoA reductase 2 pseudogene 2 [Source:HGNC Symbol;Acc:HGNC:49279]	0.609083	0	-5.9703	1.31816e-05
ENSG00000143621	ILF2	interleukin enhancer binding factor 2 [Source:HGNC Symbol;Acc:HGNC:6037]	191.198	88.4107	-1.31869	1.33934e-05
ENSG00000134308	YWHAQ	tyrosine 3-monooxygenase/tryptophan 5-monooxygenase activation protein theta [Source:HGNC Symbol;Acc:HGNC:12854]	210.067	90.0659	-1.42582	1.35513e-05
ENSG00000150760	DOCK1	dedicator of cytokinesis 1 [Source:HGNC Symbol;Acc:HGNC:2987]	26.5341	9.89792	-1.62199	1.36597e-05
ENSG00000131914	LIN28A	lin-28 homolog A [Source:HGNC Symbol;Acc:HGNC:15986]	22.3165	0	-6.06894	1.4254e-05
ENSG00000161692	DBF4B	DBF4 zinc finger B [Source:HGNC Symbol;Acc:HGNC:17883]	11.1277	2.78902	-2.15108	1.44092e-05
ENSG00000074219	TEAD2	TEA domain transcription factor 2 [Source:HGNC Symbol;Acc:HGNC:11715]	42.3784	10.228	-2.2091	1.48244e-05
ENSG00000123473	STIL	STIL, centriolar assembly protein [Source:HGNC Symbol;Acc:HGNC:10879]	10.2245	2.22568	-2.34666	1.49113e-05
ENSG00000137713	PPP2R1B	protein phosphatase 2 scaffold subunit Abeta [Source:HGNC Symbol;Acc:HGNC:9303]	11.2789	3.97371	-1.68678	1.49113e-05
ENSG00000163527	STT3B	STT3B, catalytic subunit of the oligosaccharyltransferase complex [Source:HGNC Symbol;Acc:HGNC:30611]	44.6711	19.3213	-1.41198	1.50506e-05
ENSG00000116030	SUMO1	small ubiquitin-like modifier 1 [Source:HGNC Symbol;Acc:HGNC:12502]	62.2107	29.2832	-1.2876	1.50539e-05
ENSG00000179532	DNHD1	dynein heavy chain domain 1 [Source:HGNC Symbol;Acc:HGNC:26532]	1.80116	26.4167	3.47155	1.50681e-05
ENSG00000122545	2007-09-01	septin 7 [Source:HGNC Symbol;Acc:HGNC:1717]	32.247	15.585	-1.25904	1.51423e-05
ENSG00000112280	COL9A1	collagen type IX alpha 1 chain [Source:HGNC Symbol;Acc:HGNC:2217]	6.86057	0.370089	-3.99809	1.54414e-05
ENSG00000138780	GSTCD	glutathione S-transferase C-terminal domain containing [Source:HGNC Symbol;Acc:HGNC:25806]	11.2525	5.22567	-1.3044	1.57641e-05
ENSG00000237517	DGCR5	DiGeorge syndrome critical region gene 5 (non-protein coding) [Source:HGNC Symbol;Acc:HGNC:16757]	1.15619	0.0583326	-4.09574	1.57641e-05
ENSG00000230124	ACBD6	acyl-CoA binding domain containing 6 [Source:HGNC Symbol;Acc:HGNC:23339]	23.8172	8.16823	-1.73885	1.61306e-05
ENSG00000130021	PUDP	pseudouridine 5'-phosphatase [Source:HGNC Symbol;Acc:HGNC:16818]	7.41579	1.09283	-2.85534	1.61306e-05
ENSG00000198498	TMA16	translation machinery associated 16 homolog [Source:HGNC Symbol;Acc:HGNC:25638]	9.95998	3.90331	-1.54101	1.67541e-05
ENSG00000135924	DNAJB2	DnaJ heat shock protein family (Hsp40) member B2 [Source:HGNC Symbol;Acc:HGNC:5228]	14.1033	66.9999	1.98407	1.67601e-05
ENSG00000112981	NME5	NME/NM23 family member 5 [Source:HGNC Symbol;Acc:HGNC:7853]	2.38754	0.133707	-3.97637	1.69627e-05
ENSG00000132688	NES	nestin [Source:HGNC Symbol;Acc:HGNC:7756]	336.913	51.0344	-2.82244	1.69837e-05
ENSG00000214425	LRRC37A4P	leucine rich repeat containing 37 member A4, pseudogene [Source:HGNC Symbol;Acc:HGNC:25479]	1.90274	0.310105	-2.11349	1.70258e-05
ENSG00000174498	IGDCC3	immunoglobulin superfamily DCC subclass member 3 [Source:HGNC Symbol;Acc:HGNC:9700]	76.9543	5.45024	-3.70937	1.80078e-05
ENSG00000137868	STRA6	stimulated by retinoic acid 6 [Source:HGNC Symbol;Acc:HGNC:30650]	5.44674	0.332902	-3.91961	1.80078e-05
ENSG00000147124	ZNF41	zinc finger protein 41 [Source:HGNC Symbol;Acc:HGNC:13107]	2.94828	0.834315	-1.99057	1.80917e-05
ENSG00000171793	CTPS1	CTP synthase 1 [Source:HGNC Symbol;Acc:HGNC:2519]	23.351	8.08663	-1.71353	1.88149e-05
ENSG00000129187	DCTD	dCMP deaminase [Source:HGNC Symbol;Acc:HGNC:2710]	34.6291	10.5434	-1.90588	1.9076e-05
ENSG00000169288	MRPL1	mitochondrial ribosomal protein L1 [Source:HGNC Symbol;Acc:HGNC:14275]	11.4604	2.92412	-2.13969	1.91651e-05
ENSG00000254094	AC078852.2		1.0207	14.8935	3.47438	1.94138e-05
ENSG00000102241	HTATSF1	HIV-1 Tat specific factor 1 [Source:HGNC Symbol;Acc:HGNC:5276]	39.5181	16.4797	-1.45322	1.94966e-05
ENSG00000236603	RANP1	RAN, member RAS oncogene family pseudogene 1 [Source:HGNC Symbol;Acc:HGNC:21631]	2.76024	0.147633	-4.03089	2.03579e-05
ENSG00000160298	C21orf58	chromosome 21 open reading frame 58 [Source:HGNC Symbol;Acc:HGNC:1300]	19.1362	3.45669	-2.5697	2.03808e-05
ENSG00000257060	AC091078.1		9.49389	0.477678	-4.05292	2.0434e-05
ENSG00000214189	ZNF788	zinc finger family member 788 [Source:HGNC Symbol;Acc:HGNC:33112]	6.03011	1.9347	-1.82016	2.0434e-05
ENSG00000123453	SARDH	sarcosine dehydrogenase [Source:HGNC Symbol;Acc:HGNC:10536]	2.25689	0.201185	-3.46484	2.05293e-05
ENSG00000257702	LBX2-AS1	LBX2 antisense RNA 1 [Source:HGNC Symbol;Acc:HGNC:25136]	0.207712	2.5992	3.24458	2.05372e-05
ENSG00000129480	DTD2	D-tyrosyl-tRNA deacylase 2 (putative) [Source:HGNC Symbol;Acc:HGNC:20277]	5.46986	1.24985	-2.2932	2.06472e-05
ENSG00000172123	SLFN12	schlafen family member 12 [Source:HGNC Symbol;Acc:HGNC:25500]	12.9017	0.479472	-4.37953	2.1448e-05
ENSG00000183814	LIN9	lin-9 DREAM MuvB core complex component [Source:HGNC Symbol;Acc:HGNC:30830]	5.66896	0.934055	-2.70242	2.15548e-05
ENSG00000177595	PIDD1	p53-induced death domain protein 1 [Source:HGNC Symbol;Acc:HGNC:16491]	10.4328	58.8567	2.239	2.15548e-05
ENSG00000259905	PWRN1	Prader-Willi region non-protein coding RNA 1 [Source:HGNC Symbol;Acc:HGNC:33235]	2.76257	0	-5.91091	2.22055e-05
ENSG00000197714	ZNF460	zinc finger protein 460 [Source:HGNC Symbol;Acc:HGNC:21628]	23.7642	83.2943	1.57243	2.23416e-05
ENSG00000132780	NASP	nuclear autoantigenic sperm protein [Source:HGNC Symbol;Acc:HGNC:7644]	100.747	13.8249	-2.91325	2.26061e-05
ENSG00000111716	LDHB	lactate dehydrogenase B [Source:HGNC Symbol;Acc:HGNC:6541]	505.524	204.945	-1.5016	2.33856e-05
ENSG00000187686	KRT18P59	keratin 18 pseudogene 59 [Source:HGNC Symbol;Acc:HGNC:48886]	0.28011	1.79472	2.41495	2.35333e-05
ENSG00000100749	VRK1	vaccinia related kinase 1 [Source:HGNC Symbol;Acc:HGNC:12718]	29.1972	9.67514	-1.76636	2.35992e-05
ENSG00000159259	CHAF1B	chromatin assembly factor 1 subunit B [Source:HGNC Symbol;Acc:HGNC:1911]	6.39953	1.1513	-2.58821	2.38967e-05
ENSG00000087053	MTMR2	myotubularin related protein 2 [Source:HGNC Symbol;Acc:HGNC:7450]	16.2229	6.37851	-1.54275	2.42662e-05
ENSG00000049323	LTBP1	latent transforming growth factor beta binding protein 1 [Source:HGNC Symbol;Acc:HGNC:6714]	48.9541	10.3955	-2.39014	2.51306e-05
ENSG00000171658	NMRAL2P	NmrA like redox sensor 2, pseudogene [Source:HGNC Symbol;Acc:HGNC:52332]	0.0127255	3.84364	6.38043	2.62026e-05
ENSG00000204351	SKIV2L	Ski2 like RNA helicase [Source:HGNC Symbol;Acc:HGNC:10898]	23.4771	83.3356	1.58888	2.62305e-05
ENSG00000090615	GOLGA3	golgin A3 [Source:HGNC Symbol;Acc:HGNC:4426]	19.3429	113.533	2.26413	2.62572e-05
ENSG00000204344	STK19	serine/threonine kinase 19 [Source:HGNC Symbol;Acc:HGNC:11398]	12.1245	46.3291	1.69528	2.65993e-05
ENSG00000142864	SERBP1	SERPINE1 mRNA binding protein 1 [Source:HGNC Symbol;Acc:HGNC:17860]	61.4772	24.5071	-1.51879	2.75227e-05
ENSG00000165244	ZNF367	zinc finger protein 367 [Source:HGNC Symbol;Acc:HGNC:18320]	5.25039	1.53767	-1.93596	2.75227e-05
ENSG00000166788	SAAL1	serum amyloid A like 1 [Source:HGNC Symbol;Acc:HGNC:25158]	21.6636	10.6923	-1.2174	2.75227e-05
ENSG00000111142	METAP2	methionyl aminopeptidase 2 [Source:HGNC Symbol;Acc:HGNC:16672]	27.9949	13.8963	-1.21456	2.79876e-05
ENSG00000256294	ZNF225	zinc finger protein 225 [Source:HGNC Symbol;Acc:HGNC:13018]	3.00643	1.42241	-1.28027	2.8158e-05
ENSG00000100297	MCM5	minichromosome maintenance complex component 5 [Source:HGNC Symbol;Acc:HGNC:6948]	40.7422	6.58976	-2.7296	2.84809e-05
ENSG00000258311	AC009779.3		0.523286	0	-5.79517	2.87389e-05
ENSG00000135750	KCNK1	potassium two pore domain channel subfamily K member 1 [Source:HGNC Symbol;Acc:HGNC:6272]	0.721746	5.18866	2.55298	2.97194e-05
ENSG00000064687	ABCA7	ATP binding cassette subfamily A member 7 [Source:HGNC Symbol;Acc:HGNC:37]	3.15958	25.489	2.68763	2.9752e-05
ENSG00000179673	RPRML	reprimo like [Source:HGNC Symbol;Acc:HGNC:32422]	3.42866	0.0586208	-4.98303	2.98246e-05
ENSG00000261270	AC012181.3		1.39377	10.7143	2.64415	3.1126e-05
ENSG00000139714	MORN3	MORN repeat containing 3 [Source:HGNC Symbol;Acc:HGNC:29807]	0.546579	2.23235	1.7809	3.15839e-05
ENSG00000119403	PHF19	PHD finger protein 19 [Source:HGNC Symbol;Acc:HGNC:24566]	16.8694	3.42194	-2.45439	3.24164e-05
ENSG00000178752	ERFE	erythroferrone [Source:HGNC Symbol;Acc:HGNC:26727]	1.05937	0.0972059	-3.43248	3.25866e-05
ENSG00000183624	HMCES	5-hydroxymethylcytosine binding, ES cell specific [Source:HGNC Symbol;Acc:HGNC:24446]	17.9633	9.2988	-1.16005	3.25866e-05
ENSG00000165060	FXN	frataxin [Source:HGNC Symbol;Acc:HGNC:3951]	3.37764	0.909005	-2.0507	3.26348e-05
ENSG00000105865	DUS4L	dihydrouridine synthase 4 like [Source:HGNC Symbol;Acc:HGNC:21517]	4.64828	1.20839	-2.09392	3.51395e-05
ENSG00000156973	PDE6D	phosphodiesterase 6D [Source:HGNC Symbol;Acc:HGNC:8788]	18.4806	8.3158	-1.35447	3.51492e-05
ENSG00000073584	SMARCE1	SWI/SNF related, matrix associated, actin dependent regulator of chromatin, subfamily e, member 1 [Source:HGNC Symbol;Acc:HGNC:11109]	16.3363	5.2059	-1.81971	3.52206e-05
ENSG00000186310	NAP1L3	nucleosome assembly protein 1 like 3 [Source:HGNC Symbol;Acc:HGNC:7639]	11.9047	47.8056	1.75975	3.64789e-05
ENSG00000134686	PHC2	polyhomeotic homolog 2 [Source:HGNC Symbol;Acc:HGNC:3183]	59.7689	20.629	-1.73288	3.6753e-05
ENSG00000268061	NAPA-AS1	NAPA antisense RNA 1 [Source:HGNC Symbol;Acc:HGNC:44118]	1.37673	0.146201	-3.23476	3.79747e-05
ENSG00000118513	MYB	MYB proto-oncogene, transcription factor [Source:HGNC Symbol;Acc:HGNC:7545]	1.46046	0.0785203	-3.98206	3.80269e-05
ENSG00000141429	GALNT1	polypeptide N-acetylgalactosaminyltransferase 1 [Source:HGNC Symbol;Acc:HGNC:4123]	28.8311	6.58713	-2.2935	3.805e-05
ENSG00000215041	NEURL4	neuralized E3 ubiquitin protein ligase 4 [Source:HGNC Symbol;Acc:HGNC:34410]	12.0181	44.1793	1.64084	3.87318e-05
ENSG00000141380	SS18	SS18, nBAF chromatin remodeling complex subunit [Source:HGNC Symbol;Acc:HGNC:11340]	38.3825	15.4645	-1.50613	3.87318e-05
ENSG00000172239	PAIP1	poly(A) binding protein interacting protein 1 [Source:HGNC Symbol;Acc:HGNC:16945]	41.4522	20.4401	-1.22606	4.06581e-05
ENSG00000189362	NEMP2	nuclear envelope integral membrane protein 2 [Source:HGNC Symbol;Acc:HGNC:33700]	1.32926	0.140237	-3.25886	4.12851e-05
ENSG00000278175	GLIDR	glioblastoma down-regulated RNA [Source:HGNC Symbol;Acc:HGNC:48823]	2.59748	0.433257	-2.685	4.17448e-05
ENSG00000274270	AL137060.1		0.283067	1.51229	2.15511	4.23752e-05
ENSG00000186056	MATN1-AS1	MATN1 antisense RNA 1 [Source:HGNC Symbol;Acc:HGNC:40364]	0.338812	5.20743	3.47973	4.3149e-05
ENSG00000108984	MAP2K6	mitogen-activated protein kinase kinase 6 [Source:HGNC Symbol;Acc:HGNC:6846]	8.79243	2.0934	-2.21771	4.37708e-05
ENSG00000112130	RNF8	ring finger protein 8 [Source:HGNC Symbol;Acc:HGNC:10071]	6.90162	3.94266	-1.01267	4.38663e-05
ENSG00000145494	NDUFS6	NADH:ubiquinone oxidoreductase subunit S6 [Source:HGNC Symbol;Acc:HGNC:7713]	40.7557	16.4327	-1.51523	4.46161e-05
ENSG00000099769	IGFALS	insulin like growth factor binding protein acid labile subunit [Source:HGNC Symbol;Acc:HGNC:5468]	0.0586213	1.54482	4.08689	4.46365e-05
ENSG00000092929	UNC13D	unc-13 homolog D [Source:HGNC Symbol;Acc:HGNC:23147]	0.269012	2.85869	3.05633	4.52415e-05
ENSG00000133026	MYH10	myosin heavy chain 10 [Source:HGNC Symbol;Acc:HGNC:7568]	82.3218	25.2881	-1.87648	4.63995e-05
ENSG00000106268	NUDT1	nudix hydrolase 1 [Source:HGNC Symbol;Acc:HGNC:8048]	25.8982	4.6291	-2.61182	4.6626e-05
ENSG00000166938	DIS3L	DIS3 like exosome 3'-5' exoribonuclease [Source:HGNC Symbol;Acc:HGNC:28698]	12.0116	4.6654	-1.55902	4.71607e-05
ENSG00000260276	AC022167.2		0.41388	6.83291	3.57809	4.75058e-05
ENSG00000186522	2010-09-01	septin 10 [Source:HGNC Symbol;Acc:HGNC:14349]	30.2637	11.9916	-1.52741	5.0388e-05
ENSG00000178295	GEN1	GEN1, Holliday junction 5' flap endonuclease [Source:HGNC Symbol;Acc:HGNC:26881]	3.03205	0.305603	-3.27545	5.0514e-05
ENSG00000092201	SUPT16H	SPT16 homolog, facilitates chromatin remodeling subunit [Source:HGNC Symbol;Acc:HGNC:11465]	74.057	29.1363	-1.53028	5.16642e-05
ENSG00000139684	ESD	esterase D [Source:HGNC Symbol;Acc:HGNC:3465]	43.0877	14.5293	-1.76008	5.23459e-05
ENSG00000087086	FTL	ferritin light chain [Source:HGNC Symbol;Acc:HGNC:3999]	805.002	6823.84	2.7373	5.25535e-05
ENSG00000243364	EFNA4	ephrin A4 [Source:HGNC Symbol;Acc:HGNC:3224]	9.56118	3.42431	-1.6692	5.39388e-05
ENSG00000102890	ELMO3	engulfment and cell motility 3 [Source:HGNC Symbol;Acc:HGNC:17289]	2.19734	9.74632	1.89971	5.39388e-05
ENSG00000143815	LBR	lamin B receptor [Source:HGNC Symbol;Acc:HGNC:6518]	45.5987	10.8917	-2.20525	5.44881e-05
ENSG00000254635	WAC-AS1	WAC antisense RNA 1 (head to head) [Source:HGNC Symbol;Acc:HGNC:27347]	7.1445	2.2848	-1.8216	5.50916e-05
ENSG00000119397	CNTRL	centriolin [Source:HGNC Symbol;Acc:HGNC:1858]	11.7501	3.30819	-1.98541	5.55371e-05
ENSG00000237232	ZNF295-AS1	ZNF295 antisense RNA 1 [Source:HGNC Symbol;Acc:HGNC:23130]	0.211129	2.82673	3.32483	5.61861e-05
ENSG00000205208	C4orf46	chromosome 4 open reading frame 46 [Source:HGNC Symbol;Acc:HGNC:27320]	10.4437	3.3483	-1.81878	5.63093e-05
ENSG00000164181	ELOVL7	ELOVL fatty acid elongase 7 [Source:HGNC Symbol;Acc:HGNC:26292]	0.0965083	1.27684	3.3101	5.63648e-05
ENSG00000018699	TTC27	tetratricopeptide repeat domain 27 [Source:HGNC Symbol;Acc:HGNC:25986]	8.40825	3.02986	-1.66892	5.68394e-05
ENSG00000166508	MCM7	minichromosome maintenance complex component 7 [Source:HGNC Symbol;Acc:HGNC:6950]	144.117	39.6402	-2.01937	5.71129e-05
ENSG00000247400	DNAJC3-AS1	DNAJC3 antisense RNA 1 (head to head) [Source:HGNC Symbol;Acc:HGNC:39808]	0.941793	7.77772	2.73662	5.74768e-05
ENSG00000237753	AC079922.2		0.463879	3.50149	2.58862	5.82975e-05
ENSG00000196208	GREB1	growth regulation by estrogen in breast cancer 1 [Source:HGNC Symbol;Acc:HGNC:24885]	7.74808	0.683471	-3.42224	5.91307e-05
ENSG00000204388	HSPA1B	heat shock protein family A (Hsp70) member 1B [Source:HGNC Symbol;Acc:HGNC:5233]	14.2357	264.766	3.69682	5.93699e-05
ENSG00000129317	PUS7L	pseudouridylate synthase 7 like [Source:HGNC Symbol;Acc:HGNC:25276]	2.34544	0.645769	-2.01437	5.93699e-05
ENSG00000106799	TGFBR1	transforming growth factor beta receptor 1 [Source:HGNC Symbol;Acc:HGNC:11772]	36.1592	9.72003	-2.06027	6.05753e-05
ENSG00000205325	AC005863.1		0.895258	0	-5.69379	6.05753e-05
ENSG00000154920	EME1	essential meiotic structure-specific endonuclease 1 [Source:HGNC Symbol;Acc:HGNC:24965]	14.6258	5.10349	-1.70247	6.28436e-05
ENSG00000151640	DPYSL4	dihydropyrimidinase like 4 [Source:HGNC Symbol;Acc:HGNC:3016]	52.77	11.5749	-2.30791	6.31254e-05
ENSG00000216490	IFI30	IFI30, lysosomal thiol reductase [Source:HGNC Symbol;Acc:HGNC:5398]	0.0453113	1.27176	4.19054	6.46393e-05
ENSG00000169499	PLEKHA2	pleckstrin homology domain containing A2 [Source:HGNC Symbol;Acc:HGNC:14336]	7.87454	1.38889	-2.60839	6.47452e-05
ENSG00000260400	AL513534.1		1.48273	0.0697958	-4.08721	6.47452e-05
ENSG00000118961	LDAH	lipid droplet associated hydrolase [Source:HGNC Symbol;Acc:HGNC:26145]	12.3948	3.61525	-1.94644	6.4801e-05
ENSG00000235590	GNAS-AS1	GNAS antisense RNA 1 [Source:HGNC Symbol;Acc:HGNC:24872]	0.862803	7.11613	2.7308	6.49399e-05
ENSG00000183775	KCTD16	potassium channel tetramerization domain containing 16 [Source:HGNC Symbol;Acc:HGNC:29244]	0.322221	1.94514	2.31327	6.66841e-05
ENSG00000167785	ZNF558	zinc finger protein 558 [Source:HGNC Symbol;Acc:HGNC:26422]	4.43314	0	-5.73978	6.8931e-05
ENSG00000174607	UGT8	UDP glycosyltransferase 8 [Source:HGNC Symbol;Acc:HGNC:12555]	1.48121	0.164731	-2.5418	6.98268e-05
ENSG00000277476	AC005332.8		2.12574	11.2332	2.13046	7.0816e-05
ENSG00000144034	TPRKB	TP53RK binding protein [Source:HGNC Symbol;Acc:HGNC:24259]	16.6218	6.2195	-1.60248	7.16373e-05
ENSG00000164104	HMGB2	high mobility group box 2 [Source:HGNC Symbol;Acc:HGNC:5000]	173.714	30.6287	-2.61001	7.23161e-05
ENSG00000166473	PKD1L2	polycystin 1 like 2 (gene/pseudogene) [Source:HGNC Symbol;Acc:HGNC:21715]	0.0989167	2.91318	4.23777	7.23161e-05
ENSG00000171243	SOSTDC1	sclerostin domain containing 1 [Source:HGNC Symbol;Acc:HGNC:21748]	6.78168	0.212601	-4.49641	7.35769e-05
ENSG00000171202	TMEM126A	transmembrane protein 126A [Source:HGNC Symbol;Acc:HGNC:25382]	17.6334	6.41593	-1.65814	7.40417e-05
ENSG00000137492	THAP12	THAP domain containing 12 [Source:HGNC Symbol;Acc:HGNC:9440]	10.6475	3.97919	-1.60204	7.58396e-05
ENSG00000186326	RGS9BP	regulator of G protein signaling 9 binding protein [Source:HGNC Symbol;Acc:HGNC:30304]	0.237025	4.90396	3.8261	8.02469e-05
ENSG00000132664	POLR3F	RNA polymerase III subunit F [Source:HGNC Symbol;Acc:HGNC:15763]	6.48332	3.07633	-1.27823	8.04841e-05
ENSG00000167912	AC090152.1		5.92218	0.868977	-2.83493	8.06985e-05
ENSG00000271780	AL118558.3		1.9304	9.20412	1.98941	8.22029e-05
ENSG00000214655	ZSWIM8	zinc finger SWIM-type containing 8 [Source:HGNC Symbol;Acc:HGNC:23528]	18.7469	97.4483	2.09563	8.92439e-05
ENSG00000188211	NCR3LG1	natural killer cell cytotoxicity receptor 3 ligand 1 [Source:HGNC Symbol;Acc:HGNC:42400]	2.59368	14.9134	2.24798	8.95864e-05
ENSG00000121690	DEPDC7	DEP domain containing 7 [Source:HGNC Symbol;Acc:HGNC:29899]	2.38358	0.652827	-2.03133	9.33105e-05
ENSG00000271380	AL451085.2		2.3497	0.44105	-2.52437	9.34097e-05
ENSG00000108556	CHRNE	cholinergic receptor nicotinic epsilon subunit [Source:HGNC Symbol;Acc:HGNC:1966]	0.224612	6.00272	4.10691	9.35366e-05
ENSG00000055130	CUL1	cullin 1 [Source:HGNC Symbol;Acc:HGNC:2551]	28.2905	9.41013	-1.76191	9.39654e-05
ENSG00000150773	PIH1D2	PIH1 domain containing 2 [Source:HGNC Symbol;Acc:HGNC:25210]	1.24655	0.12201	-3.30878	9.39654e-05
ENSG00000141642	ELAC1	elaC ribonuclease Z 1 [Source:HGNC Symbol;Acc:HGNC:14197]	3.0584	0.645026	-2.37098	9.44391e-05
ENSG00000134602	STK26	serine/threonine kinase 26 [Source:HGNC Symbol;Acc:HGNC:18174]	14.2225	2.89379	-2.41577	9.48208e-05
ENSG00000100767	PAPLN	papilin, proteoglycan like sulfated glycoprotein [Source:HGNC Symbol;Acc:HGNC:19262]	1.13588	0.0768783	-3.73719	9.60314e-05
ENSG00000203952	CCDC160	coiled-coil domain containing 160 [Source:HGNC Symbol;Acc:HGNC:37286]	3.10711	0.357947	-3.11837	9.75692e-05
ENSG00000141040	ZNF287	zinc finger protein 287 [Source:HGNC Symbol;Acc:HGNC:13502]	5.73238	2.56442	-1.35506	9.89491e-05
ENSG00000100991	TRPC4AP	transient receptor potential cation channel subfamily C member 4 associated protein [Source:HGNC Symbol;Acc:HGNC:16181]	49.6339	152.465	1.38141	9.97519e-05
ENSG00000173848	NET1	neuroepithelial cell transforming 1 [Source:HGNC Symbol;Acc:HGNC:14592]	24.4689	10.1985	-1.46826	9.98893e-05
ENSG00000152700	SAR1B	secretion associated Ras related GTPase 1B [Source:HGNC Symbol;Acc:HGNC:10535]	7.87004	26.9542	1.53228	0.000103358
ENSG00000164258	NDUFS4	NADH:ubiquinone oxidoreductase subunit S4 [Source:HGNC Symbol;Acc:HGNC:7711]	65.7546	21.6524	-1.79793	0.00010342
ENSG00000021826	CPS1	carbamoyl-phosphate synthase 1 [Source:HGNC Symbol;Acc:HGNC:2323]	4.63807	0.297193	-3.77164	0.000103654
ENSG00000092295	TGM1	transglutaminase 1 [Source:HGNC Symbol;Acc:HGNC:11777]	0.888178	5.99887	2.4557	0.000104176
ENSG00000261067	AC109460.3		0.127829	0.913421	2.54084	0.000107219
ENSG00000101019	UQCC1	ubiquinol-cytochrome c reductase complex assembly factor 1 [Source:HGNC Symbol;Acc:HGNC:15891]	15.6304	56.0327	1.60139	0.000107219
ENSG00000082153	BZW1	basic leucine zipper and W2 domains 1 [Source:HGNC Symbol;Acc:HGNC:18380]	27.8214	10.657	-1.57651	0.000109412
ENSG00000112379	ARFGEF3	ARFGEF family member 3 [Source:HGNC Symbol;Acc:HGNC:21213]	0.471487	9.75495	3.8103	0.000110164
ENSG00000147174	GCNA	germ cell nuclear acidic peptidase [Source:HGNC Symbol;Acc:HGNC:15805]	0.788284	4.59655	2.28353	0.000110582
ENSG00000166086	JAM3	junctional adhesion molecule 3 [Source:HGNC Symbol;Acc:HGNC:15532]	71.2305	23.3229	-1.77723	0.000115252
ENSG00000099956	SMARCB1	SWI/SNF related, matrix associated, actin dependent regulator of chromatin, subfamily b, member 1 [Source:HGNC Symbol;Acc:HGNC:11103]	66.222	25.566	-1.56237	0.000115252
ENSG00000184209	SNRNP35	small nuclear ribonucleoprotein U11/U12 subunit 35 [Source:HGNC Symbol;Acc:HGNC:30852]	7.91325	3.67654	-1.30294	0.000116251
ENSG00000100379	KCTD17	potassium channel tetramerization domain containing 17 [Source:HGNC Symbol;Acc:HGNC:25705]	24.4553	8.41339	-1.72677	0.000116806
ENSG00000069275	NUCKS1	nuclear casein kinase and cyclin dependent kinase substrate 1 [Source:HGNC Symbol;Acc:HGNC:29923]	120.638	38.5363	-1.82243	0.000116813
ENSG00000178425	NT5DC1	5'-nucleotidase domain containing 1 [Source:HGNC Symbol;Acc:HGNC:21556]	2.59674	1.05507	-1.49319	0.000117052
ENSG00000014164	ZC3H3	zinc finger CCCH-type containing 3 [Source:HGNC Symbol;Acc:HGNC:28972]	6.46211	18.2451	1.2751	0.000119718
ENSG00000237976	AL391069.3		3.27045	0.414709	-3.01028	0.000120173
ENSG00000198189	HSD17B11	hydroxysteroid 17-beta dehydrogenase 11 [Source:HGNC Symbol;Acc:HGNC:22960]	9.94834	3.90894	-1.54407	0.0001204
ENSG00000032742	IFT88	intraflagellar transport 88 [Source:HGNC Symbol;Acc:HGNC:20606]	6.90844	1.88632	-2.02901	0.0001204
ENSG00000197238	HIST1H4J	histone cluster 1 H4 family member j [Source:HGNC Symbol;Acc:HGNC:4785]	42.1561	6.09806	-2.85894	0.000121002
ENSG00000138107	ACTR1A	ARP1 actin related protein 1 homolog A [Source:HGNC Symbol;Acc:HGNC:167]	63.9051	32.2821	-1.19792	0.000121352
ENSG00000122565	CBX3	chromobox 3 [Source:HGNC Symbol;Acc:HGNC:1553]	110.939	57.4485	-1.15115	0.000121545
ENSG00000124767	GLO1	glyoxalase I [Source:HGNC Symbol;Acc:HGNC:4323]	100.896	43.1343	-1.42961	0.00012442
ENSG00000136451	VEZF1	vascular endothelial zinc finger 1 [Source:HGNC Symbol;Acc:HGNC:12949]	39.4091	14.9146	-1.58655	0.000126062
ENSG00000055957	ITIH1	inter-alpha-trypsin inhibitor heavy chain 1 [Source:HGNC Symbol;Acc:HGNC:6166]	0.00583416	0.660315	5.36218	0.000127103
ENSG00000131591	C1orf159	chromosome 1 open reading frame 159 [Source:HGNC Symbol;Acc:HGNC:26062]	7.94939	2.42567	-1.88728	0.000130593
ENSG00000129515	SNX6	sorting nexin 6 [Source:HGNC Symbol;Acc:HGNC:14970]	21.8019	7.67438	-1.69935	0.000130593
ENSG00000174327	SLC16A13	solute carrier family 16 member 13 [Source:HGNC Symbol;Acc:HGNC:31037]	1.61529	9.1637	2.22581	0.00013095
ENSG00000214226	C17orf67	chromosome 17 open reading frame 67 [Source:HGNC Symbol;Acc:HGNC:27900]	0.966048	3.8991	1.76187	0.000131282
ENSG00000186301	MST1P2	macrophage stimulating 1 pseudogene 2 [Source:HGNC Symbol;Acc:HGNC:7383]	1.02773	5.4396	2.13265	0.000132408
ENSG00000163703	CRELD1	cysteine rich with EGF like domains 1 [Source:HGNC Symbol;Acc:HGNC:14630]	11.582	60.6622	2.11692	0.000133015
ENSG00000181938	GINS3	GINS complex subunit 3 [Source:HGNC Symbol;Acc:HGNC:25851]	6.6807	0.940478	-2.87556	0.000133611
ENSG00000171703	TCEA2	transcription elongation factor A2 [Source:HGNC Symbol;Acc:HGNC:11614]	18.3431	66.9269	1.62945	0.000133611
ENSG00000186951	PPARA	peroxisome proliferator activated receptor alpha [Source:HGNC Symbol;Acc:HGNC:9232]	1.76858	6.71175	1.68519	0.00013363
ENSG00000130997	POLN	DNA polymerase nu [Source:HGNC Symbol;Acc:HGNC:18870]	0.738175	2.85089	1.71533	0.000137366
ENSG00000210077	MT-TV	mitochondrially encoded tRNA valine [Source:HGNC Symbol;Acc:HGNC:7500]	0.338145	41.7865	5.48756	0.000139346
ENSG00000041357	PSMA4	proteasome subunit alpha 4 [Source:HGNC Symbol;Acc:HGNC:9533]	28.5075	11.4462	-1.51121	0.000140484
ENSG00000143401	ANP32E	acidic nuclear phosphoprotein 32 family member E [Source:HGNC Symbol;Acc:HGNC:16673]	36.0068	7.6772	-2.35109	0.000140607
ENSG00000280213	UCKL1-AS1	UCKL1 antisense RNA 1 [Source:HGNC Symbol;Acc:HGNC:31967]	0.104485	1.0495	2.97293	0.000143378
ENSG00000074755	ZZEF1	zinc finger ZZ-type and EF-hand domain containing 1 [Source:HGNC Symbol;Acc:HGNC:29027]	8.43476	33.6806	1.74536	0.000144816
ENSG00000102032	RENBP	renin binding protein [Source:HGNC Symbol;Acc:HGNC:9959]	4.25889	39.8838	2.86971	0.000146677
ENSG00000182896	TMEM95	transmembrane protein 95 [Source:HGNC Symbol;Acc:HGNC:27898]	0.143302	2.79746	3.76416	0.000147428
ENSG00000163322	ABRAXAS1	abraxas 1, BRCA1 A complex subunit [Source:HGNC Symbol;Acc:HGNC:25829]	4.05968	1.09749	-2.04131	0.000151241
ENSG00000275632	AL035461.2		2.69596	0.0611379	-4.61971	0.000152838
ENSG00000152669	CCNO	cyclin O [Source:HGNC Symbol;Acc:HGNC:18576]	0.0505371	3.43378	5.00669	0.000153221
ENSG00000239857	GET4	golgi to ER traffic protein 4 [Source:HGNC Symbol;Acc:HGNC:21690]	1.47565	4.95695	1.5092	0.000154549
ENSG00000146243	IRAK1BP1	interleukin 1 receptor associated kinase 1 binding protein 1 [Source:HGNC Symbol;Acc:HGNC:17368]	2.66756	0.498443	-2.50803	0.000154651
ENSG00000263818	AC091178.1		0.850674	0	-5.48187	0.000154746
ENSG00000000003	TSPAN6	tetraspanin 6 [Source:HGNC Symbol;Acc:HGNC:11858]	19.4199	7.23264	-1.60437	0.000155441
ENSG00000215912	TTC34	tetratricopeptide repeat domain 34 [Source:HGNC Symbol;Acc:HGNC:34297]	0.185142	0	-5.4629	0.000157167
ENSG00000112667	DNPH1	2'-deoxynucleoside 5'-phosphate N-hydrolase 1 [Source:HGNC Symbol;Acc:HGNC:21218]	24.2437	6.2997	-2.11447	0.000158176
ENSG00000162413	KLHL21	kelch like family member 21 [Source:HGNC Symbol;Acc:HGNC:29041]	6.49715	39.1494	2.28759	0.000158871
ENSG00000125459	MSTO1	misato 1, mitochondrial distribution and morphology regulator [Source:HGNC Symbol;Acc:HGNC:29678]	6.78308	31.4444	1.94777	0.000158871
ENSG00000104356	POP1	POP1 homolog, ribonuclease P/MRP subunit [Source:HGNC Symbol;Acc:HGNC:30129]	4.69714	0.787499	-2.67467	0.000158871
ENSG00000167815	PRDX2	peroxiredoxin 2 [Source:HGNC Symbol;Acc:HGNC:9353]	152.068	71.4612	-1.2887	0.000160828
ENSG00000183763	TRAIP	TRAF interacting protein [Source:HGNC Symbol;Acc:HGNC:30764]	11.1751	2.65389	-2.21113	0.00016138
ENSG00000145088	EAF2	ELL associated factor 2 [Source:HGNC Symbol;Acc:HGNC:23115]	1.90627	9.94675	2.12495	0.00016138
ENSG00000173805	HAP1	huntingtin associated protein 1 [Source:HGNC Symbol;Acc:HGNC:4812]	1.90401	23.5466	3.2066	0.000161426
ENSG00000103269	RHBDL1	rhomboid like 1 [Source:HGNC Symbol;Acc:HGNC:10007]	3.26755	41.5899	3.23995	0.000162608
ENSG00000183458	AC138932.1		2.8711	15.08	2.12029	0.000165464
ENSG00000234177	LINC01114	long intergenic non-protein coding RNA 1114 [Source:HGNC Symbol;Acc:HGNC:49245]	0.812387	0	-5.46484	0.00016566
ENSG00000076770	MBNL3	muscleblind like splicing regulator 3 [Source:HGNC Symbol;Acc:HGNC:20564]	3.18417	0.113463	-4.27461	0.000166734
ENSG00000119508	NR4A3	nuclear receptor subfamily 4 group A member 3 [Source:HGNC Symbol;Acc:HGNC:7982]	0.462829	3.874	2.72292	0.000168977
ENSG00000148985	PGAP2	post-GPI attachment to proteins 2 [Source:HGNC Symbol;Acc:HGNC:17893]	8.9849	3.83752	-1.42201	0.000168977
ENSG00000183032	SLC25A21	solute carrier family 25 member 21 [Source:HGNC Symbol;Acc:HGNC:14411]	0.442704	0	-5.41933	0.000168977
ENSG00000228436	AL139260.1		1.76151	7.88194	1.92024	0.000170488
ENSG00000267886	AC074135.1		16.9943	3.08783	-2.55072	0.000170488
ENSG00000254004	ZNF260	zinc finger protein 260 [Source:HGNC Symbol;Acc:HGNC:13499]	9.59263	2.98538	-1.84407	0.000171164
ENSG00000272606	AC015982.1		2.34898	10.1965	1.86903	0.000176485
ENSG00000270580	PKD1P6-NPIPP1	PKD1P6-NPIPP1 readthrough [Source:NCBI gene;Acc:105369154]	0.591171	3.88586	2.40157	0.000176953
ENSG00000162999	DUSP19	dual specificity phosphatase 19 [Source:HGNC Symbol;Acc:HGNC:18894]	1.00167	0.309469	-1.86864	0.000177515
ENSG00000121101	TEX14	testis expressed 14, intercellular bridge forming factor [Source:HGNC Symbol;Acc:HGNC:11737]	0.327184	3.40064	3.01456	0.000181234
ENSG00000138231	DBR1	debranching RNA lariats 1 [Source:HGNC Symbol;Acc:HGNC:15594]	9.46554	3.95346	-1.45037	0.000182736
ENSG00000284693	AL928921.2		1.1231	0.0655943	-3.85272	0.000182978
ENSG00000143799	PARP1	poly(ADP-ribose) polymerase 1 [Source:HGNC Symbol;Acc:HGNC:270]	129.469	46.6946	-1.65014	0.000184847
ENSG00000165512	ZNF22	zinc finger protein 22 [Source:HGNC Symbol;Acc:HGNC:13012]	24.9954	7.83639	-1.84396	0.000186084
ENSG00000183508	FAM46C	family with sequence similarity 46 member C [Source:HGNC Symbol;Acc:HGNC:24712]	0.124189	1.86057	3.43823	0.000186287
ENSG00000070087	PFN2	profilin 2 [Source:HGNC Symbol;Acc:HGNC:8882]	92.8661	49.8751	-1.10505	0.000187032
ENSG00000226696	LENG8-AS1	LENG8 antisense RNA 1 [Source:HGNC Symbol;Acc:HGNC:40705]	4.66997	16.6618	1.5921	0.000188393
ENSG00000140876	NUDT7	nudix hydrolase 7 [Source:HGNC Symbol;Acc:HGNC:8054]	4.79591	1.08152	-2.2857	0.000190659
ENSG00000066117	SMARCD1	SWI/SNF related, matrix associated, actin dependent regulator of chromatin, subfamily d, member 1 [Source:HGNC Symbol;Acc:HGNC:11106]	37.5177	13.89	-1.61409	0.000192038
ENSG00000100292	HMOX1	heme oxygenase 1 [Source:HGNC Symbol;Acc:HGNC:5013]	4.52136	159.039	4.33709	0.000193789
ENSG00000204070	SYS1	SYS1, golgi trafficking protein [Source:HGNC Symbol;Acc:HGNC:16162]	10.05	32.2231	1.44486	0.00019383
ENSG00000088888	MAVS	mitochondrial antiviral signaling protein [Source:HGNC Symbol;Acc:HGNC:29233]	9.88271	2.83059	-1.97858	0.000194561
ENSG00000206417	H1FX-AS1	H1FX antisense RNA 1 [Source:HGNC Symbol;Acc:HGNC:27953]	7.39307	2.29183	-1.85266	0.000195816
ENSG00000233871	DLG5-AS1	DLG5 antisense RNA 1 [Source:HGNC Symbol;Acc:HGNC:45109]	1.01473	0.131416	-2.97536	0.000195816
ENSG00000198380	GFPT1	glutamine--fructose-6-phosphate transaminase 1 [Source:HGNC Symbol;Acc:HGNC:4241]	11.7202	60.8369	2.10556	0.000197276
ENSG00000077097	TOP2B	topoisomerase (DNA) II beta [Source:HGNC Symbol;Acc:HGNC:11990]	73.6424	27.3756	-1.60592	0.000197276
ENSG00000183423	LRIT3	leucine rich repeat, Ig-like and transmembrane domains 3 [Source:HGNC Symbol;Acc:HGNC:24783]	0.0382038	1.05912	4.12916	0.000197276
ENSG00000231840	AC073342.1		0.850794	5.24919	2.35071	0.000197276
ENSG00000271270	TMCC1-AS1	TMCC1 antisense RNA 1 (head to head) [Source:HGNC Symbol;Acc:HGNC:49060]	2.09854	0.357384	-2.6382	0.000201061
ENSG00000186193	SAPCD2	suppressor APC domain containing 2 [Source:HGNC Symbol;Acc:HGNC:28055]	14.1665	3.98788	-1.98725	0.000202467
ENSG00000175093	SPSB4	splA/ryanodine receptor domain and SOCS box containing 4 [Source:HGNC Symbol;Acc:HGNC:30630]	32.5883	2.24739	-3.66111	0.000204977
ENSG00000188921	HACD4	3-hydroxyacyl-CoA dehydratase 4 [Source:HGNC Symbol;Acc:HGNC:20920]	0.381261	0	-5.44669	0.00020798
ENSG00000246090	AP002026.1		2.19226	0.272225	-2.99876	0.000208343
ENSG00000150471	ADGRL3	adhesion G protein-coupled receptor L3 [Source:HGNC Symbol;Acc:HGNC:20974]	17.7187	7.3296	-1.45733	0.000213253
ENSG00000198695	MT-ND6	mitochondrially encoded NADH:ubiquinone oxidoreductase core subunit 6 [Source:HGNC Symbol;Acc:HGNC:7462]	7.89512	0.488172	-3.78768	0.000213253
ENSG00000145781	COMMD10	COMM domain containing 10 [Source:HGNC Symbol;Acc:HGNC:30201]	10.3599	4.88504	-1.28257	0.000215798
ENSG00000188385	JAKMIP3	Janus kinase and microtubule interacting protein 3 [Source:HGNC Symbol;Acc:HGNC:23523]	0.360676	3.11853	2.75538	0.000216493
ENSG00000174442	ZWILCH	zwilch kinetochore protein [Source:HGNC Symbol;Acc:HGNC:25468]	10.374	3.36543	-1.80242	0.000216596
ENSG00000120802	TMPO	thymopoietin [Source:HGNC Symbol;Acc:HGNC:11875]	91.5912	30.5485	-1.75644	0.000219281
ENSG00000158006	PAFAH2	platelet activating factor acetylhydrolase 2 [Source:HGNC Symbol;Acc:HGNC:8579]	3.73786	0.653071	-2.61798	0.000226943
ENSG00000111640	GAPDH	glyceraldehyde-3-phosphate dehydrogenase [Source:HGNC Symbol;Acc:HGNC:4141]	2202.28	506.122	-2.27669	0.000226943
ENSG00000113810	SMC4	structural maintenance of chromosomes 4 [Source:HGNC Symbol;Acc:HGNC:14013]	43.3144	9.81408	-2.2638	0.000228162
ENSG00000166352	C11orf74	chromosome 11 open reading frame 74 [Source:HGNC Symbol;Acc:HGNC:25142]	15.4718	8.92913	-1.00279	0.000229483
ENSG00000060982	BCAT1	branched chain amino acid transaminase 1 [Source:HGNC Symbol;Acc:HGNC:976]	64.8207	8.04053	-3.03156	0.000229483
ENSG00000100162	CENPM	centromere protein M [Source:HGNC Symbol;Acc:HGNC:18352]	18.5415	5.0836	-2.03172	0.000230339
ENSG00000139168	ZCRB1	zinc finger CCHC-type and RNA binding motif containing 1 [Source:HGNC Symbol;Acc:HGNC:29620]	23.4132	8.99541	-1.58007	0.000230994
ENSG00000235363	SNRPGP10	small nuclear ribonucleoprotein polypeptide G pseudogene 10 [Source:HGNC Symbol;Acc:HGNC:39329]	13.8141	1.85099	-2.95092	0.000231651
ENSG00000065809	FAM107B	family with sequence similarity 107 member B [Source:HGNC Symbol;Acc:HGNC:23726]	9.8255	4.29125	-1.38635	0.000233561
ENSG00000223820	CFL1P1	cofilin 1 pseudogene 1 [Source:HGNC Symbol;Acc:HGNC:28560]	0.699849	3.73253	2.15342	0.000235803
ENSG00000211829	TRDC	T-cell receptor delta constant [Source:HGNC Symbol;Acc:HGNC:12253]	2.49603	0	-5.38382	0.000235803
ENSG00000198520	C1orf228	chromosome 1 open reading frame 228 [Source:HGNC Symbol;Acc:HGNC:34345]	1.92975	0.439684	-2.26557	0.000235937
ENSG00000107874	CUEDC2	CUE domain containing 2 [Source:HGNC Symbol;Acc:HGNC:28352]	57.3302	20.7389	-1.66187	0.000236365
ENSG00000182791	CCDC87	coiled-coil domain containing 87 [Source:HGNC Symbol;Acc:HGNC:25579]	0.461354	2.01604	1.88319	0.000241241
ENSG00000148399	DPH7	diphthamide biosynthesis 7 [Source:HGNC Symbol;Acc:HGNC:25199]	26.1803	108.563	1.79986	0.000241363
ENSG00000213468	FIRRE	firre intergenic repeating RNA element [Source:HGNC Symbol;Acc:HGNC:49627]	6.89474	0.317516	-4.04404	0.000245095
ENSG00000166471	TMEM41B	transmembrane protein 41B [Source:HGNC Symbol;Acc:HGNC:28948]	9.77432	28.718	1.32346	0.000245095
ENSG00000117650	NEK2	NIMA related kinase 2 [Source:HGNC Symbol;Acc:HGNC:7745]	45.3802	1.92428	-4.13856	0.000249064
ENSG00000162989	KCNJ3	potassium voltage-gated channel subfamily J member 3 [Source:HGNC Symbol;Acc:HGNC:6264]	0.0535013	1.39094	4.03598	0.000249704
ENSG00000241544	LINC02029	long intergenic non-protein coding RNA 2029 [Source:HGNC Symbol;Acc:HGNC:52863]	0.0823262	1.21982	3.39268	0.000249758
ENSG00000116198	CEP104	centrosomal protein 104 [Source:HGNC Symbol;Acc:HGNC:24866]	5.03052	12.0685	1.03868	0.000259284
ENSG00000263648	AC005244.1		1.09723	7.74919	2.5074	0.000259629
ENSG00000121316	PLBD1	phospholipase B domain containing 1 [Source:HGNC Symbol;Acc:HGNC:26215]	0.85202	0	-5.36941	0.000262051
ENSG00000119899	SLC17A5	solute carrier family 17 member 5 [Source:HGNC Symbol;Acc:HGNC:10933]	6.56538	25.8887	1.72377	0.000266566
ENSG00000106692	FKTN	fukutin [Source:HGNC Symbol;Acc:HGNC:3622]	4.67998	1.49653	-1.82075	0.000266566
ENSG00000112992	NNT	nicotinamide nucleotide transhydrogenase [Source:HGNC Symbol;Acc:HGNC:7863]	15.4023	7.97571	-1.15424	0.00026994
ENSG00000135269	TES	testin LIM domain protein [Source:HGNC Symbol;Acc:HGNC:14620]	14.2453	1.00185	-3.6796	0.00027372
ENSG00000181192	DHTKD1	dehydrogenase E1 and transketolase domain containing 1 [Source:HGNC Symbol;Acc:HGNC:23537]	18.2267	10.0536	-1.06858	0.00027372
ENSG00000185164	NOMO2	NODAL modulator 2 [Source:HGNC Symbol;Acc:HGNC:22652]	4.73573	19.4927	1.79009	0.00027372
ENSG00000132570	PCBD2	pterin-4 alpha-carbinolamine dehydratase 2 [Source:HGNC Symbol;Acc:HGNC:24474]	1.64488	0.37046	-2.27334	0.000273785
ENSG00000143858	SYT2	synaptotagmin 2 [Source:HGNC Symbol;Acc:HGNC:11510]	4.56004	0.143057	-4.36431	0.000274925
ENSG00000256116	AP001453.1		1.2817	9.61436	2.57611	0.000276034
ENSG00000167460	TPM4	tropomyosin 4 [Source:HGNC Symbol;Acc:HGNC:12013]	185.188	35.3574	-2.50669	0.000282412
ENSG00000160209	PDXK	pyridoxal kinase [Source:HGNC Symbol;Acc:HGNC:8819]	9.94439	36.5812	1.6325	0.000286709
ENSG00000172269	DPAGT1	dolichyl-phosphate N-acetylglucosaminephosphotransferase 1 [Source:HGNC Symbol;Acc:HGNC:2995]	8.45419	27.0655	1.43944	0.000289372
ENSG00000143771	CNIH4	cornichon family AMPA receptor auxiliary protein 4 [Source:HGNC Symbol;Acc:HGNC:25013]	14.7747	8.51194	-1.00354	0.000289574
ENSG00000268658	LINC00664	long intergenic non-protein coding RNA 664 [Source:HGNC Symbol;Acc:HGNC:44319]	0.96338	0.00852029	-5.01243	0.000291985
ENSG00000153310	FAM49B	family with sequence similarity 49 member B [Source:HGNC Symbol;Acc:HGNC:25216]	19.7131	8.50172	-1.41391	0.000294279
ENSG00000100359	SGSM3	small G protein signaling modulator 3 [Source:HGNC Symbol;Acc:HGNC:25228]	1.73926	7.36728	1.82733	0.000294877
ENSG00000151650	VENTX	VENT homeobox [Source:HGNC Symbol;Acc:HGNC:13639]	0.0106836	0.429205	4.50823	0.000299474
ENSG00000170515	PA2G4	proliferation-associated 2G4 [Source:HGNC Symbol;Acc:HGNC:8550]	38.3422	17.8394	-1.30869	0.000301267
ENSG00000225190	PLEKHM1	pleckstrin homology and RUN domain containing M1 [Source:HGNC Symbol;Acc:HGNC:29017]	3.05291	11.9611	1.71767	0.000305095
ENSG00000260196	AC124798.1		0.715377	3.85591	2.15863	0.000309636
ENSG00000085276	MECOM	MDS1 and EVI1 complex locus [Source:HGNC Symbol;Acc:HGNC:3498]	0.840797	0.0894244	-3.17005	0.000310019
ENSG00000132623	ANKEF1	ankyrin repeat and EF-hand domain containing 1 [Source:HGNC Symbol;Acc:HGNC:15803]	1.32681	0.483293	-1.63243	0.000313877
ENSG00000108106	UBE2S	ubiquitin conjugating enzyme E2 S [Source:HGNC Symbol;Acc:HGNC:17895]	63.4005	18.5328	-1.95717	0.000313877
ENSG00000183426	NPIPA1	nuclear pore complex interacting protein family member A1 [Source:HGNC Symbol;Acc:HGNC:7909]	1.5296	9.58391	2.3559	0.000314018
ENSG00000125730	C3	complement C3 [Source:HGNC Symbol;Acc:HGNC:1318]	0.0583494	1.24176	3.81185	0.000314018
ENSG00000261342	AC006538.1		1.00579	9.74226	2.90531	0.000314559
ENSG00000132182	NUP210	nucleoporin 210 [Source:HGNC Symbol;Acc:HGNC:30052]	18.1509	4.74777	-2.08046	0.00031503
ENSG00000108960	MMD	monocyte to macrophage differentiation associated [Source:HGNC Symbol;Acc:HGNC:7153]	23.3094	9.1482	-1.53533	0.000316169
ENSG00000230772	VN1R108P	vomeronasal 1 receptor 108 pseudogene [Source:HGNC Symbol;Acc:HGNC:37432]	0.574226	4.09138	2.52752	0.000320615
ENSG00000162688	AGL	amylo-alpha-1, 6-glucosidase, 4-alpha-glucanotransferase [Source:HGNC Symbol;Acc:HGNC:321]	5.72897	2.05659	-1.65415	0.000321714
ENSG00000187193	MT1X	metallothionein 1X [Source:HGNC Symbol;Acc:HGNC:7405]	1.32169	24.7275	3.6759	0.000322558
ENSG00000197977	ELOVL2	ELOVL fatty acid elongase 2 [Source:HGNC Symbol;Acc:HGNC:14416]	5.6945	0.769448	-2.90351	0.000330865
ENSG00000177051	FBXO46	F-box protein 46 [Source:HGNC Symbol;Acc:HGNC:25069]	8.11049	3.84307	-1.27447	0.000330865
ENSG00000138376	BARD1	BRCA1 associated RING domain 1 [Source:HGNC Symbol;Acc:HGNC:952]	14.5261	5.98314	-1.46886	0.00033106
ENSG00000182004	SNRPE	small nuclear ribonucleoprotein polypeptide E [Source:HGNC Symbol;Acc:HGNC:11161]	60.2604	15.5709	-2.09965	0.000331122
ENSG00000148826	NKX6-2	NK6 homeobox 2 [Source:HGNC Symbol;Acc:HGNC:19321]	1.26694	0	-5.33866	0.00033373
ENSG00000115233	PSMD14	proteasome 26S subunit, non-ATPase 14 [Source:HGNC Symbol;Acc:HGNC:16889]	17.8358	5.56213	-1.85823	0.000334188
ENSG00000134463	ECHDC3	enoyl-CoA hydratase domain containing 3 [Source:HGNC Symbol;Acc:HGNC:23489]	4.73035	0.453258	-3.33413	0.000334188
ENSG00000159063	ALG8	ALG8, alpha-1,3-glucosyltransferase [Source:HGNC Symbol;Acc:HGNC:23161]	25.2295	10.0484	-1.50797	0.000335011
ENSG00000258315	C17orf49	chromosome 17 open reading frame 49 [Source:HGNC Symbol;Acc:HGNC:28737]	0.711414	2.6526	1.66408	0.000335011
ENSG00000184678	HIST2H2BE	histone cluster 2 H2B family member e [Source:HGNC Symbol;Acc:HGNC:4760]	165.972	43.4841	-2.0855	0.000336478
ENSG00000232160	RAP2C-AS1	RAP2C antisense RNA 1 [Source:HGNC Symbol;Acc:HGNC:40957]	0.412286	0.0276731	-3.68986	0.000340234
ENSG00000236255	AC009404.1		1.2546	12.545	2.94409	0.000342755
ENSG00000270015	AC087481.3		7.06032	31.6472	1.91047	0.000342755
ENSG00000128951	DUT	deoxyuridine triphosphatase [Source:HGNC Symbol;Acc:HGNC:3078]	25.8592	5.02852	-2.48301	0.000344518
ENSG00000075188	NUP37	nucleoporin 37 [Source:HGNC Symbol;Acc:HGNC:29929]	10.9747	4.0383	-1.63537	0.000345084
ENSG00000214174	AMZ2P1	archaelysin family metallopeptidase 2 pseudogene 1 [Source:HGNC Symbol;Acc:HGNC:26491]	3.07859	8.78309	1.27958	0.000345084
ENSG00000127415	IDUA	iduronidase, alpha-L- [Source:HGNC Symbol;Acc:HGNC:5391]	3.51818	19.8669	2.19734	0.000346366
ENSG00000089472	HEPH	hephaestin [Source:HGNC Symbol;Acc:HGNC:4866]	4.09753	0.229097	-3.89776	0.00034699
ENSG00000175197	DDIT3	DNA damage inducible transcript 3 [Source:HGNC Symbol;Acc:HGNC:2726]	15.1285	151.414	2.92307	0.00034699
ENSG00000236106	AC010729.1		0.773803	0	-5.26414	0.000355243
ENSG00000116459	ATP5F1	ATP synthase, H+ transporting, mitochondrial Fo complex subunit B1 [Source:HGNC Symbol;Acc:HGNC:840]	46.8085	20.1902	-1.42019	0.000357526
ENSG00000099899	TRMT2A	tRNA methyltransferase 2 homolog A [Source:HGNC Symbol;Acc:HGNC:24974]	15.539	61.511	1.73227	0.000359509
ENSG00000058729	RIOK2	RIO kinase 2 [Source:HGNC Symbol;Acc:HGNC:18999]	6.64961	3.15298	-1.27852	0.00036176
ENSG00000145604	SKP2	S-phase kinase associated protein 2 [Source:HGNC Symbol;Acc:HGNC:10901]	21.5273	7.05667	-1.78274	0.000362053
ENSG00000127995	CASD1	CAS1 domain containing 1 [Source:HGNC Symbol;Acc:HGNC:16014]	15.7754	2.64937	-2.62757	0.000362053
ENSG00000125650	PSPN	persephin [Source:HGNC Symbol;Acc:HGNC:9579]	1.46943	6.63497	1.9157	0.000362053
ENSG00000184220	CMSS1	cms1 ribosomal small subunit homolog (yeast) [Source:HGNC Symbol;Acc:HGNC:28666]	7.11839	3.61795	-1.17986	0.000364382
ENSG00000263812	LINC00908	long intergenic non-protein coding RNA 908 [Source:HGNC Symbol;Acc:HGNC:27599]	1.40857	0	-5.31054	0.000365562
ENSG00000099194	SCD	stearoyl-CoA desaturase [Source:HGNC Symbol;Acc:HGNC:10571]	294.201	1439.6	2.01026	0.000373656
ENSG00000189266	PNRC2	proline rich nuclear receptor coactivator 2 [Source:HGNC Symbol;Acc:HGNC:23158]	47.9764	14.6789	-1.86659	0.000376703
ENSG00000143748	NVL	nuclear VCP-like [Source:HGNC Symbol;Acc:HGNC:8070]	15.2921	7.0884	-1.30413	0.000380099
ENSG00000230896	AL604028.1		2.03766	0.267862	-2.94284	0.000382614
ENSG00000204052	LRRC73	leucine rich repeat containing 73 [Source:HGNC Symbol;Acc:HGNC:21375]	1.17076	10.9355	2.8429	0.000382614
ENSG00000182934	SRPRA	SRP receptor alpha subunit [Source:HGNC Symbol;Acc:HGNC:11307]	18.8353	126.36	2.43531	0.000382614
ENSG00000168246	UBTD2	ubiquitin domain containing 2 [Source:HGNC Symbol;Acc:HGNC:24463]	29.7078	11.6946	-1.5271	0.000383933
ENSG00000174547	MRPL11	mitochondrial ribosomal protein L11 [Source:HGNC Symbol;Acc:HGNC:14042]	21.8248	6.51167	-1.9213	0.000383933
ENSG00000202373	SNORD115-43	small nucleolar RNA, C/D box 115-43 [Source:HGNC Symbol;Acc:HGNC:33062]	0.120563	19.1436	5.6073	0.000383933
ENSG00000280120	AC073857.1		3.66772	0.820664	-2.27636	0.00039163
ENSG00000254602	AP000662.2		4.18746	0.401889	-3.27288	0.000391988
ENSG00000148498	PARD3	par-3 family cell polarity regulator [Source:HGNC Symbol;Acc:HGNC:16051]	29.2014	15.5087	-1.11867	0.000395729
ENSG00000258738	AL121603.2		2.10995	0.514517	-2.18488	0.000402549
ENSG00000259343	TMC3-AS1	TMC3 antisense RNA 1 [Source:HGNC Symbol;Acc:HGNC:51424]	0.408459	2.97329	2.56526	0.000407523
ENSG00000176273	SLC35G1	solute carrier family 35 member G1 [Source:HGNC Symbol;Acc:HGNC:26607]	2.82244	1.17497	-1.4523	0.00040799
ENSG00000178184	PARD6G	par-6 family cell polarity regulator gamma [Source:HGNC Symbol;Acc:HGNC:16076]	8.14831	2.80773	-1.70865	0.000409547
ENSG00000134755	DSC2	desmocollin 2 [Source:HGNC Symbol;Acc:HGNC:3036]	1.76572	0.361302	-2.39089	0.000410125
ENSG00000137841	PLCB2	phospholipase C beta 2 [Source:HGNC Symbol;Acc:HGNC:9055]	2.2616	0.103499	-4.0216	0.000410706
ENSG00000149050	ZNF214	zinc finger protein 214 [Source:HGNC Symbol;Acc:HGNC:13006]	4.32157	1.13519	-2.05789	0.000414415
ENSG00000006468	ETV1	ETS variant 1 [Source:HGNC Symbol;Acc:HGNC:3490]	7.27343	1.36416	-2.49441	0.000414451
ENSG00000221947	XKR9	XK related 9 [Source:HGNC Symbol;Acc:HGNC:20937]	0.0870597	0.928588	3.01012	0.000415505
ENSG00000237190	CDKN2AIPNL	CDKN2A interacting protein N-terminal like [Source:HGNC Symbol;Acc:HGNC:30545]	22.6429	6.49632	-1.97533	0.000420791
ENSG00000234290	AC116366.1		0.0505301	0.807349	3.50518	0.000431196
ENSG00000155906	RMND1	required for meiotic nuclear division 1 homolog [Source:HGNC Symbol;Acc:HGNC:21176]	14.7846	5.96144	-1.4933	0.000436227
ENSG00000172531	PPP1CA	protein phosphatase 1 catalytic subunit alpha [Source:HGNC Symbol;Acc:HGNC:9281]	84.5675	17.9953	-2.37148	0.000441654
ENSG00000185973	TMLHE	trimethyllysine hydroxylase, epsilon [Source:HGNC Symbol;Acc:HGNC:18308]	4.51921	2.07014	-1.32184	0.000443944
ENSG00000237594	AP000251.1		1.36192	0	-5.19353	0.000451951
ENSG00000196418	ZNF124	zinc finger protein 124 [Source:HGNC Symbol;Acc:HGNC:12907]	36.7444	4.19914	-3.09721	0.000453806
ENSG00000188013	AC087499.1		5.83248	0.23841	-4.12315	0.000454907
ENSG00000120314	WDR55	WD repeat domain 55 [Source:HGNC Symbol;Acc:HGNC:25971]	10.287	36.2685	1.5674	0.000456093
ENSG00000111837	MAK	male germ cell associated kinase [Source:HGNC Symbol;Acc:HGNC:6816]	0.266369	0	-5.18623	0.000457841
ENSG00000261061	AC092718.4		7.60258	2.0582	-2.02143	0.000457841
ENSG00000166295	ANAPC16	anaphase promoting complex subunit 16 [Source:HGNC Symbol;Acc:HGNC:26976]	12.577	4.28408	-1.74721	0.000458209
ENSG00000171388	APLN	apelin [Source:HGNC Symbol;Acc:HGNC:16665]	7.33325	0.06997	-4.94007	0.00045853
ENSG00000258682	AL132989.1		1.38341	9.51077	2.45507	0.0004634
ENSG00000176209	SMIM19	small integral membrane protein 19 [Source:HGNC Symbol;Acc:HGNC:25166]	7.45476	2.76175	-1.62405	0.000464331
ENSG00000164919	COX6C	cytochrome c oxidase subunit 6C [Source:HGNC Symbol;Acc:HGNC:2285]	55.2088	22.4662	-1.49953	0.000467034
ENSG00000279611	AC012313.10		1.34112	7.26525	2.14567	0.000467034
ENSG00000234492	RPL34-AS1	RPL34 antisense RNA 1 (head to head) [Source:HGNC Symbol;Acc:HGNC:26749]	0.0704665	0.543573	2.62156	0.00046874
ENSG00000107020	PLGRKT	plasminogen receptor with a C-terminal lysine [Source:HGNC Symbol;Acc:HGNC:23633]	15.9697	3.64361	-2.28264	0.000469397
ENSG00000105968	H2AFV	H2A histone family member V [Source:HGNC Symbol;Acc:HGNC:20664]	64.8567	29.8719	-1.31163	0.000469416
ENSG00000251602	AL928654.2		1.95599	0.449829	-2.25277	0.000469859
ENSG00000111262	KCNA1	potassium voltage-gated channel subfamily A member 1 [Source:HGNC Symbol;Acc:HGNC:6218]	0.46526	0.468706	3.31882	0.000472983
ENSG00000270933	AC010719.1		0.814985	6.21856	2.60705	0.000481543
ENSG00000246100	LINC00900	long intergenic non-protein coding RNA 900 [Source:HGNC Symbol;Acc:HGNC:27444]	0.377269	0	-5.19051	0.000481543
ENSG00000125885	MCM8	minichromosome maintenance 8 homologous recombination repair factor [Source:HGNC Symbol;Acc:HGNC:16147]	8.7702	2.24245	-2.09733	0.000485442
ENSG00000214725	CDIPT-AS1	CDIPT antisense RNA 1 (head to head) [Source:HGNC Symbol;Acc:HGNC:48609]	0.392087	4.23201	3.01802	0.000491685
ENSG00000146858	ZC3HAV1L	zinc finger CCCH-type containing, antiviral 1 like [Source:HGNC Symbol;Acc:HGNC:22423]	8.15254	1.31581	-2.7038	0.000492447
ENSG00000148429	USP6NL	USP6 N-terminal like [Source:HGNC Symbol;Acc:HGNC:16858]	5.56294	2.0753	-1.60009	0.000492447
ENSG00000232907	DLGAP4-AS1	DLGAP4 antisense RNA 1 [Source:HGNC Symbol;Acc:HGNC:51223]	1.04655	0	-5.18246	0.000492447
ENSG00000226007	BX005266.2		0.452921	0	-5.16463	0.000495394
ENSG00000226608	FTLP3	ferritin light chain pseudogene 3 [Source:HGNC Symbol;Acc:HGNC:4000]	1.92199	19.8407	2.95924	0.000500312
ENSG00000104804	TULP2	tubby like protein 2 [Source:HGNC Symbol;Acc:HGNC:12424]	0.0353583	1.58903	4.50006	0.000500325
ENSG00000246922	UBAP1L	ubiquitin associated protein 1 like [Source:HGNC Symbol;Acc:HGNC:40028]	0.940303	5.0723	2.17612	0.000506052
ENSG00000106804	C5	complement C5 [Source:HGNC Symbol;Acc:HGNC:1331]	3.04998	0.726898	-2.18649	0.000508194
ENSG00000134318	ROCK2	Rho associated coiled-coil containing protein kinase 2 [Source:HGNC Symbol;Acc:HGNC:10252]	16.8434	6.55639	-1.55576	0.000509452
ENSG00000145945	FAM50B	family with sequence similarity 50 member B [Source:HGNC Symbol;Acc:HGNC:18789]	1.3463	0	-5.22247	0.000509452
ENSG00000101945	SUV39H1	suppressor of variegation 3-9 homolog 1 [Source:HGNC Symbol;Acc:HGNC:11479]	7.38762	3.20578	-1.4046	0.000512054
ENSG00000164362	TERT	telomerase reverse transcriptase [Source:HGNC Symbol;Acc:HGNC:11730]	0.440173	0	-5.19495	0.000516529
ENSG00000053328	METTL24	methyltransferase like 24 [Source:HGNC Symbol;Acc:HGNC:21566]	2.90445	0	-5.22641	0.000516529
ENSG00000059377	TBXAS1	thromboxane A synthase 1 [Source:HGNC Symbol;Acc:HGNC:11609]	0.811613	0.166256	-2.39351	0.000524251
ENSG00000105219	CNTD2	cyclin N-terminal domain containing 2 [Source:HGNC Symbol;Acc:HGNC:25805]	0.197266	2.60945	3.27757	0.000530324
ENSG00000007264	MATK	megakaryocyte-associated tyrosine kinase [Source:HGNC Symbol;Acc:HGNC:6906]	0.0234936	0.555716	3.88096	0.000535196
ENSG00000253399	AC078852.1		0.78896	6.53802	2.71878	0.000535488
ENSG00000102547	CAB39L	calcium binding protein 39 like [Source:HGNC Symbol;Acc:HGNC:20290]	4.70395	25.8234	2.16589	0.000536858
ENSG00000058335	RASGRF1	Ras protein specific guanine nucleotide releasing factor 1 [Source:HGNC Symbol;Acc:HGNC:9875]	0.0256687	0.570077	3.82482	0.000538317
ENSG00000243753	HLA-L	major histocompatibility complex, class I, L (pseudogene) [Source:HGNC Symbol;Acc:HGNC:4970]	1.31344	5.49652	1.81568	0.000540009
ENSG00000104883	PEX11G	peroxisomal biogenesis factor 11 gamma [Source:HGNC Symbol;Acc:HGNC:20208]	2.4666	0.714564	-1.94786	0.000541282
ENSG00000102317	RBM3	RNA binding motif (RNP1, RRM) protein 3 [Source:HGNC Symbol;Acc:HGNC:9900]	92.6225	32.5549	-1.70618	0.000545599
ENSG00000248329	APELA	apelin receptor early endogenous ligand [Source:HGNC Symbol;Acc:HGNC:48925]	1.24622	0	-5.20997	0.000549092
ENSG00000272047	GTF2H5	general transcription factor IIH subunit 5 [Source:HGNC Symbol;Acc:HGNC:21157]	2.9851	1.24188	-1.46479	0.000551302
ENSG00000114942	EEF1B2	eukaryotic translation elongation factor 1 beta 2 [Source:HGNC Symbol;Acc:HGNC:3208]	241.628	88.7854	-1.63776	0.00055168
ENSG00000113569	NUP155	nucleoporin 155 [Source:HGNC Symbol;Acc:HGNC:8063]	15.9045	7.05011	-1.36671	0.00055168
ENSG00000188897	AC099489.1		4.79023	0.163698	-4.23708	0.00055168
ENSG00000004897	CDC27	cell division cycle 27 [Source:HGNC Symbol;Acc:HGNC:1728]	20.7022	10.0842	-1.23782	0.00055168
ENSG00000103245	NARFL	nuclear prelamin A recognition factor like [Source:HGNC Symbol;Acc:HGNC:14179]	13.6642	50.0392	1.62437	0.000552947
ENSG00000135999	EPC2	enhancer of polycomb homolog 2 [Source:HGNC Symbol;Acc:HGNC:24543]	10.9238	3.92442	-1.64622	0.000554236
ENSG00000275221	HIST1H2AK	histone cluster 1 H2A family member k [Source:HGNC Symbol;Acc:HGNC:4726]	120.182	21.6021	-2.57049	0.000559097
ENSG00000154059	IMPACT	impact RWD domain protein [Source:HGNC Symbol;Acc:HGNC:20387]	12.0987	5.62663	-1.30608	0.000559097
ENSG00000281649	EBLN3P	endogenous Bornavirus-like nucleoprotein 3, pseudogene [Source:HGNC Symbol;Acc:HGNC:50682]	9.51591	31.8945	1.50173	0.000567127
ENSG00000278765	AC004477.3		1.70839	0	-5.12806	0.000567554
ENSG00000111087	GLI1	GLI family zinc finger 1 [Source:HGNC Symbol;Acc:HGNC:4317]	1.44704	0.239408	-2.68342	0.000568095
ENSG00000212195	U3	Small nucleolar RNA U3 [Source:RFAM;Acc:RF00012]	28.6184	6.37457	-2.28171	0.00057061
ENSG00000132321	IQCA1	IQ motif containing with AAA domain 1 [Source:HGNC Symbol;Acc:HGNC:26195]	0.519672	0.0096032	-4.59725	0.000576713
ENSG00000230530	LIMD1-AS1	LIMD1 antisense RNA 1 [Source:HGNC Symbol;Acc:HGNC:44107]	0.445483	2.56541	2.23399	0.0005795
ENSG00000160131	VMA21	VMA21, vacuolar ATPase assembly factor [Source:HGNC Symbol;Acc:HGNC:22082]	21.6276	10.2758	-1.27128	0.000580562
ENSG00000131374	TBC1D5	TBC1 domain family member 5 [Source:HGNC Symbol;Acc:HGNC:19166]	12.3838	7.46045	-0.938823	0.000583059
ENSG00000146426	TIAM2	T-cell lymphoma invasion and metastasis 2 [Source:HGNC Symbol;Acc:HGNC:11806]	15.5161	1.67501	-3.13379	0.000585621
ENSG00000104679	R3HCC1	R3H domain and coiled-coil containing 1 [Source:HGNC Symbol;Acc:HGNC:27329]	27.7433	11.8894	-1.4242	0.000585621
ENSG00000103710	RASL12	RAS like family 12 [Source:HGNC Symbol;Acc:HGNC:30289]	3.69778	0.0485398	-4.77211	0.000589294
ENSG00000090263	MRPS33	mitochondrial ribosomal protein S33 [Source:HGNC Symbol;Acc:HGNC:16634]	5.42722	2.76474	-1.18033	0.000590446
ENSG00000149503	INCENP	inner centromere protein [Source:HGNC Symbol;Acc:HGNC:6058]	38.2802	11.4438	-1.90181	0.000592577
ENSG00000158106	RHPN1	rhophilin Rho GTPase binding protein 1 [Source:HGNC Symbol;Acc:HGNC:19973]	11.4438	38.5166	1.52146	0.000593447
ENSG00000197702	PARVA	parvin alpha [Source:HGNC Symbol;Acc:HGNC:14652]	12.051	1.53067	-3.00251	0.000593447
ENSG00000116489	CAPZA1	capping actin protein of muscle Z-line alpha subunit 1 [Source:HGNC Symbol;Acc:HGNC:1488]	47.1783	21.11	-1.36128	0.000597741
ENSG00000174945	AMZ1	archaelysin family metallopeptidase 1 [Source:HGNC Symbol;Acc:HGNC:22231]	0.283844	7.12046	3.93123	0.000597741
ENSG00000159055	MIS18A	MIS18 kinetochore protein A [Source:HGNC Symbol;Acc:HGNC:1286]	15.2285	6.56998	-1.40151	0.000599679
ENSG00000260232	PWRN4	Prader-Willi region non-protein coding RNA 4 [Source:HGNC Symbol;Acc:HGNC:49130]	8.88537	0	-5.18828	0.000600759
ENSG00000275160	AL354718.1		1.60426	0	-5.10899	0.000601927
ENSG00000133665	DYDC2	DPY30 domain containing 2 [Source:HGNC Symbol;Acc:HGNC:23468]	0.573302	0	-5.13174	0.000605976
ENSG00000148396	SEC16A	SEC16 homolog A, endoplasmic reticulum export factor [Source:HGNC Symbol;Acc:HGNC:29006]	17.2848	63.3699	1.62815	0.000611534
ENSG00000171135	JAGN1	jagunal homolog 1 [Source:HGNC Symbol;Acc:HGNC:26926]	16.3441	7.87188	-1.26325	0.000612557
ENSG00000132842	AP3B1	adaptor related protein complex 3 beta 1 subunit [Source:HGNC Symbol;Acc:HGNC:566]	13.6446	5.73448	-1.44029	0.000612557
ENSG00000263731	AC145207.5		5.29589	2.2337	-1.43877	0.000616171
ENSG00000132763	MMACHC	methylmalonic aciduria (cobalamin deficiency) cblC type, with homocystinuria [Source:HGNC Symbol;Acc:HGNC:24525]	2.77845	0.967863	-1.70217	0.000616462
ENSG00000100823	APEX1	apurinic/apyrimidinic endodeoxyribonuclease 1 [Source:HGNC Symbol;Acc:HGNC:587]	95.0802	25.0178	-2.07324	0.00061861
ENSG00000279861	AC073548.1		0.489748	5.78764	3.1348	0.00061861
ENSG00000170430	MGMT	O-6-methylguanine-DNA methyltransferase [Source:HGNC Symbol;Acc:HGNC:7059]	10.6848	1.27489	-3.0727	0.000621869
ENSG00000224905	AP001347.1		2.78941	0.456974	-2.65198	0.000621869
ENSG00000260350	AC012173.1		2.61367	0	-5.11051	0.000630276
ENSG00000224769	MUC20P1	mucin 20, cell surface associated pseudogene 1 [Source:HGNC Symbol;Acc:HGNC:51921]	0.188504	1.88785	2.93565	0.000632117
ENSG00000273139	AC007663.3		2.06139	9.92091	1.99415	0.000632117
ENSG00000181896	ZNF101	zinc finger protein 101 [Source:HGNC Symbol;Acc:HGNC:12881]	3.69151	1.51631	-1.46738	0.000633598
ENSG00000249471	ZNF324B	zinc finger protein 324B [Source:HGNC Symbol;Acc:HGNC:33107]	3.53103	12.4467	1.574	0.00063415
ENSG00000124357	NAGK	N-acetylglucosamine kinase [Source:HGNC Symbol;Acc:HGNC:17174]	7.91746	25.7867	1.46992	0.000635844
ENSG00000167216	KATNAL2	katanin catalytic subunit A1 like 2 [Source:HGNC Symbol;Acc:HGNC:25387]	2.12377	0.384481	-2.54545	0.000639611
ENSG00000155957	TMBIM4	transmembrane BAX inhibitor motif containing 4 [Source:HGNC Symbol;Acc:HGNC:24257]	2.5199	0.933306	-1.61243	0.000645981
ENSG00000146054	TRIM7	tripartite motif containing 7 [Source:HGNC Symbol;Acc:HGNC:16278]	0.0711899	3.19848	4.50798	0.000656404
ENSG00000273253	AL022328.4		3.74687	11.1055	1.33381	0.000668211
ENSG00000167207	NOD2	nucleotide binding oligomerization domain containing 2 [Source:HGNC Symbol;Acc:HGNC:5331]	0.0770512	0.864228	3.07285	0.000670253
ENSG00000189043	NDUFA4	NDUFA4, mitochondrial complex associated [Source:HGNC Symbol;Acc:HGNC:7687]	57.1302	24.3055	-1.43994	0.000681011
ENSG00000166889	PATL1	PAT1 homolog 1, processing body mRNA decay factor [Source:HGNC Symbol;Acc:HGNC:26721]	5.74509	24.5701	1.83275	0.000685914
ENSG00000162298	SYVN1	synoviolin 1 [Source:HGNC Symbol;Acc:HGNC:20738]	5.64516	19.3542	1.53459	0.000692366
ENSG00000091513	TF	transferrin [Source:HGNC Symbol;Acc:HGNC:11740]	0.850214	2.67317	2.42157	0.00069721
ENSG00000101220	C20orf27	chromosome 20 open reading frame 27 [Source:HGNC Symbol;Acc:HGNC:15873]	23.8717	6.91345	-1.95567	0.000697795
ENSG00000076716	GPC4	glypican 4 [Source:HGNC Symbol;Acc:HGNC:4452]	29.1936	10.1728	-1.6986	0.000700888
ENSG00000147586	MRPS28	mitochondrial ribosomal protein S28 [Source:HGNC Symbol;Acc:HGNC:14513]	6.2166	1.69604	-2.03078	0.000702244
ENSG00000130958	SLC35D2	solute carrier family 35 member D2 [Source:HGNC Symbol;Acc:HGNC:20799]	12.8036	2.9792	-2.24845	0.000704116
ENSG00000234832	AL096677.1		0.315657	2.9911	2.89183	0.000704116
ENSG00000203709	C1orf132	chromosome 1 open reading frame 132 [Source:HGNC Symbol;Acc:HGNC:32018]	0.356348	2.95085	2.71846	0.000712791
ENSG00000128482	RNF112	ring finger protein 112 [Source:HGNC Symbol;Acc:HGNC:12968]	0.980572	6.37334	2.38405	0.000712791
ENSG00000055813	CCDC85A	coiled-coil domain containing 85A [Source:HGNC Symbol;Acc:HGNC:29400]	0.380216	2.6469	2.47866	0.000720396
ENSG00000258297	AP001157.1		4.73359	2.17775	-1.31658	0.000721183
ENSG00000169504	CLIC4	chloride intracellular channel 4 [Source:HGNC Symbol;Acc:HGNC:13518]	56.0973	16.4752	-1.9383	0.000726052
ENSG00000128791	TWSG1	twisted gastrulation BMP signaling modulator 1 [Source:HGNC Symbol;Acc:HGNC:12429]	16.4538	4.89585	-1.92839	0.000727729
ENSG00000154518	ATP5G3	ATP synthase, H+ transporting, mitochondrial Fo complex subunit C3 (subunit 9) [Source:HGNC Symbol;Acc:HGNC:843]	19.7901	8.34205	-1.45186	0.000734325
ENSG00000109787	KLF3	Kruppel like factor 3 [Source:HGNC Symbol;Acc:HGNC:16516]	12.1093	6.40475	-1.12379	0.000734325
ENSG00000129167	TPH1	tryptophan hydroxylase 1 [Source:HGNC Symbol;Acc:HGNC:12008]	0.235048	0	-5.08348	0.000734895
ENSG00000178585	CTNNBIP1	catenin beta interacting protein 1 [Source:HGNC Symbol;Acc:HGNC:16913]	23.1197	6.51404	-2.00137	0.000734938
ENSG00000214575	CPEB1	cytoplasmic polyadenylation element binding protein 1 [Source:HGNC Symbol;Acc:HGNC:21744]	0.353178	6.53587	3.62518	0.000734938
ENSG00000272644	AC097468.3		2.13113	0	-5.06041	0.000740758
ENSG00000181222	POLR2A	RNA polymerase II subunit A [Source:HGNC Symbol;Acc:HGNC:9187]	12.5464	32.5013	1.14862	0.000740758
ENSG00000223393	AL118511.1		1.49557	0	-5.07614	0.000740833
ENSG00000149262	INTS4	integrator complex subunit 4 [Source:HGNC Symbol;Acc:HGNC:25048]	13.1281	29.9431	0.97142	0.000745398
ENSG00000204791	SMPD5	sphingomyelin phosphodiesterase 5 [Source:HGNC Symbol;Acc:HGNC:52275]	0.151491	2.64781	3.56377	0.000746213
ENSG00000263126	AC040162.3		0.28499	1.83674	2.36553	0.000751296
ENSG00000157322	CLEC18A	C-type lectin domain family 18 member A [Source:HGNC Symbol;Acc:HGNC:30388]	0.534647	0	-5.10448	0.000753445
ENSG00000137691	C11orf70	chromosome 11 open reading frame 70 [Source:HGNC Symbol;Acc:HGNC:28188]	2.78857	1.11024	-1.51135	0.000754391
ENSG00000184924	PTRHD1	peptidyl-tRNA hydrolase domain containing 1 [Source:HGNC Symbol;Acc:HGNC:33782]	15.9698	4.63874	-1.96485	0.000756442
ENSG00000214046	SMIM7	small integral membrane protein 7 [Source:HGNC Symbol;Acc:HGNC:28419]	15.7699	8.93231	-1.02796	0.000764875
ENSG00000204389	HSPA1A	heat shock protein family A (Hsp70) member 1A [Source:HGNC Symbol;Acc:HGNC:5232]	9.05278	38.1003	1.8026	0.000767493
ENSG00000182518	FAM104B	family with sequence similarity 104 member B [Source:HGNC Symbol;Acc:HGNC:25085]	6.19655	2.65883	-1.41711	0.000771756
ENSG00000074800	ENO1	enolase 1 [Source:HGNC Symbol;Acc:HGNC:3350]	1636.52	240.216	-2.81174	0.00077307
ENSG00000159352	PSMD4	proteasome 26S subunit, non-ATPase 4 [Source:HGNC Symbol;Acc:HGNC:9561]	104.926	41.0302	-1.55068	0.000777989
ENSG00000249859	PVT1	Pvt1 oncogene (non-protein coding) [Source:HGNC Symbol;Acc:HGNC:9709]	9.97439	47.0079	1.97371	0.00078487
ENSG00000143653	SCCPDH	saccharopine dehydrogenase (putative) [Source:HGNC Symbol;Acc:HGNC:24275]	23.8012	9.17699	-1.56412	0.000805163
ENSG00000166582	CENPV	centromere protein V [Source:HGNC Symbol;Acc:HGNC:29920]	86.6536	20.7602	-2.17904	0.000809654
ENSG00000207357	RNU6-2	RNA, U6 small nuclear 2 [Source:HGNC Symbol;Acc:HGNC:34270]	51.1163	0.299404	-4.9215	0.000811851
ENSG00000160471	COX6B2	cytochrome c oxidase subunit 6B2 [Source:HGNC Symbol;Acc:HGNC:24380]	0.353045	8.38203	3.88482	0.000811851
ENSG00000181965	NEUROG1	neurogenin 1 [Source:HGNC Symbol;Acc:HGNC:7764]	2.4032	0.0768256	-4.23393	0.00081255
ENSG00000173409	ARV1	ARV1 homolog, fatty acid homeostasis modulator [Source:HGNC Symbol;Acc:HGNC:29561]	8.84785	3.67157	-1.45396	0.000824037
ENSG00000110046	ATG2A	autophagy related 2A [Source:HGNC Symbol;Acc:HGNC:29028]	8.27928	28.2466	1.51913	0.000833971
ENSG00000133519	ZDHHC8P1	zinc finger DHHC-type containing 8 pseudogene 1 [Source:HGNC Symbol;Acc:HGNC:26461]	2.40473	0.443828	-2.53537	0.000833971
ENSG00000183889	AC138969.1	nuclear pore complex-interacting protein family member A5 isoform 2 [Source:RefSeq peptide;Acc:NP_001338129]	0.144184	1.54007	2.98965	0.000838041
ENSG00000072506	HSD17B10	hydroxysteroid 17-beta dehydrogenase 10 [Source:HGNC Symbol;Acc:HGNC:4800]	41.3852	8.44289	-2.423	0.000841743
ENSG00000165240	ATP7A	ATPase copper transporting alpha [Source:HGNC Symbol;Acc:HGNC:869]	4.26509	2.07709	-1.242	0.000842459
ENSG00000277511	AC116407.2		0.430194	2.75661	2.35991	0.000843457
ENSG00000114805	PLCH1	phospholipase C eta 1 [Source:HGNC Symbol;Acc:HGNC:29185]	16.9374	3.93647	-2.21079	0.000843609
ENSG00000179119	SPTY2D1	SPT2 chromatin protein domain containing 1 [Source:HGNC Symbol;Acc:HGNC:26818]	6.83706	30.0932	1.8665	0.000847572
ENSG00000197134	ZNF257	zinc finger protein 257 [Source:HGNC Symbol;Acc:HGNC:13498]	0.003362	0.37213	5.16063	0.000847572
ENSG00000123810	B9D2	B9 protein domain 2 [Source:HGNC Symbol;Acc:HGNC:28636]	6.54708	2.40194	-1.62788	0.000847572
ENSG00000104611	SH2D4A	SH2 domain containing 4A [Source:HGNC Symbol;Acc:HGNC:26102]	0.804518	0	-5.08857	0.000851247
ENSG00000251595	ABCA11P	ATP binding cassette subfamily A member 11, pseudogene [Source:HGNC Symbol;Acc:HGNC:31]	0.526952	0	-5.03389	0.000855866
ENSG00000166326	TRIM44	tripartite motif containing 44 [Source:HGNC Symbol;Acc:HGNC:19016]	9.81005	5.52554	-1.03052	0.000855866
ENSG00000196628	TCF4	transcription factor 4 [Source:HGNC Symbol;Acc:HGNC:11634]	15.4417	5.61777	-1.63344	0.000855866
ENSG00000178921	PFAS	phosphoribosylformylglycinamidine synthase [Source:HGNC Symbol;Acc:HGNC:8863]	25.4893	6.60886	-2.08462	0.000858285
ENSG00000044524	EPHA3	EPH receptor A3 [Source:HGNC Symbol;Acc:HGNC:3387]	16.2897	2.68026	-2.66344	0.000881119
ENSG00000167965	MLST8	MTOR associated protein, LST8 homolog [Source:HGNC Symbol;Acc:HGNC:24825]	22.3555	51.6729	0.985871	0.000881119
ENSG00000148468	FAM171A1	family with sequence similarity 171 member A1 [Source:HGNC Symbol;Acc:HGNC:23522]	21.1669	11.7866	-1.05167	0.000888499
ENSG00000185163	DDX51	DEAD-box helicase 51 [Source:HGNC Symbol;Acc:HGNC:20082]	8.37	30.7869	1.62457	0.000888499
ENSG00000119514	GALNT12	polypeptide N-acetylgalactosaminyltransferase 12 [Source:HGNC Symbol;Acc:HGNC:19877]	1.52479	0.421684	-2.0027	0.000890853
ENSG00000137944	KYAT3	kynurenine aminotransferase 3 [Source:HGNC Symbol;Acc:HGNC:33238]	17.338	7.97038	-1.31758	0.000892518
ENSG00000183087	GAS6	growth arrest specific 6 [Source:HGNC Symbol;Acc:HGNC:4168]	9.36626	78.1656	2.67792	0.000893938
ENSG00000170558	CDH2	cadherin 2 [Source:HGNC Symbol;Acc:HGNC:1759]	145.828	62.6231	-1.41216	0.000898105
ENSG00000121380	BCL2L14	BCL2 like 14 [Source:HGNC Symbol;Acc:HGNC:16657]	0.676071	0	-5.03633	0.000900947
ENSG00000110321	EIF4G2	eukaryotic translation initiation factor 4 gamma 2 [Source:HGNC Symbol;Acc:HGNC:3297]	133.847	71.5409	-1.10866	0.000903076
ENSG00000139343	SNRPF	small nuclear ribonucleoprotein polypeptide F [Source:HGNC Symbol;Acc:HGNC:11162]	31.65	11.3015	-1.65653	0.000903076
ENSG00000159674	SPON2	spondin 2 [Source:HGNC Symbol;Acc:HGNC:11253]	2.91353	17.8607	2.85001	0.000905647
ENSG00000150540	HNMT	histamine N-methyltransferase [Source:HGNC Symbol;Acc:HGNC:5028]	2.1392	0.184731	-3.41618	0.000912649
ENSG00000136100	VPS36	vacuolar protein sorting 36 homolog [Source:HGNC Symbol;Acc:HGNC:20312]	7.20133	3.71334	-1.15164	0.000912649
ENSG00000227543	SPAG5-AS1	SPAG5 antisense RNA 1 [Source:HGNC Symbol;Acc:HGNC:41140]	0.194614	1.25574	2.37406	0.000912649
ENSG00000176890	TYMS	thymidylate synthetase [Source:HGNC Symbol;Acc:HGNC:12441]	35.6081	5.45503	-2.74313	0.000912649
ENSG00000250462	LRRC37BP1	leucine rich repeat containing 37B pseudogene 1 [Source:HGNC Symbol;Acc:HGNC:25390]	2.17231	0.972844	-1.35691	0.000917428
ENSG00000167306	MYO5B	myosin VB [Source:HGNC Symbol;Acc:HGNC:7603]	0.57497	4.22656	3.06684	0.000918623
ENSG00000244731	C4A	complement C4A (Rodgers blood group) [Source:HGNC Symbol;Acc:HGNC:1323]	0.189264	2.54061	3.24937	0.000922785
ENSG00000156500	FAM122C	family with sequence similarity 122C [Source:HGNC Symbol;Acc:HGNC:25202]	2.06489	0.528992	-2.09224	0.000922785
ENSG00000103264	FBXO31	F-box protein 31 [Source:HGNC Symbol;Acc:HGNC:16510]	6.56867	23.9327	1.61248	0.000926762
ENSG00000174227	PIGG	phosphatidylinositol glycan anchor biosynthesis class G [Source:HGNC Symbol;Acc:HGNC:25985]	17.5165	40.2479	0.980723	0.000928727
ENSG00000232725	U52111.1		1.135	0	-5.01038	0.000928727
ENSG00000188167	TMPPE	transmembrane protein with metallophosphoesterase domain [Source:HGNC Symbol;Acc:HGNC:33865]	1.22175	7.55222	2.2992	0.000941584
ENSG00000108406	DHX40	DEAH-box helicase 40 [Source:HGNC Symbol;Acc:HGNC:18018]	41.1411	18.8366	-1.32296	0.000941584
ENSG00000145194	ECE2	endothelin converting enzyme 2 [Source:HGNC Symbol;Acc:HGNC:13275]	0.864397	4.11032	1.974	0.000942262
ENSG00000124212	PTGIS	prostaglandin I2 synthase [Source:HGNC Symbol;Acc:HGNC:9603]	5.78219	1.20014	-2.39299	0.000942262
ENSG00000066136	NFYC	nuclear transcription factor Y subunit gamma [Source:HGNC Symbol;Acc:HGNC:7806]	22.7886	12.0661	-1.1167	0.000943343
ENSG00000135845	PIGC	phosphatidylinositol glycan anchor biosynthesis class C [Source:HGNC Symbol;Acc:HGNC:8960]	10.2405	4.61664	-1.34785	0.000946264
ENSG00000272807	AC007038.2		0.536983	3.67984	2.47018	0.000946264
ENSG00000127957	PMS2P3	PMS1 homolog 2, mismatch repair system component pseudogene 3 [Source:HGNC Symbol;Acc:HGNC:9128]	7.01553	16.3192	1.00013	0.000946381
ENSG00000184005	ST6GALNAC3	ST6 N-acetylgalactosaminide alpha-2,6-sialyltransferase 3 [Source:HGNC Symbol;Acc:HGNC:19343]	5.49267	0.849818	-2.72757	0.000951523
ENSG00000113048	MRPS27	mitochondrial ribosomal protein S27 [Source:HGNC Symbol;Acc:HGNC:14512]	19.5734	10.1852	-1.14792	0.000951523
ENSG00000104341	LAPTM4B	lysosomal protein transmembrane 4 beta [Source:HGNC Symbol;Acc:HGNC:13646]	64.4388	33.6921	-1.14401	0.000965074
ENSG00000228274	AL021707.2		4.29696	1.76502	-1.46744	0.000972787
ENSG00000129128	SPCS3	signal peptidase complex subunit 3 [Source:HGNC Symbol;Acc:HGNC:26212]	22.7232	11.9426	-1.13415	0.000981905
ENSG00000183091	NEB	nebulin [Source:HGNC Symbol;Acc:HGNC:7720]	0.0822379	0.356811	2.38686	0.000983292
ENSG00000169744	LDB2	LIM domain binding 2 [Source:HGNC Symbol;Acc:HGNC:6533]	13.7511	2.54593	-2.50582	0.000983292
ENSG00000164808	SPIDR	scaffolding protein involved in DNA repair [Source:HGNC Symbol;Acc:HGNC:28971]	13.8027	6.90853	-1.19444	0.000983292
ENSG00000139921	TMX1	thioredoxin related transmembrane protein 1 [Source:HGNC Symbol;Acc:HGNC:15487]	23.07	9.35026	-1.48539	0.000983292
ENSG00000102575	ACP5	acid phosphatase 5, tartrate resistant [Source:HGNC Symbol;Acc:HGNC:124]	0.0853822	2.47013	4.05215	0.000983292
ENSG00000157653	C9orf43	chromosome 9 open reading frame 43 [Source:HGNC Symbol;Acc:HGNC:23570]	0.5584	2.46664	1.89632	0.000984328
ENSG00000188039	NWD1	NACHT and WD repeat domain containing 1 [Source:HGNC Symbol;Acc:HGNC:27619]	0.0780402	0.645077	3.27966	0.00100536
ENSG00000128606	LRRC17	leucine rich repeat containing 17 [Source:HGNC Symbol;Acc:HGNC:16895]	19.608	3.08841	-2.72907	0.00101464
ENSG00000119614	VSX2	visual system homeobox 2 [Source:HGNC Symbol;Acc:HGNC:1975]	0.720321	0	-5.02905	0.00101548
ENSG00000269044	AC024075.2		3.57805	1.60943	-1.34506	0.00101548
ENSG00000156469	MTERF3	mitochondrial transcription termination factor 3 [Source:HGNC Symbol;Acc:HGNC:24258]	11.4128	5.17525	-1.33331	0.00101596
ENSG00000127483	HP1BP3	heterochromatin protein 1 binding protein 3 [Source:HGNC Symbol;Acc:HGNC:24973]	65.4635	38.2283	-0.975774	0.00101631
ENSG00000088727	KIF9	kinesin family member 9 [Source:HGNC Symbol;Acc:HGNC:16666]	1.42605	0.162233	-3.09729	0.00102183
ENSG00000163009	C2orf48	chromosome 2 open reading frame 48 [Source:HGNC Symbol;Acc:HGNC:26322]	0.853294	0	-5.01121	0.00102264
ENSG00000104332	SFRP1	secreted frizzled related protein 1 [Source:HGNC Symbol;Acc:HGNC:10776]	67.9	7.57403	-3.08258	0.00102264
ENSG00000105948	TTC26	tetratricopeptide repeat domain 26 [Source:HGNC Symbol;Acc:HGNC:21882]	3.7359	1.57238	-1.43317	0.00102273
ENSG00000245857	GS1-24F4.2	uncharacterized LOC100652791 [Source:NCBI gene;Acc:100652791]	1.02851	0	-4.98762	0.00102273
ENSG00000197063	MAFG	MAF bZIP transcription factor G [Source:HGNC Symbol;Acc:HGNC:6781]	8.53827	42.0413	2.00326	0.00103036
ENSG00000176248	ANAPC2	anaphase promoting complex subunit 2 [Source:HGNC Symbol;Acc:HGNC:19989]	15.3066	43.4656	1.27509	0.0010582
ENSG00000162543	UBXN10	UBX domain protein 10 [Source:HGNC Symbol;Acc:HGNC:26354]	0.930841	0.149514	-2.6645	0.00106094
ENSG00000166579	NDEL1	nudE neurodevelopment protein 1 like 1 [Source:HGNC Symbol;Acc:HGNC:17620]	9.59854	32.02	1.48643	0.00106698
ENSG00000065978	YBX1	Y-box binding protein 1 [Source:HGNC Symbol;Acc:HGNC:8014]	622.557	312.984	-1.19617	0.00106777
ENSG00000103740	ACSBG1	acyl-CoA synthetase bubblegum family member 1 [Source:HGNC Symbol;Acc:HGNC:29567]	0.855757	0.21166	-2.1675	0.00106814
ENSG00000057019	DCBLD2	discoidin, CUB and LCCL domain containing 2 [Source:HGNC Symbol;Acc:HGNC:24627]	30.8153	7.29477	-2.21831	0.00107595
ENSG00000083817	ZNF416	zinc finger protein 416 [Source:HGNC Symbol;Acc:HGNC:20645]	5.59179	2.43931	-1.3864	0.00108426
ENSG00000084693	AGBL5	ATP/GTP binding protein like 5 [Source:HGNC Symbol;Acc:HGNC:26147]	27.0045	11.9264	-1.37245	0.00108688
ENSG00000204634	TBC1D8	TBC1 domain family member 8 [Source:HGNC Symbol;Acc:HGNC:17791]	1.84515	7.0003	1.68457	0.0010907
ENSG00000134056	MRPS36	mitochondrial ribosomal protein S36 [Source:HGNC Symbol;Acc:HGNC:16631]	10.208	3.16377	-1.87261	0.0010907
ENSG00000188229	TUBB4B	tubulin beta 4B class IVb [Source:HGNC Symbol;Acc:HGNC:20771]	213.435	89.308	-1.45991	0.0010912
ENSG00000204524	ZNF805	zinc finger protein 805 [Source:HGNC Symbol;Acc:HGNC:23272]	9.57362	36.5957	1.67718	0.0010912
ENSG00000241764	AC002467.1		1.71506	9.60601	2.18764	0.00109717
ENSG00000176623	RMDN1	regulator of microtubule dynamics 1 [Source:HGNC Symbol;Acc:HGNC:24285]	13.8261	8.55556	-0.903644	0.00109717
ENSG00000272031	ANKRD34A	ankyrin repeat domain 34A [Source:HGNC Symbol;Acc:HGNC:27639]	0.641477	2.51821	1.71589	0.00110362
ENSG00000077009	NMRK2	nicotinamide riboside kinase 2 [Source:HGNC Symbol;Acc:HGNC:17871]	0.148083	6.38475	4.47069	0.00110753
ENSG00000127952	STYXL1	serine/threonine/tyrosine interacting like 1 [Source:HGNC Symbol;Acc:HGNC:18165]	11.17	3.20363	-1.96582	0.00110785
ENSG00000088035	ALG6	ALG6, alpha-1,3-glucosyltransferase [Source:HGNC Symbol;Acc:HGNC:23157]	2.89726	0.750776	-2.06988	0.00111163
ENSG00000184731	FAM110C	family with sequence similarity 110 member C [Source:HGNC Symbol;Acc:HGNC:33340]	0.429657	4.12382	3.67481	0.00111217
ENSG00000197594	ENPP1	ectonucleotide pyrophosphatase/phosphodiesterase 1 [Source:HGNC Symbol;Acc:HGNC:3356]	1.53642	0.159277	-3.20064	0.00112438
ENSG00000120805	ARL1	ADP ribosylation factor like GTPase 1 [Source:HGNC Symbol;Acc:HGNC:692]	12.6621	39.2027	1.38561	0.00112438
ENSG00000111786	SRSF9	serine and arginine rich splicing factor 9 [Source:HGNC Symbol;Acc:HGNC:10791]	93.5225	49.6713	-1.11827	0.00112438
ENSG00000101306	MYLK2	myosin light chain kinase 2 [Source:HGNC Symbol;Acc:HGNC:16243]	0.528945	0.0108377	-4.4276	0.00112438
ENSG00000150433	TMEM218	transmembrane protein 218 [Source:HGNC Symbol;Acc:HGNC:27344]	4.63864	1.89526	-1.47416	0.00113974
ENSG00000057608	GDI2	GDP dissociation inhibitor 2 [Source:HGNC Symbol;Acc:HGNC:4227]	197.608	76.3025	-1.55725	0.00114029
ENSG00000130508	PXDN	peroxidasin [Source:HGNC Symbol;Acc:HGNC:14966]	60.7322	21.3873	-1.6891	0.00114774
ENSG00000128656	CHN1	chimerin 1 [Source:HGNC Symbol;Acc:HGNC:1943]	38.7551	12.4375	-1.82501	0.00115185
ENSG00000149474	KAT14	lysine acetyltransferase 14 [Source:HGNC Symbol;Acc:HGNC:15904]	7.94889	3.28509	-1.46188	0.00115656
ENSG00000048342	CC2D2A	coiled-coil and C2 domain containing 2A [Source:HGNC Symbol;Acc:HGNC:29253]	7.39178	2.60001	-1.69142	0.0011573
ENSG00000198618	PPIAP22	peptidylprolyl isomerase A pseudogene 22 [Source:HGNC Symbol;Acc:HGNC:17236]	19.5707	5.53237	-1.99157	0.0011573
ENSG00000245573	BDNF-AS	BDNF antisense RNA [Source:HGNC Symbol;Acc:HGNC:20608]	0.819115	0.0689249	-3.38896	0.00115939
ENSG00000200503	SNORD115-5	small nucleolar RNA, C/D box 115-5 [Source:HGNC Symbol;Acc:HGNC:33024]	0.539554	23.8319	4.4387	0.00116243
ENSG00000110025	SNX15	sorting nexin 15 [Source:HGNC Symbol;Acc:HGNC:14978]	0.411659	1.46145	1.58796	0.0011859
ENSG00000156345	CDK20	cyclin dependent kinase 20 [Source:HGNC Symbol;Acc:HGNC:21420]	3.48381	12.5921	1.60186	0.00118679
ENSG00000136930	PSMB7	proteasome subunit beta 7 [Source:HGNC Symbol;Acc:HGNC:9544]	97.3996	42.301	-1.40556	0.00118679
ENSG00000119326	CTNNAL1	catenin alpha like 1 [Source:HGNC Symbol;Acc:HGNC:2512]	35.5317	8.8284	-2.1514	0.00118995
ENSG00000197451	HNRNPAB	heterogeneous nuclear ribonucleoprotein A/B [Source:HGNC Symbol;Acc:HGNC:5034]	101.566	37.4054	-1.61344	0.00119644
ENSG00000164649	CDCA7L	cell division cycle associated 7 like [Source:HGNC Symbol;Acc:HGNC:30777]	23.1733	8.22327	-1.66479	0.00120083
ENSG00000204802	AL590399.1		0.3167	0	-4.92041	0.00120083
ENSG00000263013	AC133065.4		1.70729	7.79485	1.93145	0.00120229
ENSG00000181007	ZFP82	ZFP82 zinc finger protein [Source:HGNC Symbol;Acc:HGNC:28682]	3.38491	1.56876	-1.29748	0.00120229
ENSG00000188171	ZNF626	zinc finger protein 626 [Source:HGNC Symbol;Acc:HGNC:30461]	1.06732	0.273998	-2.09793	0.00121577
ENSG00000188739	RBM34	RNA binding motif protein 34 [Source:HGNC Symbol;Acc:HGNC:28965]	0.678678	0.109179	-2.68028	0.00122124
ENSG00000137177	KIF13A	kinesin family member 13A [Source:HGNC Symbol;Acc:HGNC:14566]	13.2411	7.49549	-1.03199	0.00122417
ENSG00000120832	MTERF2	mitochondrial transcription termination factor 2 [Source:HGNC Symbol;Acc:HGNC:30779]	5.23353	2.81246	-1.09487	0.00122417
ENSG00000225335	AC016027.1		0.297548	1.97988	2.42123	0.00122417
ENSG00000198914	POU3F3	POU class 3 homeobox 3 [Source:HGNC Symbol;Acc:HGNC:9216]	60.1303	29.4642	-1.223	0.0012264
ENSG00000185009	AP3M1	adaptor related protein complex 3 mu 1 subunit [Source:HGNC Symbol;Acc:HGNC:569]	15.793	5.22059	-1.759	0.00122879
ENSG00000125835	SNRPB	small nuclear ribonucleoprotein polypeptides B and B1 [Source:HGNC Symbol;Acc:HGNC:11153]	150.804	50.3031	-1.76674	0.00122901
ENSG00000151726	ACSL1	acyl-CoA synthetase long chain family member 1 [Source:HGNC Symbol;Acc:HGNC:3569]	3.15717	18.0365	2.20021	0.00123208
ENSG00000163629	PTPN13	protein tyrosine phosphatase, non-receptor type 13 [Source:HGNC Symbol;Acc:HGNC:9646]	39.8923	9.7981	-2.14266	0.0012342
ENSG00000104859	CLASRP	CLK4 associating serine/arginine rich protein [Source:HGNC Symbol;Acc:HGNC:17731]	18.9539	45.2025	1.03347	0.00124556
ENSG00000139350	NEDD1	neural precursor cell expressed, developmentally down-regulated 1 [Source:HGNC Symbol;Acc:HGNC:7723]	18.9075	7.15788	-1.5885	0.00125375
ENSG00000267547	AC060766.4		2.85235	0	-4.95253	0.00125634
ENSG00000135829	DHX9	DExH-box helicase 9 [Source:HGNC Symbol;Acc:HGNC:2750]	111.355	49.6865	-1.35159	0.0012587
ENSG00000148343	MIGA2	mitoguardin 2 [Source:HGNC Symbol;Acc:HGNC:23621]	9.00207	31.992	1.57819	0.00126083
ENSG00000128408	RIBC2	RIB43A domain with coiled-coils 2 [Source:HGNC Symbol;Acc:HGNC:13241]	1.90924	0.324912	-2.59643	0.0012642
ENSG00000064102	INTS13	integrator complex subunit 13 [Source:HGNC Symbol;Acc:HGNC:20174]	10.9504	5.34297	-1.24122	0.00127372
ENSG00000140067	FAM181A	family with sequence similarity 181 member A [Source:HGNC Symbol;Acc:HGNC:20491]	12.7263	1.1996	-3.25518	0.00127755
ENSG00000101911	PRPS2	phosphoribosyl pyrophosphate synthetase 2 [Source:HGNC Symbol;Acc:HGNC:9465]	10.6024	4.35061	-1.48213	0.00128113
ENSG00000215374	FAM66B	family with sequence similarity 66 member B [Source:HGNC Symbol;Acc:HGNC:28890]	0.616943	0.0487244	-3.44413	0.00128113
ENSG00000255302	EID1	EP300 interacting inhibitor of differentiation 1 [Source:HGNC Symbol;Acc:HGNC:1191]	78.9855	27.6588	-1.69935	0.00128124
ENSG00000265683	SYPL1P2	synaptophysin like 1 pseudogene 2 [Source:HGNC Symbol;Acc:HGNC:53547]	1.28446	0	-4.91231	0.00128437
ENSG00000253554	AC022639.1		20.525	0.22056	-4.6677	0.00128447
ENSG00000084734	GCKR	glucokinase regulator [Source:HGNC Symbol;Acc:HGNC:4196]	0.178334	1.43621	2.64769	0.00128453
ENSG00000243232	PCDHAC2	protocadherin alpha subfamily C, 2 [Source:HGNC Symbol;Acc:HGNC:8677]	0.659902	3.05159	1.93546	0.00128453
ENSG00000089063	TMEM230	transmembrane protein 230 [Source:HGNC Symbol;Acc:HGNC:15876]	37.1397	11.6512	-1.84129	0.00128453
ENSG00000233822	HIST1H2BN	histone cluster 1 H2B family member n [Source:HGNC Symbol;Acc:HGNC:4749]	27.058	7.58122	-1.98227	0.001287
ENSG00000004487	KDM1A	lysine demethylase 1A [Source:HGNC Symbol;Acc:HGNC:29079]	144.06	54.1234	-1.58451	0.00129064
ENSG00000199960	SNORD115-14	small nucleolar RNA, C/D box 115-14 [Source:HGNC Symbol;Acc:HGNC:33033]	0.433764	24.9171	4.66479	0.00129798
ENSG00000250764	AC025178.1		0.660384	3.07302	1.96634	0.00129823
ENSG00000179862	CITED4	Cbp/p300 interacting transactivator with Glu/Asp rich carboxy-terminal domain 4 [Source:HGNC Symbol;Acc:HGNC:18696]	5.15215	18.9637	1.63493	0.00130244
ENSG00000092853	CLSPN	claspin [Source:HGNC Symbol;Acc:HGNC:19715]	12.419	2.89529	-2.20501	0.00130597
ENSG00000181291	TMEM132E	transmembrane protein 132E [Source:HGNC Symbol;Acc:HGNC:26991]	0.90156	13.1251	4.13034	0.00130711
ENSG00000120925	RNF170	ring finger protein 170 [Source:HGNC Symbol;Acc:HGNC:25358]	6.2515	2.20269	-1.68461	0.00131217
ENSG00000136826	KLF4	Kruppel like factor 4 [Source:HGNC Symbol;Acc:HGNC:6348]	1.29936	11.4456	2.75128	0.00131217
ENSG00000132854	KANK4	KN motif and ankyrin repeat domains 4 [Source:HGNC Symbol;Acc:HGNC:27263]	0.678713	0.15795	-2.24117	0.00131333
ENSG00000076864	RAP1GAP	RAP1 GTPase activating protein [Source:HGNC Symbol;Acc:HGNC:9858]	1.17589	6.87131	2.24601	0.00131483
ENSG00000139613	SMARCC2	SWI/SNF related, matrix associated, actin dependent regulator of chromatin subfamily c member 2 [Source:HGNC Symbol;Acc:HGNC:11105]	42.6863	19.6373	-1.30832	0.00131803
ENSG00000140481	CCDC33	coiled-coil domain containing 33 [Source:HGNC Symbol;Acc:HGNC:26552]	0.532249	0.0114949	-4.39451	0.00131974
ENSG00000279407	AC007191.1		1.84104	0.513436	-1.97567	0.00132025
ENSG00000279288	AC073346.2		0.156643	1.0274	2.36876	0.00132103
ENSG00000106355	LSM5	LSM5 homolog, U6 small nuclear RNA and mRNA degradation associated [Source:HGNC Symbol;Acc:HGNC:17162]	15.5671	8.38505	-1.0897	0.00132393
ENSG00000141458	NPC1	NPC intracellular cholesterol transporter 1 [Source:HGNC Symbol;Acc:HGNC:7897]	15.0497	60.9478	1.75389	0.00132851
ENSG00000135698	MPHOSPH6	M-phase phosphoprotein 6 [Source:HGNC Symbol;Acc:HGNC:7214]	16.9789	5.83798	-1.70663	0.00133447
ENSG00000088836	SLC4A11	solute carrier family 4 member 11 [Source:HGNC Symbol;Acc:HGNC:16438]	0.558274	6.13144	3.004	0.00133863
ENSG00000095015	MAP3K1	mitogen-activated protein kinase kinase kinase 1 [Source:HGNC Symbol;Acc:HGNC:6848]	7.89254	2.75994	-1.6952	0.00134682
ENSG00000100271	TTLL1	tubulin tyrosine ligase like 1 [Source:HGNC Symbol;Acc:HGNC:1312]	13.3029	7.11917	-1.10949	0.00134788
ENSG00000011451	WIZ	widely interspaced zinc finger motifs [Source:HGNC Symbol;Acc:HGNC:30917]	16.8728	8.97241	-1.11172	0.00136475
ENSG00000278989	AP001148.1		0.392735	0	-4.89316	0.00136618
ENSG00000224578	HNRNPA1P48	heterogeneous nuclear ribonucleoprotein A1 pseudogene 48 [Source:HGNC Symbol;Acc:HGNC:48778]	3.61757	0.372244	-3.17327	0.00136618
ENSG00000166153	DEPDC4	DEP domain containing 4 [Source:HGNC Symbol;Acc:HGNC:22952]	0.835147	0.109666	-2.90537	0.00138586
ENSG00000162419	GMEB1	glucocorticoid modulatory element binding protein 1 [Source:HGNC Symbol;Acc:HGNC:4370]	4.50522	2.66386	-0.963816	0.00140949
ENSG00000120533	ENY2	ENY2, transcription and export complex 2 subunit [Source:HGNC Symbol;Acc:HGNC:24449]	22.2963	13.7931	-0.897438	0.00140981
ENSG00000268333	AL132655.1		0.304965	3.47314	3.0655	0.00140981
ENSG00000167625	ZNF526	zinc finger protein 526 [Source:HGNC Symbol;Acc:HGNC:29415]	6.04045	18.4111	1.3647	0.00141017
ENSG00000187824	TMEM220	transmembrane protein 220 [Source:HGNC Symbol;Acc:HGNC:33757]	0.806026	0.0206286	-4.30705	0.00141237
ENSG00000135624	CCT7	chaperonin containing TCP1 subunit 7 [Source:HGNC Symbol;Acc:HGNC:1622]	154.76	58.678	-1.59661	0.00142263
ENSG00000254999	BRK1	BRICK1, SCAR/WAVE actin nucleating complex subunit [Source:HGNC Symbol;Acc:HGNC:23057]	68.3452	27.6193	-1.50179	0.00142263
ENSG00000112414	ADGRG6	adhesion G protein-coupled receptor G6 [Source:HGNC Symbol;Acc:HGNC:13841]	2.65895	0.182387	-3.59967	0.00142263
ENSG00000165609	NUDT5	nudix hydrolase 5 [Source:HGNC Symbol;Acc:HGNC:8052]	17.5834	9.98509	-1.02383	0.00142263
ENSG00000267796	LIN37	lin-37 DREAM MuvB core complex component [Source:HGNC Symbol;Acc:HGNC:33234]	2.75706	10.7963	1.70627	0.00142263
ENSG00000256546	AC156455.1		1.27591	0.0358749	-4.22681	0.00144962
ENSG00000102572	STK24	serine/threonine kinase 24 [Source:HGNC Symbol;Acc:HGNC:11403]	13.9006	7.38535	-1.1203	0.00145873
ENSG00000166278	C2	complement C2 [Source:HGNC Symbol;Acc:HGNC:1248]	0.210049	2.73151	3.20029	0.00146121
ENSG00000159593	NAE1	NEDD8 activating enzyme E1 subunit 1 [Source:HGNC Symbol;Acc:HGNC:621]	39.4333	12.0325	-1.85538	0.00146133
ENSG00000004534	RBM6	RNA binding motif protein 6 [Source:HGNC Symbol;Acc:HGNC:9903]	37.7117	102.888	1.22128	0.00147163
ENSG00000115523	GNLY	granulysin [Source:HGNC Symbol;Acc:HGNC:4414]	0.0354823	1.44982	4.3574	0.00148332
ENSG00000001036	FUCA2	fucosidase, alpha-L- 2, plasma [Source:HGNC Symbol;Acc:HGNC:4008]	25.6953	8.93372	-1.71346	0.00148748
ENSG00000144230	GPR17	G protein-coupled receptor 17 [Source:HGNC Symbol;Acc:HGNC:4471]	0.519915	0	-4.89547	0.00150158
ENSG00000184445	KNTC1	kinetochore associated 1 [Source:HGNC Symbol;Acc:HGNC:17255]	30.5634	8.89667	-1.91042	0.00150315
ENSG00000102287	GABRE	gamma-aminobutyric acid type A receptor epsilon subunit [Source:HGNC Symbol;Acc:HGNC:4085]	0.441655	2.18901	2.9023	0.00151201
ENSG00000110092	CCND1	cyclin D1 [Source:HGNC Symbol;Acc:HGNC:1582]	66.8269	8.48697	-2.9701	0.00151327
ENSG00000109881	CCDC34	coiled-coil domain containing 34 [Source:HGNC Symbol;Acc:HGNC:25079]	11.2773	2.56716	-2.24318	0.00151337
ENSG00000077943	ITGA8	integrin subunit alpha 8 [Source:HGNC Symbol;Acc:HGNC:6144]	3.0574	0	-4.93594	0.00151337
ENSG00000135744	AGT	angiotensinogen [Source:HGNC Symbol;Acc:HGNC:333]	0.683061	7.92866	4.29418	0.00151994
ENSG00000185811	IKZF1	IKAROS family zinc finger 1 [Source:HGNC Symbol;Acc:HGNC:13176]	0.626595	0.0776449	-2.9484	0.00153264
ENSG00000246898	LINC00920	long intergenic non-protein coding RNA 920 [Source:HGNC Symbol;Acc:HGNC:48611]	0.436035	0	-4.86566	0.00154465
ENSG00000235194	PPP1R3E	protein phosphatase 1 regulatory subunit 3E [Source:HGNC Symbol;Acc:HGNC:14943]	1.97192	6.75896	1.54181	0.00155946
ENSG00000111450	STX2	syntaxin 2 [Source:HGNC Symbol;Acc:HGNC:3403]	16.1341	7.56906	-1.3003	0.00156218
ENSG00000227470	AC073415.1		5.77337	0	-4.85387	0.0015714
ENSG00000179051	RCC2	regulator of chromosome condensation 2 [Source:HGNC Symbol;Acc:HGNC:30297]	76.3605	32.3812	-1.42639	0.0015738
ENSG00000058804	NDC1	NDC1 transmembrane nucleoporin [Source:HGNC Symbol;Acc:HGNC:25525]	17.1211	7.76883	-1.32344	0.0015807
ENSG00000132463	GRSF1	G-rich RNA sequence binding factor 1 [Source:HGNC Symbol;Acc:HGNC:4610]	24.199	11.9091	-1.22201	0.00158551
ENSG00000109586	GALNT7	polypeptide N-acetylgalactosaminyltransferase 7 [Source:HGNC Symbol;Acc:HGNC:4129]	10.1317	2.75957	-2.03407	0.00159135
ENSG00000112242	E2F3	E2F transcription factor 3 [Source:HGNC Symbol;Acc:HGNC:3115]	10.0808	4.08802	-1.47416	0.00159135
ENSG00000136999	NOV	nephroblastoma overexpressed [Source:HGNC Symbol;Acc:HGNC:7885]	1.10722	14.2525	3.16868	0.00159135
ENSG00000188906	LRRK2	leucine rich repeat kinase 2 [Source:HGNC Symbol;Acc:HGNC:18618]	0.208521	0.0174909	-3.36837	0.0015933
ENSG00000187630	DHRS4L2	dehydrogenase/reductase 4 like 2 [Source:HGNC Symbol;Acc:HGNC:19731]	3.98424	0.618632	-2.7367	0.00159545
ENSG00000105711	SCN1B	sodium voltage-gated channel beta subunit 1 [Source:HGNC Symbol;Acc:HGNC:10586]	0.312118	1.71222	2.14803	0.00159545
ENSG00000226702	MIR217HG	MIR217 host gene [Source:HGNC Symbol;Acc:HGNC:50537]	1.29803	0	-4.86721	0.00159678
ENSG00000096063	SRPK1	SRSF protein kinase 1 [Source:HGNC Symbol;Acc:HGNC:11305]	26.7728	10.4343	-1.53213	0.00159827
ENSG00000170315	UBB	ubiquitin B [Source:HGNC Symbol;Acc:HGNC:12463]	504.501	223.94	-1.37889	0.00160854
ENSG00000013375	PGM3	phosphoglucomutase 3 [Source:HGNC Symbol;Acc:HGNC:8907]	15.8852	48.4505	1.36438	0.00161371
ENSG00000187634	SAMD11	sterile alpha motif domain containing 11 [Source:HGNC Symbol;Acc:HGNC:28706]	1.60027	9.19618	2.20794	0.00162541
ENSG00000164112	TMEM155	transmembrane protein 155 [Source:HGNC Symbol;Acc:HGNC:26418]	0.446046	0	-4.85779	0.00162541
ENSG00000154814	OXNAD1	oxidoreductase NAD binding domain containing 1 [Source:HGNC Symbol;Acc:HGNC:25128]	4.77518	13.8505	1.31519	0.00163022
ENSG00000172197	MBOAT1	membrane bound O-acyltransferase domain containing 1 [Source:HGNC Symbol;Acc:HGNC:21579]	11.4934	4.76794	-1.45302	0.00163022
ENSG00000259932	AC051619.7		1.33769	0	-4.83932	0.00163034
ENSG00000126016	AMOT	angiomotin [Source:HGNC Symbol;Acc:HGNC:17810]	11.8019	2.44244	-2.37674	0.00163578
ENSG00000247679	AC139795.2		1.99624	8.78208	1.86554	0.00163663
ENSG00000134780	DAGLA	diacylglycerol lipase alpha [Source:HGNC Symbol;Acc:HGNC:1165]	3.37211	1.29102	-1.57213	0.00165232
ENSG00000137142	IGFBPL1	insulin like growth factor binding protein like 1 [Source:HGNC Symbol;Acc:HGNC:20081]	76.7128	9.20347	-2.99357	0.00165874
ENSG00000133624	ZNF767P	zinc finger family member 767, pseudogene [Source:HGNC Symbol;Acc:HGNC:21884]	6.07875	19.0397	1.4231	0.0016685
ENSG00000180035	ZNF48	zinc finger protein 48 [Source:HGNC Symbol;Acc:HGNC:13114]	26.1897	8.90376	-1.73001	0.00166963
ENSG00000158458	NRG2	neuregulin 2 [Source:HGNC Symbol;Acc:HGNC:7998]	0.399429	1.31656	2.02195	0.00168637
ENSG00000139146	FAM60A	family with sequence similarity 60 member A [Source:HGNC Symbol;Acc:HGNC:30702]	58.7983	13.9165	-2.18934	0.00168637
ENSG00000180776	ZDHHC20	zinc finger DHHC-type containing 20 [Source:HGNC Symbol;Acc:HGNC:20749]	16.3343	7.43592	-1.33376	0.00168718
ENSG00000263400	TMEM220-AS1	TMEM220 antisense RNA 1 [Source:HGNC Symbol;Acc:HGNC:44357]	2.37288	0.255998	-3.10806	0.00168718
ENSG00000198816	ZNF358	zinc finger protein 358 [Source:HGNC Symbol;Acc:HGNC:16838]	25.7852	16.1001	-0.893038	0.00168718
ENSG00000213707	HMGB1P10	high mobility group box 1 pseudogene 10 [Source:HGNC Symbol;Acc:HGNC:4994]	1.35822	0	-4.82097	0.00168718
ENSG00000156256	USP16	ubiquitin specific peptidase 16 [Source:HGNC Symbol;Acc:HGNC:12614]	13.2329	5.53848	-1.44308	0.00169391
ENSG00000006015	C19orf60	chromosome 19 open reading frame 60 [Source:HGNC Symbol;Acc:HGNC:26098]	13.3543	4.28883	-1.8167	0.00169926
ENSG00000187676	B3GLCT	beta 3-glucosyltransferase [Source:HGNC Symbol;Acc:HGNC:20207]	10.8939	3.4642	-1.8292	0.00170615
ENSG00000115392	FANCL	Fanconi anemia complementation group L [Source:HGNC Symbol;Acc:HGNC:20748]	14.063	4.41489	-1.81895	0.00171198
ENSG00000262222	AC133065.2		0.0324494	1.44738	4.43459	0.00171198
ENSG00000138092	CENPO	centromere protein O [Source:HGNC Symbol;Acc:HGNC:28152]	17.094	6.77101	-1.50682	0.00171858
ENSG00000014824	SLC30A9	solute carrier family 30 member 9 [Source:HGNC Symbol;Acc:HGNC:1329]	16.5321	8.35169	-1.18455	0.00171981
ENSG00000275379	HIST1H3I	histone cluster 1 H3 family member i [Source:HGNC Symbol;Acc:HGNC:4771]	425.287	52.6143	-2.96102	0.00171981
ENSG00000159423	ALDH4A1	aldehyde dehydrogenase 4 family member A1 [Source:HGNC Symbol;Acc:HGNC:406]	4.24952	1.65754	-1.54315	0.00173959
ENSG00000136522	MRPL47	mitochondrial ribosomal protein L47 [Source:HGNC Symbol;Acc:HGNC:16652]	27.2717	10.9905	-1.50245	0.00174352
ENSG00000140553	UNC45A	unc-45 myosin chaperone A [Source:HGNC Symbol;Acc:HGNC:30594]	25.9934	89.5607	1.52737	0.00174617
ENSG00000115875	SRSF7	serine and arginine rich splicing factor 7 [Source:HGNC Symbol;Acc:HGNC:10789]	62.1812	26.8445	-1.39357	0.00176512
ENSG00000130513	GDF15	growth differentiation factor 15 [Source:HGNC Symbol;Acc:HGNC:30142]	6.54794	150.704	3.78358	0.00176952
ENSG00000148677	ANKRD1	ankyrin repeat domain 1 [Source:HGNC Symbol;Acc:HGNC:15819]	9.79494	0.178069	-4.44685	0.00177177
ENSG00000263513	FAM72C	family with sequence similarity 72 member C [Source:HGNC Symbol;Acc:HGNC:30602]	0.847003	0	-4.86479	0.0017785
ENSG00000113231	PDE8B	phosphodiesterase 8B [Source:HGNC Symbol;Acc:HGNC:8794]	0.358639	2.26449	2.345	0.00179849
ENSG00000186523	FAM86B1	family with sequence similarity 86 member B1 [Source:HGNC Symbol;Acc:HGNC:28268]	1.53217	0.34793	-2.24098	0.00179849
ENSG00000118007	STAG1	stromal antigen 1 [Source:HGNC Symbol;Acc:HGNC:11354]	14.3097	5.08454	-1.66259	0.00180815
ENSG00000186153	WWOX	WW domain containing oxidoreductase [Source:HGNC Symbol;Acc:HGNC:12799]	6.22964	3.2914	-1.1142	0.00182599
ENSG00000134072	CAMK1	calcium/calmodulin dependent protein kinase I [Source:HGNC Symbol;Acc:HGNC:1459]	11.724	2.56204	-2.31958	0.00183933
ENSG00000263001	GTF2I	general transcription factor IIi [Source:HGNC Symbol;Acc:HGNC:4659]	42.7979	20.3573	-1.257	0.00184392
ENSG00000135272	MDFIC	MyoD family inhibitor domain containing [Source:HGNC Symbol;Acc:HGNC:28870]	3.89168	0.996344	-2.11584	0.00184392
ENSG00000205213	LGR4	leucine rich repeat containing G protein-coupled receptor 4 [Source:HGNC Symbol;Acc:HGNC:13299]	32.5214	10.6336	-1.77732	0.00184392
ENSG00000067955	CBFB	core-binding factor beta subunit [Source:HGNC Symbol;Acc:HGNC:1539]	13.3318	6.95686	-1.14587	0.00184392
ENSG00000244274	DBNDD2	dysbindin domain containing 2 [Source:HGNC Symbol;Acc:HGNC:15881]	1.63187	7.06591	1.84422	0.00184392
ENSG00000059122	FLYWCH1	FLYWCH-type zinc finger 1 [Source:HGNC Symbol;Acc:HGNC:25404]	10.7937	30.1918	1.24447	0.00185092
ENSG00000203667	COX20	COX20, cytochrome c oxidase assembly factor [Source:HGNC Symbol;Acc:HGNC:26970]	11.6235	5.175	-1.35776	0.00185591
ENSG00000172817	CYP7B1	cytochrome P450 family 7 subfamily B member 1 [Source:HGNC Symbol;Acc:HGNC:2652]	1.37523	0.203682	-2.76916	0.00185591
ENSG00000213160	KLHL23	kelch like family member 23 [Source:HGNC Symbol;Acc:HGNC:27506]	15.107	5.02114	-1.73893	0.00186646
ENSG00000257800	FNBP1P1	formin binding protein 1 pseudogene 1 [Source:HGNC Symbol;Acc:HGNC:44528]	2.57153	0.690853	-2.03926	0.00188581
ENSG00000198837	DENND4B	DENN domain containing 4B [Source:HGNC Symbol;Acc:HGNC:29044]	13.0269	30.526	1.00948	0.00189103
ENSG00000170899	GSTA4	glutathione S-transferase alpha 4 [Source:HGNC Symbol;Acc:HGNC:4629]	32.474	13.6032	-1.4426	0.0019345
ENSG00000163006	CCDC138	coiled-coil domain containing 138 [Source:HGNC Symbol;Acc:HGNC:26531]	6.97886	1.48235	-2.30755	0.00194635
ENSG00000091622	PITPNM3	PITPNM family member 3 [Source:HGNC Symbol;Acc:HGNC:21043]	1.02087	5.15854	2.04944	0.00197985
ENSG00000196591	HDAC2	histone deacetylase 2 [Source:HGNC Symbol;Acc:HGNC:4853]	26.583	9.3085	-1.67386	0.00198165
ENSG00000113318	MSH3	mutS homolog 3 [Source:HGNC Symbol;Acc:HGNC:7326]	7.93228	4.29812	-1.0892	0.00198632
ENSG00000099246	RAB18	RAB18, member RAS oncogene family [Source:HGNC Symbol;Acc:HGNC:14244]	10.7989	26.2605	1.05513	0.00200028
ENSG00000100802	C14orf93	chromosome 14 open reading frame 93 [Source:HGNC Symbol;Acc:HGNC:20162]	4.13184	1.67154	-1.48828	0.00200866
ENSG00000105321	CCDC9	coiled-coil domain containing 9 [Source:HGNC Symbol;Acc:HGNC:24560]	13.8018	56.3581	1.763	0.00200866
ENSG00000206053	JPT2	Jupiter microtubule associated homolog 2 [Source:HGNC Symbol;Acc:HGNC:14137]	58.0877	30.9592	-1.107	0.00201324
ENSG00000197580	BCO2	beta-carotene oxygenase 2 [Source:HGNC Symbol;Acc:HGNC:18503]	0.346262	1.48701	1.85175	0.00202549
ENSG00000266104	MIR4326	microRNA 4326 [Source:HGNC Symbol;Acc:HGNC:38314]	2.19113	28.7784	3.20129	0.00203085
ENSG00000164105	SAP30	Sin3A associated protein 30 [Source:HGNC Symbol;Acc:HGNC:10532]	27.3817	15.8157	-0.994265	0.0020319
ENSG00000196262	PPIA	peptidylprolyl isomerase A [Source:HGNC Symbol;Acc:HGNC:9253]	271.057	109.422	-1.50924	0.00203379
ENSG00000102900	NUP93	nucleoporin 93 [Source:HGNC Symbol;Acc:HGNC:28958]	22.9424	9.61438	-1.44486	0.00204462
ENSG00000187601	MAGEH1	MAGE family member H1 [Source:HGNC Symbol;Acc:HGNC:24092]	19.6913	73.6484	1.64136	0.00205225
ENSG00000144231	POLR2D	RNA polymerase II subunit D [Source:HGNC Symbol;Acc:HGNC:9191]	14.4059	6.83042	-1.26362	0.00205932
ENSG00000085788	DDHD2	DDHD domain containing 2 [Source:HGNC Symbol;Acc:HGNC:29106]	18.642	8.73658	-1.28119	0.00205932
ENSG00000276855	AC015922.4		3.25095	0.371435	-3.05808	0.00205932
ENSG00000247315	ZCCHC3	zinc finger CCHC-type containing 3 [Source:HGNC Symbol;Acc:HGNC:16230]	19.3527	8.07116	-1.44644	0.00205932
ENSG00000258789	AL162171.1		1.03751	6.29125	2.27764	0.00206704
ENSG00000138182	KIF20B	kinesin family member 20B [Source:HGNC Symbol;Acc:HGNC:7212]	10.0592	2.9446	-1.9124	0.00207328
ENSG00000067601	PMS2P4	PMS1 homolog 2, mismatch repair system component pseudogene 4 [Source:HGNC Symbol;Acc:HGNC:9129]	2.17367	7.33911	1.51131	0.00207479
ENSG00000214309	MBLAC1	metallo-beta-lactamase domain containing 1 [Source:HGNC Symbol;Acc:HGNC:22180]	2.03686	6.54803	1.4398	0.00208213
ENSG00000139618	BRCA2	BRCA2, DNA repair associated [Source:HGNC Symbol;Acc:HGNC:1101]	3.57025	0.64682	-2.49522	0.00209146
ENSG00000039068	CDH1	cadherin 1 [Source:HGNC Symbol;Acc:HGNC:1748]	0.0271225	1.02223	4.27538	0.00209471
ENSG00000164972	C9orf24	chromosome 9 open reading frame 24 [Source:HGNC Symbol;Acc:HGNC:19919]	0.376944	2.58851	2.43265	0.00211958
ENSG00000138613	APH1B	aph-1 homolog B, gamma-secretase subunit [Source:HGNC Symbol;Acc:HGNC:24080]	6.19584	2.94437	-1.27125	0.00212138
ENSG00000283828	AL137002.2		0.406611	1.93248	1.95884	0.00213365
ENSG00000160282	FTCD	formimidoyltransferase cyclodeaminase [Source:HGNC Symbol;Acc:HGNC:3974]	0.329265	2.27777	2.44342	0.00213365
ENSG00000157851	DPYSL5	dihydropyrimidinase like 5 [Source:HGNC Symbol;Acc:HGNC:20637]	87.5539	29.3302	-1.72921	0.002149
ENSG00000275374	AC113385.3		0.996224	0	-4.75625	0.002149
ENSG00000124571	XPO5	exportin 5 [Source:HGNC Symbol;Acc:HGNC:17675]	24.433	15.1939	-0.893145	0.002149
ENSG00000237356	AL365295.1		1.22896	0	-4.75062	0.002149
ENSG00000260293	AC106820.4		2.40246	0.604673	-2.10433	0.002149
ENSG00000146463	ZMYM4	zinc finger MYM-type containing 4 [Source:HGNC Symbol;Acc:HGNC:13055]	22.5776	9.93061	-1.36601	0.0021509
ENSG00000204852	TCTN1	tectonic family member 1 [Source:HGNC Symbol;Acc:HGNC:26113]	10.8954	4.65055	-1.40921	0.0021509
ENSG00000230330	HMGN2P3	high mobility group nucleosomal binding domain 2 pseudogene 3 [Source:HGNC Symbol;Acc:HGNC:33566]	4.62186	0.704094	-2.73569	0.0021509
ENSG00000105499	PLA2G4C	phospholipase A2 group IVC [Source:HGNC Symbol;Acc:HGNC:9037]	0.591922	8.18876	3.24077	0.0021509
ENSG00000132681	ATP1A4	ATPase Na+/K+ transporting subunit alpha 4 [Source:HGNC Symbol;Acc:HGNC:14073]	0.0526108	0.965342	3.55599	0.0021994
ENSG00000185052	SLC24A3	solute carrier family 24 member 3 [Source:HGNC Symbol;Acc:HGNC:10977]	0.197413	0	-4.75358	0.00220171
ENSG00000143436	MRPL9	mitochondrial ribosomal protein L9 [Source:HGNC Symbol;Acc:HGNC:14277]	37.1822	19.3553	-1.15271	0.00222273
ENSG00000258457	AL132780.2		1.13688	0.0313774	-4.16194	0.00222426
ENSG00000214530	STARD10	StAR related lipid transfer domain containing 10 [Source:HGNC Symbol;Acc:HGNC:10666]	7.70115	37.6177	1.99154	0.00223473
ENSG00000197429	IPP	intracisternal A particle-promoted polypeptide [Source:HGNC Symbol;Acc:HGNC:6108]	5.01839	1.98619	-1.52201	0.00224721
ENSG00000170011	MYRIP	myosin VIIA and Rab interacting protein [Source:HGNC Symbol;Acc:HGNC:19156]	0.112992	1.04116	2.77931	0.00224721
ENSG00000097046	CDC7	cell division cycle 7 [Source:HGNC Symbol;Acc:HGNC:1745]	16.8695	5.40546	-1.78297	0.00224807
ENSG00000040275	SPDL1	spindle apparatus coiled-coil protein 1 [Source:HGNC Symbol;Acc:HGNC:26010]	18.5182	6.94039	-1.58253	0.00224807
ENSG00000099810	MTAP	methylthioadenosine phosphorylase [Source:HGNC Symbol;Acc:HGNC:7413]	7.65362	3.12435	-1.46339	0.00226095
ENSG00000197191	CYSRT1	cysteine rich tail 1 [Source:HGNC Symbol;Acc:HGNC:30529]	0.966551	6.15037	2.35791	0.00226095
ENSG00000266378	AC005224.3		0.95554	0	-4.79502	0.00226095
ENSG00000180921	FAM83H	family with sequence similarity 83 member H [Source:HGNC Symbol;Acc:HGNC:24797]	1.39683	0.0283306	-4.34388	0.00227151
ENSG00000272892	AL133551.1		0.896833	3.01487	1.51632	0.00231608
ENSG00000152137	HSPB8	heat shock protein family B (small) member 8 [Source:HGNC Symbol;Acc:HGNC:30171]	1.40802	8.60454	2.76727	0.00231608
ENSG00000146410	MTFR2	mitochondrial fission regulator 2 [Source:HGNC Symbol;Acc:HGNC:21115]	1.97734	0.518155	-2.05931	0.00233514
ENSG00000231764	DLX6-AS1	DLX6 antisense RNA 1 [Source:HGNC Symbol;Acc:HGNC:37151]	0.0454982	1.29279	5.14662	0.00233514
ENSG00000138190	EXOC6	exocyst complex component 6 [Source:HGNC Symbol;Acc:HGNC:23196]	8.7415	3.48768	-1.50341	0.00233514
ENSG00000107672	NSMCE4A	NSE4 homolog A, SMC5-SMC6 complex component [Source:HGNC Symbol;Acc:HGNC:25935]	21.029	7.67856	-1.62007	0.00233514
ENSG00000277782	AC068870.2		1.79185	0	-4.72703	0.00233581
ENSG00000139540	SLC39A5	solute carrier family 39 member 5 [Source:HGNC Symbol;Acc:HGNC:20502]	0.179458	1.26189	2.45867	0.00234935
ENSG00000148730	EIF4EBP2	eukaryotic translation initiation factor 4E binding protein 2 [Source:HGNC Symbol;Acc:HGNC:3289]	25.3414	8.42293	-1.74158	0.00236706
ENSG00000160613	PCSK7	proprotein convertase subtilisin/kexin type 7 [Source:HGNC Symbol;Acc:HGNC:8748]	6.09902	19.2862	1.41292	0.0023931
ENSG00000225791	TRAM2-AS1	TRAM2 antisense RNA 1 (head to head) [Source:HGNC Symbol;Acc:HGNC:48663]	2.75154	1.0448	-1.58371	0.00241097
ENSG00000112539	C6orf118	chromosome 6 open reading frame 118 [Source:HGNC Symbol;Acc:HGNC:21233]	3.64418	0.795603	-2.29928	0.00241097
ENSG00000198668	CALM1	calmodulin 1 [Source:HGNC Symbol;Acc:HGNC:1442]	92.9838	55.0024	-0.962427	0.00241129
ENSG00000224023	FLJ37035	uncharacterized LOC399821 [Source:NCBI gene;Acc:399821]	0.475249	0.0369649	-3.40094	0.00241792
ENSG00000241837	ATP5O	ATP synthase, H+ transporting, mitochondrial F1 complex, O subunit [Source:HGNC Symbol;Acc:HGNC:850]	18.5764	11.668	-0.882745	0.00242265
ENSG00000105880	DLX5	distal-less homeobox 5 [Source:HGNC Symbol;Acc:HGNC:2918]	0.0135702	2.73295	5.349	0.00243563
ENSG00000234928	LINC01659	long intergenic non-protein coding RNA 1659 [Source:HGNC Symbol;Acc:HGNC:52447]	0.731657	0	-4.71131	0.00244552
ENSG00000197415	VEPH1	ventricular zone expressed PH domain containing 1 [Source:HGNC Symbol;Acc:HGNC:25735]	7.31416	0.77003	-3.10859	0.00245165
ENSG00000225032	AL162586.1		1.07797	4.87949	1.92096	0.00245165
ENSG00000214114	MYCBP	MYC binding protein [Source:HGNC Symbol;Acc:HGNC:7554]	2.77536	0.488843	-2.56287	0.00245833
ENSG00000149179	C11orf49	chromosome 11 open reading frame 49 [Source:HGNC Symbol;Acc:HGNC:28720]	23.0351	12.0005	-1.1453	0.00245899
ENSG00000184897	H1FX	H1 histone family member X [Source:HGNC Symbol;Acc:HGNC:4722]	206.548	88.8385	-1.40987	0.0024938
ENSG00000103067	ESRP2	epithelial splicing regulatory protein 2 [Source:HGNC Symbol;Acc:HGNC:26152]	0.0911491	2.68588	4.02171	0.00250691
ENSG00000244357	RN7SL145P	RNA, 7SL, cytoplasmic 145, pseudogene [Source:HGNC Symbol;Acc:HGNC:46161]	1.37944	6.60207	1.98524	0.00251468
ENSG00000172731	LRRC20	leucine rich repeat containing 20 [Source:HGNC Symbol;Acc:HGNC:23421]	10.3586	4.76697	-1.31402	0.00251628
ENSG00000231256	C17orf105	chromosome 17 open reading frame 105 [Source:HGNC Symbol;Acc:HGNC:37241]	0.0388616	0.46949	3.12635	0.00253682
ENSG00000173588	CEP83	centrosomal protein 83 [Source:HGNC Symbol;Acc:HGNC:17966]	5.4305	1.82555	-1.7183	0.002542
ENSG00000211445	GPX3	glutathione peroxidase 3 [Source:HGNC Symbol;Acc:HGNC:4555]	2.62315	16.7748	2.34841	0.00254434
ENSG00000215012	RTL10	retrotransposon Gag like 10 [Source:HGNC Symbol;Acc:HGNC:26112]	7.42793	20.6571	1.2419	0.00254434
ENSG00000125255	SLC10A2	solute carrier family 10 member 2 [Source:HGNC Symbol;Acc:HGNC:10906]	0.388807	0	-4.70084	0.00257816
ENSG00000166340	TPP1	tripeptidyl peptidase 1 [Source:HGNC Symbol;Acc:HGNC:2073]	3.63853	18.6274	2.05577	0.00258352
ENSG00000266865	AC138207.8		1.58215	0.0433509	-4.16782	0.00258352
ENSG00000096872	IFT74	intraflagellar transport 74 [Source:HGNC Symbol;Acc:HGNC:21424]	10.7502	4.32482	-1.48382	0.00259763
ENSG00000125952	MAX	MYC associated factor X [Source:HGNC Symbol;Acc:HGNC:6913]	9.82807	34.4225	1.55125	0.00261104
ENSG00000144227	NXPH2	neurexophilin 2 [Source:HGNC Symbol;Acc:HGNC:8076]	2.15452	0.213169	-3.17631	0.00261565
ENSG00000147274	RBMX	RNA binding motif protein, X-linked [Source:HGNC Symbol;Acc:HGNC:9910]	112.147	46.2812	-1.45461	0.00262368
ENSG00000146007	ZMAT2	zinc finger matrin-type 2 [Source:HGNC Symbol;Acc:HGNC:26433]	40.7814	25.948	-0.861398	0.00262372
ENSG00000173040	EVC2	EvC ciliary complex subunit 2 [Source:HGNC Symbol;Acc:HGNC:19747]	1.82731	0.25215	-2.85162	0.00265366
ENSG00000101203	COL20A1	collagen type XX alpha 1 chain [Source:HGNC Symbol;Acc:HGNC:14670]	0.0667216	1.54306	3.78978	0.00265366
ENSG00000121350	PYROXD1	pyridine nucleotide-disulphide oxidoreductase domain 1 [Source:HGNC Symbol;Acc:HGNC:26162]	1.81182	0.663637	-1.62258	0.00266413
ENSG00000261420	AL022069.1		0.731207	3.70101	2.07645	0.0026659
ENSG00000177807	KCNJ10	potassium voltage-gated channel subfamily J member 10 [Source:HGNC Symbol;Acc:HGNC:6256]	0.352715	1.44882	3.32474	0.00266595
ENSG00000108465	CDK5RAP3	CDK5 regulatory subunit associated protein 3 [Source:HGNC Symbol;Acc:HGNC:18673]	17.4684	66.6619	1.69544	0.00266595
ENSG00000196550	FAM72A	family with sequence similarity 72 member A [Source:HGNC Symbol;Acc:HGNC:24044]	2.12122	0.106877	-3.78261	0.00267724
ENSG00000169228	RAB24	RAB24, member RAS oncogene family [Source:HGNC Symbol;Acc:HGNC:9765]	3.71146	13.1314	1.56476	0.00267867
ENSG00000251131	AC025171.3		0.528639	4.54752	2.717	0.00268134
ENSG00000137404	NRM	nurim (nuclear envelope membrane protein) [Source:HGNC Symbol;Acc:HGNC:8003]	15.2264	4.70961	-1.84468	0.00268816
ENSG00000258754	LINC01579	long intergenic non-protein coding RNA 1579 [Source:HGNC Symbol;Acc:HGNC:27519]	0.274343	0	-4.71113	0.00268816
ENSG00000140612	SEC11A	SEC11 homolog A, signal peptidase complex subunit [Source:HGNC Symbol;Acc:HGNC:17718]	35.0503	16.3539	-1.30597	0.00270496
ENSG00000198492	YTHDF2	YTH N6-methyladenosine RNA binding protein 2 [Source:HGNC Symbol;Acc:HGNC:31675]	49.0983	26.4724	-1.08609	0.00270668
ENSG00000160447	PKN3	protein kinase N3 [Source:HGNC Symbol;Acc:HGNC:17999]	9.87291	2.82868	-1.94711	0.00270668
ENSG00000135316	SYNCRIP	synaptotagmin binding cytoplasmic RNA interacting protein [Source:HGNC Symbol;Acc:HGNC:16918]	22.7829	9.99831	-1.37437	0.0027165
ENSG00000128581	IFT22	intraflagellar transport 22 [Source:HGNC Symbol;Acc:HGNC:21895]	13.4205	5.31588	-1.52424	0.00271837
ENSG00000039560	RAI14	retinoic acid induced 14 [Source:HGNC Symbol;Acc:HGNC:14873]	25.8464	9.21704	-1.67136	0.0027285
ENSG00000121058	COIL	coilin [Source:HGNC Symbol;Acc:HGNC:2184]	13.7392	7.43483	-1.09467	0.00274855
ENSG00000280099	AL603750.1		0.38348	0	-4.67669	0.00276979
ENSG00000271147	ARMCX5-GPRASP2	ARMCX5-GPRASP2 readthrough [Source:HGNC Symbol;Acc:HGNC:42000]	2.7173	0.589412	-2.28034	0.00276979
ENSG00000155897	ADCY8	adenylate cyclase 8 [Source:HGNC Symbol;Acc:HGNC:239]	0.249288	5.56777	3.72067	0.00276979
ENSG00000162032	SPSB3	splA/ryanodine receptor domain and SOCS box containing 3 [Source:HGNC Symbol;Acc:HGNC:30629]	21.8947	81.5708	1.63723	0.00277755
ENSG00000106404	CLDN15	claudin 15 [Source:HGNC Symbol;Acc:HGNC:2036]	3.8	14.1164	1.64521	0.00278732
ENSG00000103051	COG4	component of oligomeric golgi complex 4 [Source:HGNC Symbol;Acc:HGNC:18620]	34.6196	17.2397	-1.21074	0.00278732
ENSG00000256771	ZNF253	zinc finger protein 253 [Source:HGNC Symbol;Acc:HGNC:13497]	7.30834	2.25774	-1.8337	0.00278732
ENSG00000173267	SNCG	synuclein gamma [Source:HGNC Symbol;Acc:HGNC:11141]	7.63046	1.21044	-2.68035	0.0028522
ENSG00000246695	RASSF8-AS1	RASSF8 antisense RNA 1 [Source:HGNC Symbol;Acc:HGNC:48637]	3.75924	1.65705	-1.37793	0.00285339
ENSG00000164879	CA3	carbonic anhydrase 3 [Source:HGNC Symbol;Acc:HGNC:1374]	3.36803	0.383777	-3.06754	0.00285367
ENSG00000168676	KCTD19	potassium channel tetramerization domain containing 19 [Source:HGNC Symbol;Acc:HGNC:24753]	0.427054	0	-4.72966	0.00285419
ENSG00000146360	GPR6	G protein-coupled receptor 6 [Source:HGNC Symbol;Acc:HGNC:4515]	0.0154825	1.21886	4.78798	0.00287406
ENSG00000154016	GRAP	GRB2-related adaptor protein [Source:HGNC Symbol;Acc:HGNC:4562]	0.423841	0	-4.70339	0.0028751
ENSG00000130294	KIF1A	kinesin family member 1A [Source:HGNC Symbol;Acc:HGNC:888]	52.4576	357.489	2.41835	0.00287918
ENSG00000172071	EIF2AK3	eukaryotic translation initiation factor 2 alpha kinase 3 [Source:HGNC Symbol;Acc:HGNC:3255]	10.3229	36.7666	1.57557	0.0028865
ENSG00000141506	PIK3R5	phosphoinositide-3-kinase regulatory subunit 5 [Source:HGNC Symbol;Acc:HGNC:30035]	0.223606	0	-4.69463	0.00288957
ENSG00000108424	KPNB1	karyopherin subunit beta 1 [Source:HGNC Symbol;Acc:HGNC:6400]	107.486	66.0765	-0.913084	0.00290203
ENSG00000087074	PPP1R15A	protein phosphatase 1 regulatory subunit 15A [Source:HGNC Symbol;Acc:HGNC:14375]	26.325	150.643	2.19567	0.00291385
ENSG00000280355	AL132656.4		1.76188	4.60465	1.15726	0.00292051
ENSG00000225051	HMGB3P22	high mobility group box 3 pseudogene 22 [Source:HGNC Symbol;Acc:HGNC:39314]	0.709517	3.5417	2.03304	0.00292974
ENSG00000088305	DNMT3B	DNA methyltransferase 3 beta [Source:HGNC Symbol;Acc:HGNC:2979]	18.5737	4.83943	-2.05059	0.00294305
ENSG00000100376	FAM118A	family with sequence similarity 118 member A [Source:HGNC Symbol;Acc:HGNC:1313]	6.86509	16.7686	1.05799	0.00294383
ENSG00000184154	LRTOMT	leucine rich transmembrane and O-methyltransferase domain containing [Source:HGNC Symbol;Acc:HGNC:25033]	2.5613	1.23558	-1.24119	0.00295412
ENSG00000243155	AL162431.2		0.500044	0.0396489	-3.3713	0.00296499
ENSG00000172375	C2CD2L	C2CD2 like [Source:HGNC Symbol;Acc:HGNC:29000]	3.52691	20.866	2.23534	0.00297641
ENSG00000275185	AC130324.3		1.6353	0	-4.6763	0.00298896
ENSG00000255135	AP002360.2		11.2164	4.03709	-1.64585	0.00299335
ENSG00000130935	NOL11	nucleolar protein 11 [Source:HGNC Symbol;Acc:HGNC:24557]	22.3321	10.6425	-1.2598	0.00299335
ENSG00000103876	FAH	fumarylacetoacetate hydrolase [Source:HGNC Symbol;Acc:HGNC:3579]	4.84275	1.36484	-1.9872	0.00299779
ENSG00000268713	AC005261.4		2.86687	11.7968	1.76991	0.00300473
ENSG00000137693	YAP1	Yes associated protein 1 [Source:HGNC Symbol;Acc:HGNC:16262]	22.5767	10.9023	-1.24145	0.00303272
ENSG00000279434	AL049776.1		0.187132	1.02833	2.18052	0.00303554
ENSG00000132436	FIGNL1	fidgetin like 1 [Source:HGNC Symbol;Acc:HGNC:13286]	9.62224	2.0434	-2.31125	0.00304365
ENSG00000272129	AL359715.4		0.564507	0	-4.66337	0.00304405
ENSG00000171530	TBCA	tubulin folding cofactor A [Source:HGNC Symbol;Acc:HGNC:11579]	41.1639	15.7327	-1.5667	0.00305048
ENSG00000121716	PILRB	paired immunoglobin-like type 2 receptor beta [Source:HGNC Symbol;Acc:HGNC:18297]	2.13981	8.96573	1.81087	0.00305536
ENSG00000173894	CBX2	chromobox 2 [Source:HGNC Symbol;Acc:HGNC:1552]	26.149	8.37469	-1.78748	0.00305536
ENSG00000140519	RHCG	Rh family C glycoprotein [Source:HGNC Symbol;Acc:HGNC:18140]	0.0449486	2.68316	4.57351	0.00305601
ENSG00000227486	AL445472.1		0.967166	0	-4.67464	0.00305651
ENSG00000169299	PGM2	phosphoglucomutase 2 [Source:HGNC Symbol;Acc:HGNC:8906]	8.17718	2.97396	-1.65155	0.00307334
ENSG00000100106	TRIOBP	TRIO and F-actin binding protein [Source:HGNC Symbol;Acc:HGNC:17009]	8.87521	2.0843	-2.22184	0.00308246
ENSG00000132017	DCAF15	DDB1 and CUL4 associated factor 15 [Source:HGNC Symbol;Acc:HGNC:25095]	30.8132	18.9714	-0.909896	0.0030863
ENSG00000198590	C3orf35	chromosome 3 open reading frame 35 [Source:HGNC Symbol;Acc:HGNC:24082]	0.640625	3.70511	2.23683	0.00309167
ENSG00000188033	ZNF490	zinc finger protein 490 [Source:HGNC Symbol;Acc:HGNC:23705]	1.65665	3.76542	0.963574	0.00309167
ENSG00000100216	TOMM22	translocase of outer mitochondrial membrane 22 [Source:HGNC Symbol;Acc:HGNC:18002]	37.0803	14.542	-1.54753	0.00309167
ENSG00000131470	PSMC3IP	PSMC3 interacting protein [Source:HGNC Symbol;Acc:HGNC:17928]	13.6296	5.67875	-1.44755	0.00315169
ENSG00000125144	MT1G	metallothionein 1G [Source:HGNC Symbol;Acc:HGNC:7399]	0.205234	12.4982	4.63218	0.00315238
ENSG00000103253	HAGHL	hydroxyacylglutathione hydrolase like [Source:HGNC Symbol;Acc:HGNC:14177]	4.73277	26.1651	2.15504	0.00316298
ENSG00000127946	HIP1	huntingtin interacting protein 1 [Source:HGNC Symbol;Acc:HGNC:4913]	17.2219	6.61276	-1.54814	0.00318631
ENSG00000200169	RNU5D-1	RNA, U5D small nuclear 1 [Source:HGNC Symbol;Acc:HGNC:10214]	6.04584	0	-4.6388	0.00321586
ENSG00000205143	ARID3C	AT-rich interaction domain 3C [Source:HGNC Symbol;Acc:HGNC:21209]	0.242385	1.99801	2.65633	0.00322344
ENSG00000132832	LINC01260	long intergenic non-protein coding RNA 1260 [Source:HGNC Symbol;Acc:HGNC:49900]	0.021562	1.17647	4.46869	0.0032327
ENSG00000087365	SF3B2	splicing factor 3b subunit 2 [Source:HGNC Symbol;Acc:HGNC:10769]	92.4009	259.729	1.25275	0.00324844
ENSG00000261114	AC012181.2		0.615883	4.17067	2.41987	0.00324844
ENSG00000241634	AC069499.1		5.16574	0.440578	-3.29977	0.00329668
ENSG00000164654	MIOS	meiosis regulator for oocyte development [Source:HGNC Symbol;Acc:HGNC:21905]	11.7461	5.6873	-1.23557	0.00332261
ENSG00000108854	SMURF2	SMAD specific E3 ubiquitin protein ligase 2 [Source:HGNC Symbol;Acc:HGNC:16809]	10.7543	3.93113	-1.63658	0.00336302
ENSG00000168096	ANKS3	ankyrin repeat and sterile alpha motif domain containing 3 [Source:HGNC Symbol;Acc:HGNC:29422]	11.2473	34.9007	1.39158	0.00336503
ENSG00000125944	HNRNPR	heterogeneous nuclear ribonucleoprotein R [Source:HGNC Symbol;Acc:HGNC:5047]	42.0748	23.2584	-1.05082	0.00336545
ENSG00000151778	SERP2	stress associated endoplasmic reticulum protein family member 2 [Source:HGNC Symbol;Acc:HGNC:20607]	3.51615	0.865845	-2.14729	0.00336695
ENSG00000151651	ADAM8	ADAM metallopeptidase domain 8 [Source:HGNC Symbol;Acc:HGNC:215]	0.88553	6.63392	2.55663	0.00338668
ENSG00000004059	ARF5	ADP ribosylation factor 5 [Source:HGNC Symbol;Acc:HGNC:658]	55.5767	22.8649	-1.48268	0.00339036
ENSG00000198088	NUP62CL	nucleoporin 62 C-terminal like [Source:HGNC Symbol;Acc:HGNC:25960]	1.61222	0.237306	-2.73162	0.00340193
ENSG00000170035	UBE2E3	ubiquitin conjugating enzyme E2 E3 [Source:HGNC Symbol;Acc:HGNC:12479]	91.02	20.9766	-2.2258	0.00342858
ENSG00000163734	CXCL3	C-X-C motif chemokine ligand 3 [Source:HGNC Symbol;Acc:HGNC:4604]	0.384467	2.53791	2.37979	0.00342858
ENSG00000104892	KLC3	kinesin light chain 3 [Source:HGNC Symbol;Acc:HGNC:20717]	0.0403995	1.29359	4.03985	0.00345082
ENSG00000176714	CCDC121	coiled-coil domain containing 121 [Source:HGNC Symbol;Acc:HGNC:25833]	1.90288	5.96406	1.42172	0.00345677
ENSG00000169255	B3GALNT1	beta-1,3-N-acetylgalactosaminyltransferase 1 (globoside blood group) [Source:HGNC Symbol;Acc:HGNC:918]	5.46405	1.16382	-2.34542	0.00346314
ENSG00000175305	CCNE2	cyclin E2 [Source:HGNC Symbol;Acc:HGNC:1590]	2.90278	0.538748	-2.47991	0.00346314
ENSG00000185988	PLK5	polo like kinase 5 [Source:HGNC Symbol;Acc:HGNC:27001]	0.162002	3.42268	3.68214	0.00346314
ENSG00000280206	AC026401.3		14.078	2.94211	-2.34827	0.00347565
ENSG00000006025	OSBPL7	oxysterol binding protein like 7 [Source:HGNC Symbol;Acc:HGNC:16387]	5.01964	15.3948	1.37127	0.00347565
ENSG00000233452	STXBP5-AS1	STXBP5 antisense RNA 1 [Source:HGNC Symbol;Acc:HGNC:44183]	0.193361	1.97012	2.9164	0.00347709
ENSG00000280332	AC020917.4		0.665719	3.25331	2.01735	0.00347709
ENSG00000261794	GOLGA8H	golgin A8 family member H [Source:HGNC Symbol;Acc:HGNC:37443]	1.26509	0.134961	-3.09839	0.00348099
ENSG00000042088	TDP1	tyrosyl-DNA phosphodiesterase 1 [Source:HGNC Symbol;Acc:HGNC:18884]	18.309	10.099	-1.05344	0.0034932
ENSG00000130254	SAFB2	scaffold attachment factor B2 [Source:HGNC Symbol;Acc:HGNC:21605]	23.5372	128.649	2.15173	0.0034932
ENSG00000125485	DDX31	DEAD-box helicase 31 [Source:HGNC Symbol;Acc:HGNC:16715]	5.21431	14.4888	1.24026	0.00349492
ENSG00000277879	AL391988.1		0.718103	0.0825146	-3.03203	0.003501
ENSG00000284652	BX323043.1		0.330713	0	-4.60006	0.00351024
ENSG00000276116	FUT8-AS1	FUT8 antisense RNA 1 [Source:HGNC Symbol;Acc:HGNC:44294]	1.48061	0.210626	-2.7762	0.00351366
ENSG00000157216	SSBP3	single stranded DNA binding protein 3 [Source:HGNC Symbol;Acc:HGNC:15674]	25.2202	9.75853	-1.54129	0.0035261
ENSG00000135083	CCNJL	cyclin J like [Source:HGNC Symbol;Acc:HGNC:25876]	7.03024	2.53163	-1.63675	0.0035261
ENSG00000278002	AL627171.1		0.286164	1.83694	2.35967	0.0035261
ENSG00000229222	KRT18P4	keratin 18 pseudogene 4 [Source:HGNC Symbol;Acc:HGNC:16604]	0.440179	4.15377	2.80944	0.0035261
ENSG00000038274	MAT2B	methionine adenosyltransferase 2B [Source:HGNC Symbol;Acc:HGNC:6905]	25.2223	10.638	-1.41883	0.00353068
ENSG00000244097	RPS4XP17	ribosomal protein S4X pseudogene 17 [Source:HGNC Symbol;Acc:HGNC:36789]	0.478229	5.22608	3.01152	0.00353195
ENSG00000083812	ZNF324	zinc finger protein 324 [Source:HGNC Symbol;Acc:HGNC:14096]	3.8547	9.29976	1.04895	0.00353208
ENSG00000233611	AC019068.1		2.12205	0.417139	-2.40034	0.00353533
ENSG00000136425	CIB2	calcium and integrin binding family member 2 [Source:HGNC Symbol;Acc:HGNC:24579]	18.672	8.90119	-1.2605	0.00353533
ENSG00000277270	AL160412.1		1.36743	0	-4.62667	0.00353533
ENSG00000140931	CMTM3	CKLF like MARVEL transmembrane domain containing 3 [Source:HGNC Symbol;Acc:HGNC:19174]	34.2265	8.19469	-2.19224	0.00354061
ENSG00000277491	AC087392.5		0.473704	3.27569	2.46131	0.00354061
ENSG00000278642	AC015813.4		3.46352	0	-4.59896	0.00354061
ENSG00000245017	LINC02453	long intergenic non-protein coding RNA 2453 [Source:HGNC Symbol;Acc:HGNC:53392]	0.353793	0	-4.6021	0.00354676
ENSG00000182973	CNOT10	CCR4-NOT transcription complex subunit 10 [Source:HGNC Symbol;Acc:HGNC:23817]	14.6242	7.36322	-1.18192	0.00356437
ENSG00000262904	TMPOP2	thymopoietin pseudogene 2 [Source:HGNC Symbol;Acc:HGNC:50860]	0.603776	0	-4.60764	0.00356448
ENSG00000100442	FKBP3	FK506 binding protein 3 [Source:HGNC Symbol;Acc:HGNC:3719]	45.5804	15.7518	-1.69044	0.00356783
ENSG00000110871	COQ5	coenzyme Q5, methyltransferase [Source:HGNC Symbol;Acc:HGNC:28722]	24.857	13.1484	-1.11902	0.00357692
ENSG00000139914	FITM1	fat storage inducing transmembrane protein 1 [Source:HGNC Symbol;Acc:HGNC:33714]	0.17576	1.36838	2.54877	0.00358461
ENSG00000170242	USP47	ubiquitin specific peptidase 47 [Source:HGNC Symbol;Acc:HGNC:20076]	21.6242	10.9686	-1.16797	0.00359333
ENSG00000259172	AC023024.1		0.451021	2.33778	2.09184	0.00359333
ENSG00000078747	ITCH	itchy E3 ubiquitin protein ligase [Source:HGNC Symbol;Acc:HGNC:13890]	19.7498	43.1321	0.901631	0.00364853
ENSG00000234009	RPL5P34	ribosomal protein L5 pseudogene 34 [Source:HGNC Symbol;Acc:HGNC:36463]	4.06228	1.00675	-2.14421	0.00366383
ENSG00000115866	DARS	aspartyl-tRNA synthetase [Source:HGNC Symbol;Acc:HGNC:2678]	57.3898	23.7864	-1.45368	0.00369429
ENSG00000099977	DDT	D-dopachrome tautomerase [Source:HGNC Symbol;Acc:HGNC:2732]	16.8689	6.02209	-1.67653	0.00370715
ENSG00000152154	TMEM178A	transmembrane protein 178A [Source:HGNC Symbol;Acc:HGNC:28517]	18.7961	3.79732	-2.40129	0.00373439
ENSG00000113273	ARSB	arylsulfatase B [Source:HGNC Symbol;Acc:HGNC:714]	7.14626	1.26894	-2.56024	0.00373513
ENSG00000167601	AXL	AXL receptor tyrosine kinase [Source:HGNC Symbol;Acc:HGNC:905]	24.0936	4.19982	-2.59102	0.00373513
ENSG00000197054	ZNF763	zinc finger protein 763 [Source:HGNC Symbol;Acc:HGNC:27614]	0.857699	0.146675	-2.55767	0.00373881
ENSG00000246763	RGMB-AS1	RGMB antisense RNA 1 [Source:HGNC Symbol;Acc:HGNC:48666]	0.206485	1.44904	2.44318	0.00374455
ENSG00000155561	NUP205	nucleoporin 205 [Source:HGNC Symbol;Acc:HGNC:18658]	42.0782	21.9284	-1.13119	0.00374455
ENSG00000005436	GCFC2	GC-rich sequence DNA-binding factor 2 [Source:HGNC Symbol;Acc:HGNC:1317]	4.86143	2.45323	-1.17557	0.00374938
ENSG00000217527	RPS16P5	ribosomal protein S16 pseudogene 5 [Source:HGNC Symbol;Acc:HGNC:36183]	1.59104	28.23	3.51784	0.00375515
ENSG00000208009	MIR130A	microRNA 130a [Source:HGNC Symbol;Acc:HGNC:31514]	9.28421	0.359958	-3.88769	0.00375515
ENSG00000284681	AC007240.1		0.446195	0	-4.60471	0.00378265
ENSG00000165672	PRDX3	peroxiredoxin 3 [Source:HGNC Symbol;Acc:HGNC:9354]	47.9258	20.3164	-1.43448	0.00378804
ENSG00000144120	TMEM177	transmembrane protein 177 [Source:HGNC Symbol;Acc:HGNC:28143]	7.04092	3.02299	-1.40468	0.00379257
ENSG00000106003	LFNG	LFNG O-fucosylpeptide 3-beta-N-acetylglucosaminyltransferase [Source:HGNC Symbol;Acc:HGNC:6560]	32.7367	10.3104	-1.82946	0.00379257
ENSG00000205181	LINC00654	long intergenic non-protein coding RNA 654 [Source:HGNC Symbol;Acc:HGNC:27154]	0.932388	0.0314441	-3.99387	0.00380821
ENSG00000254901	BORCS8	BLOC-1 related complex subunit 8 [Source:HGNC Symbol;Acc:HGNC:37247]	2.5617	0.74503	-1.93738	0.00381815
ENSG00000207955	MIR219A2	microRNA 219a-2 [Source:HGNC Symbol;Acc:HGNC:31598]	21.9929	0.788127	-3.94207	0.00382042
ENSG00000134986	NREP	neuronal regeneration related protein [Source:HGNC Symbol;Acc:HGNC:16834]	72.4926	22.2205	-1.83724	0.00382589
ENSG00000151465	CDC123	cell division cycle 123 [Source:HGNC Symbol;Acc:HGNC:16827]	46.4741	20.755	-1.35538	0.00382589
ENSG00000266903	AC243964.2		1.22415	0	-4.60882	0.00382589
ENSG00000121570	DPPA4	developmental pluripotency associated 4 [Source:HGNC Symbol;Acc:HGNC:19200]	27.4185	7.93801	-1.93592	0.00383873
ENSG00000259062	ACTN1-AS1	ACTN1 antisense RNA 1 [Source:HGNC Symbol;Acc:HGNC:20131]	0.694287	4.27864	2.32142	0.00383976
ENSG00000112877	CEP72	centrosomal protein 72 [Source:HGNC Symbol;Acc:HGNC:25547]	6.64421	2.59291	-1.52596	0.00385355
ENSG00000117682	DHDDS	dehydrodolichyl diphosphate synthase subunit [Source:HGNC Symbol;Acc:HGNC:20603]	9.64167	31.8251	1.46753	0.00391409
ENSG00000178038	ALS2CL	ALS2 C-terminal like [Source:HGNC Symbol;Acc:HGNC:20605]	0.318394	2.76971	2.70561	0.0039481
ENSG00000250899	AC125807.2		1.91218	0.601706	-1.82739	0.00395428
ENSG00000112081	SRSF3	serine and arginine rich splicing factor 3 [Source:HGNC Symbol;Acc:HGNC:10785]	70.7404	31.6493	-1.34122	0.00396914
ENSG00000165023	DIRAS2	DIRAS family GTPase 2 [Source:HGNC Symbol;Acc:HGNC:19323]	4.66336	19.2028	2.74643	0.00396914
ENSG00000259818	AL606760.3		0.188052	1.23114	2.38753	0.0039724
ENSG00000163568	AIM2	absent in melanoma 2 [Source:HGNC Symbol;Acc:HGNC:357]	1.74969	0.125715	-3.42186	0.0039724
ENSG00000197261	C6orf141	chromosome 6 open reading frame 141 [Source:HGNC Symbol;Acc:HGNC:21351]	1.21316	4.64702	2.34403	0.0039724
ENSG00000049541	RFC2	replication factor C subunit 2 [Source:HGNC Symbol;Acc:HGNC:9970]	34.289	12.8334	-1.59153	0.0039724
ENSG00000167711	SERPINF2	serpin family F member 2 [Source:HGNC Symbol;Acc:HGNC:9075]	0.0570298	0.995874	3.48389	0.0039724
ENSG00000130643	CALY	calcyon neuron specific vesicular protein [Source:HGNC Symbol;Acc:HGNC:17938]	1.09781	16.1098	3.29618	0.00398844
ENSG00000145721	LIX1	limb and CNS expressed 1 [Source:HGNC Symbol;Acc:HGNC:18581]	4.26452	0.23872	-3.64609	0.00402819
ENSG00000156381	ANKRD9	ankyrin repeat domain 9 [Source:HGNC Symbol;Acc:HGNC:20096]	7.00357	26.7406	1.66541	0.0040295
ENSG00000151067	CACNA1C	calcium voltage-gated channel subunit alpha1 C [Source:HGNC Symbol;Acc:HGNC:1390]	0.899791	2.99066	2.21146	0.00405595
ENSG00000011132	APBA3	amyloid beta precursor protein binding family A member 3 [Source:HGNC Symbol;Acc:HGNC:580]	4.2696	13.3723	1.39404	0.00407964
ENSG00000130305	NSUN5	NOP2/Sun RNA methyltransferase family member 5 [Source:HGNC Symbol;Acc:HGNC:16385]	11.7589	4.20424	-1.66328	0.00408002
ENSG00000164045	CDC25A	cell division cycle 25A [Source:HGNC Symbol;Acc:HGNC:1725]	15.6561	3.37893	-2.28627	0.00408769
ENSG00000118894	EEF2KMT	eukaryotic elongation factor 2 lysine methyltransferase [Source:HGNC Symbol;Acc:HGNC:32221]	4.78956	1.11256	-2.22408	0.00408769
ENSG00000125877	ITPA	inosine triphosphatase [Source:HGNC Symbol;Acc:HGNC:6176]	27.9484	5.02848	-2.54204	0.00408769
ENSG00000151366	NDUFC2	NADH:ubiquinone oxidoreductase subunit C2 [Source:HGNC Symbol;Acc:HGNC:7706]	5.58984	1.8321	-1.76153	0.00409274
ENSG00000213390	ARHGAP19	Rho GTPase activating protein 19 [Source:HGNC Symbol;Acc:HGNC:23724]	10.0068	2.42374	-2.15731	0.00409729
ENSG00000115129	TP53I3	tumor protein p53 inducible protein 3 [Source:HGNC Symbol;Acc:HGNC:19373]	18.7572	1.61945	-3.31638	0.00410099
ENSG00000204392	LSM2	LSM2 homolog, U6 small nuclear RNA and mRNA degradation associated [Source:HGNC Symbol;Acc:HGNC:13940]	58.8041	24.9781	-1.43127	0.00410099
ENSG00000240399	AC004801.2		0.90412	0	-4.56351	0.00410099
ENSG00000167995	BEST1	bestrophin 1 [Source:HGNC Symbol;Acc:HGNC:12703]	0.303552	2.28672	2.51878	0.00410408
ENSG00000233924	RPSAP13	ribosomal protein SA pseudogene 13 [Source:HGNC Symbol;Acc:HGNC:6505]	0.888313	0	-4.5692	0.00410408
ENSG00000179133	C10orf67	chromosome 10 open reading frame 67 [Source:HGNC Symbol;Acc:HGNC:28716]	0.169665	0	-4.56041	0.00411625
ENSG00000206688	SNORD116-18	small nucleolar RNA, C/D box 116-18 [Source:HGNC Symbol;Acc:HGNC:33084]	59.699	153.913	1.14204	0.00412844
ENSG00000254634	SMG1P6	SMG1P6, nonsense mediated mRNA decay associated PI3K related kinasepseudogene 6 [Source:HGNC Symbol;Acc:HGNC:49863]	0.45914	2.19771	1.97474	0.00413309
ENSG00000224389	C4B	complement C4B (Chido blood group) [Source:HGNC Symbol;Acc:HGNC:1324]	0.169833	2.47606	3.92245	0.00413645
ENSG00000051108	HERPUD1	homocysteine inducible ER protein with ubiquitin like domain 1 [Source:HGNC Symbol;Acc:HGNC:13744]	18.4258	97.0549	2.08067	0.00413645
ENSG00000149658	YTHDF1	YTH N6-methyladenosine RNA binding protein 1 [Source:HGNC Symbol;Acc:HGNC:15867]	21.2565	61.1611	1.29173	0.00413645
ENSG00000114541	FRMD4B	FERM domain containing 4B [Source:HGNC Symbol;Acc:HGNC:24886]	9.59509	1.72844	-2.51554	0.0041608
ENSG00000112096	SOD2	superoxide dismutase 2 [Source:HGNC Symbol;Acc:HGNC:11180]	6.99928	19.4225	1.23785	0.00422106
ENSG00000079819	EPB41L2	erythrocyte membrane protein band 4.1 like 2 [Source:HGNC Symbol;Acc:HGNC:3379]	15.458	3.57237	-2.21282	0.00426098
ENSG00000172361	CFAP53	cilia and flagella associated protein 53 [Source:HGNC Symbol;Acc:HGNC:26530]	1.19384	6.57687	2.15691	0.00426382
ENSG00000138185	ENTPD1	ectonucleoside triphosphate diphosphohydrolase 1 [Source:HGNC Symbol;Acc:HGNC:3363]	0.268825	0	-4.56362	0.00426429
ENSG00000279529	AC008764.8		1.22341	10.6355	2.71879	0.00426429
ENSG00000198700	IPO9	importin 9 [Source:HGNC Symbol;Acc:HGNC:19425]	23.9632	11.988	-1.18657	0.00426674
ENSG00000065000	AP3D1	adaptor related protein complex 3 delta 1 subunit [Source:HGNC Symbol;Acc:HGNC:568]	50.5977	140.638	1.2312	0.00426674
ENSG00000268439	EMG1	EMG1, N1-specific pseudouridine methyltransferase [Source:HGNC Symbol;Acc:HGNC:16912]	0.991282	7.16174	2.50253	0.00427167
ENSG00000166845	C18orf54	chromosome 18 open reading frame 54 [Source:HGNC Symbol;Acc:HGNC:13796]	3.58916	0.883488	-2.11808	0.00427167
ENSG00000071054	MAP4K4	mitogen-activated protein kinase kinase kinase kinase 4 [Source:HGNC Symbol;Acc:HGNC:6866]	52.9547	27.6166	-1.1383	0.00429087
ENSG00000125686	MED1	mediator complex subunit 1 [Source:HGNC Symbol;Acc:HGNC:9234]	12.5151	6.89076	-1.0597	0.00429087
ENSG00000231817	LINC01198	long intergenic non-protein coding RNA 1198 [Source:HGNC Symbol;Acc:HGNC:49598]	1.99777	0	-4.54497	0.00429663
ENSG00000112578	BYSL	bystin like [Source:HGNC Symbol;Acc:HGNC:1157]	10.897	5.32096	-1.22945	0.00430508
ENSG00000212747	RTL8B	retrotransposon Gag like 8B [Source:HGNC Symbol;Acc:HGNC:33156]	8.39531	2.98858	-1.65371	0.00431928
ENSG00000228701	TNKS2-AS1	TNKS2 antisense RNA 1 (head to head) [Source:HGNC Symbol;Acc:HGNC:45173]	1.26363	0	-4.55257	0.00432868
ENSG00000177732	SOX12	SRY-box 12 [Source:HGNC Symbol;Acc:HGNC:11198]	16.7201	6.85701	-1.47307	0.00433019
ENSG00000162551	ALPL	alkaline phosphatase, liver/bone/kidney [Source:HGNC Symbol;Acc:HGNC:438]	6.51464	1.39826	-2.28426	0.00433023
ENSG00000278530	CHMP1B2P	charged multivesicular body protein 1B2, pseudogene [Source:HGNC Symbol;Acc:HGNC:49380]	0.145221	0	-4.56876	0.00433023
ENSG00000153936	HS2ST1	heparan sulfate 2-O-sulfotransferase 1 [Source:HGNC Symbol;Acc:HGNC:5193]	9.24769	4.01405	-1.37663	0.00433166
ENSG00000114021	NIT2	nitrilase family member 2 [Source:HGNC Symbol;Acc:HGNC:29878]	3.53196	1.34931	-1.57198	0.00434222
ENSG00000006377	DLX6	distal-less homeobox 6 [Source:HGNC Symbol;Acc:HGNC:2919]	0.0177743	2.07179	4.94432	0.00434475
ENSG00000275894	AL021578.1		0.462358	3.52444	2.56441	0.00442898
ENSG00000070061	ELP1	elongator complex protein 1 [Source:HGNC Symbol;Acc:HGNC:5959]	17.9088	37.9064	0.868212	0.00443832
ENSG00000158019	BABAM2	BRISC and BRCA1 A complex member 2 [Source:HGNC Symbol;Acc:HGNC:1106]	10.1088	4.53213	-1.35178	0.00443906
ENSG00000267751	AC009005.1		8.56316	2.53269	-1.89599	0.00443906
ENSG00000196275	GTF2IRD2	GTF2I repeat domain containing 2 [Source:HGNC Symbol;Acc:HGNC:30775]	0.813029	0.0900401	-3.06496	0.00444337
ENSG00000113916	BCL6	B-cell CLL/lymphoma 6 [Source:HGNC Symbol;Acc:HGNC:1001]	5.92047	43.4384	2.48835	0.00445187
ENSG00000113391	FAM172A	family with sequence similarity 172 member A [Source:HGNC Symbol;Acc:HGNC:25365]	9.57518	4.1977	-1.3692	0.00445761
ENSG00000174628	IQCK	IQ motif containing K [Source:HGNC Symbol;Acc:HGNC:28556]	3.0437	1.7481	-1.00334	0.00445761
ENSG00000125810	CD93	CD93 molecule [Source:HGNC Symbol;Acc:HGNC:15855]	0.38287	0	-4.59135	0.00446759
ENSG00000159450	TCHH	trichohyalin [Source:HGNC Symbol;Acc:HGNC:11791]	0.0249152	0.338911	3.24283	0.00448434
ENSG00000167771	RCOR2	REST corepressor 2 [Source:HGNC Symbol;Acc:HGNC:27455]	50.338	10.8387	-2.29087	0.00448434
ENSG00000219200	RNASEK	ribonuclease K [Source:HGNC Symbol;Acc:HGNC:33911]	1.85879	6.62299	1.57844	0.00448733
ENSG00000274588	DGKK	diacylglycerol kinase kappa [Source:HGNC Symbol;Acc:HGNC:32395]	0.0579652	2.21447	4.21765	0.0044936
ENSG00000121775	TMEM39B	transmembrane protein 39B [Source:HGNC Symbol;Acc:HGNC:25510]	8.28647	4.48232	-1.08357	0.0044938
ENSG00000272927	AC107464.3		0.860669	0	-4.52837	0.00449854
ENSG00000135540	NHSL1	NHS like 1 [Source:HGNC Symbol;Acc:HGNC:21021]	14.2445	4.8567	-1.71709	0.00449854
ENSG00000241685	ARPC1A	actin related protein 2/3 complex subunit 1A [Source:HGNC Symbol;Acc:HGNC:703]	10.7755	4.81056	-1.36725	0.00449854
ENSG00000180233	ZNRF2	zinc and ring finger 2 [Source:HGNC Symbol;Acc:HGNC:22316]	2.24825	11.0923	1.99166	0.00450236
ENSG00000267265	AC011476.3		1.93658	0	-4.57222	0.00450663
ENSG00000226650	KIF4B	kinesin family member 4B [Source:HGNC Symbol;Acc:HGNC:6322]	0.0845593	0.504912	2.24785	0.00450769
ENSG00000076248	UNG	uracil DNA glycosylase [Source:HGNC Symbol;Acc:HGNC:12572]	31.5994	14.283	-1.32612	0.00450769
ENSG00000197457	STMN3	stathmin 3 [Source:HGNC Symbol;Acc:HGNC:15926]	62.3421	34.0939	-1.06986	0.00451088
ENSG00000018510	AGPS	alkylglycerone phosphate synthase [Source:HGNC Symbol;Acc:HGNC:327]	9.23915	3.0328	-1.77121	0.00451494
ENSG00000147535	PLPP5	phospholipid phosphatase 5 [Source:HGNC Symbol;Acc:HGNC:25026]	12.8355	49.5719	1.68792	0.00451494
ENSG00000264357	MIR4648	microRNA 4648 [Source:HGNC Symbol;Acc:HGNC:41560]	9.13934	0	-4.5257	0.00454611
ENSG00000162607	USP1	ubiquitin specific peptidase 1 [Source:HGNC Symbol;Acc:HGNC:12607]	27.5066	10.7349	-1.52407	0.00454789
ENSG00000092208	GEMIN2	gem nuclear organelle associated protein 2 [Source:HGNC Symbol;Acc:HGNC:10884]	13.2344	8.48658	-0.848936	0.00461164
ENSG00000110200	ANAPC15	anaphase promoting complex subunit 15 [Source:HGNC Symbol;Acc:HGNC:24531]	14.2205	7.35472	-1.15606	0.00461932
ENSG00000070495	JMJD6	arginine demethylase and lysine hydroxylase [Source:HGNC Symbol;Acc:HGNC:19355]	6.71115	33.9932	2.02704	0.00461965
ENSG00000147145	LPAR4	lysophosphatidic acid receptor 4 [Source:HGNC Symbol;Acc:HGNC:4478]	4.82673	1.25151	-2.04634	0.00462803
ENSG00000064652	SNX24	sorting nexin 24 [Source:HGNC Symbol;Acc:HGNC:21533]	6.56015	2.24165	-1.73148	0.00462824
ENSG00000254400	AC091564.2		0.717249	3.93428	2.13941	0.00464234
ENSG00000238390	SNORA81	Small nucleolar RNA SNORA81 [Source:RFAM;Acc:RF01241]	3.05785	19.9096	2.35922	0.00465565
ENSG00000260727	SLC7A5P1	solute carrier family 7 member 5 pseudogene 1 [Source:HGNC Symbol;Acc:HGNC:29458]	5.5774	25.2949	1.88853	0.00465962
ENSG00000069667	RORA	RAR related orphan receptor A [Source:HGNC Symbol;Acc:HGNC:10258]	1.41143	6.36649	1.90054	0.00467207
ENSG00000118965	WDR35	WD repeat domain 35 [Source:HGNC Symbol;Acc:HGNC:29250]	6.56398	2.74794	-1.4276	0.00467795
ENSG00000181378	CFAP65	cilia and flagella associated protein 65 [Source:HGNC Symbol;Acc:HGNC:25325]	0.119516	0	-4.52268	0.00467795
ENSG00000138735	PDE5A	phosphodiesterase 5A [Source:HGNC Symbol;Acc:HGNC:8784]	2.42043	0.546327	-2.21602	0.00468212
ENSG00000224897	POT1-AS1	POT1 antisense RNA 1 [Source:HGNC Symbol;Acc:HGNC:49459]	0.475458	0.0295538	-3.53632	0.00468212
ENSG00000131480	AOC2	amine oxidase, copper containing 2 [Source:HGNC Symbol;Acc:HGNC:549]	1.19244	9.92317	2.66417	0.00469355
ENSG00000250993	AC020551.1		4.63587	0	-4.57087	0.00472329
ENSG00000198331	HYLS1	HYLS1, centriolar and ciliogenesis associated [Source:HGNC Symbol;Acc:HGNC:26558]	1.06045	0	-4.56683	0.00473975
ENSG00000116213	WRAP73	WD repeat containing, antisense to TP73 [Source:HGNC Symbol;Acc:HGNC:12759]	5.12451	12.2905	1.03678	0.00476994
ENSG00000126749	EMG1	EMG1, N1-specific pseudouridine methyltransferase [Source:HGNC Symbol;Acc:HGNC:16912]	4.88436	12.5974	1.13768	0.00477133
ENSG00000227811	FAM212B-AS1	FAM212B antisense RNA 1 [Source:HGNC Symbol;Acc:HGNC:49446]	0.725512	5.02117	2.41936	0.00478606
ENSG00000153767	GTF2E1	general transcription factor IIE subunit 1 [Source:HGNC Symbol;Acc:HGNC:4650]	9.24981	4.19067	-1.33778	0.00478606
ENSG00000150756	FAM173B	family with sequence similarity 173 member B [Source:HGNC Symbol;Acc:HGNC:27029]	6.22442	1.56193	-2.10215	0.00478606
ENSG00000142330	CAPN10	calpain 10 [Source:HGNC Symbol;Acc:HGNC:1477]	13.7212	37.126	1.20141	0.0047934
ENSG00000102038	SMARCA1	SWI/SNF related, matrix associated, actin dependent regulator of chromatin, subfamily a, member 1 [Source:HGNC Symbol;Acc:HGNC:11097]	43.2199	24.0403	-1.04879	0.00479431
ENSG00000184785	SMIM10	small integral membrane protein 10 [Source:HGNC Symbol;Acc:HGNC:41913]	0.850646	0.020857	-4.10569	0.00479431
ENSG00000188070	C11orf95	chromosome 11 open reading frame 95 [Source:HGNC Symbol;Acc:HGNC:28449]	23.4491	11.5961	-1.20596	0.00479431
ENSG00000232977	LINC00327	long intergenic non-protein coding RNA 327 [Source:HGNC Symbol;Acc:HGNC:42009]	0.491889	0	-4.53637	0.00479431
ENSG00000274317	LINC02334	long intergenic non-protein coding RNA 2334 [Source:HGNC Symbol;Acc:HGNC:53254]	0.222998	4.5157	4.00331	0.00479431
ENSG00000177363	LRRN4CL	LRRN4 C-terminal like [Source:HGNC Symbol;Acc:HGNC:33724]	0.453579	1.73504	2.58797	0.00479826
ENSG00000160783	PMF1	polyamine modulated factor 1 [Source:HGNC Symbol;Acc:HGNC:9112]	20.7969	6.90979	-1.76772	0.00483258
ENSG00000261386	AC027682.4		0.548402	2.56933	1.94484	0.00484372
ENSG00000120694	HSPH1	heat shock protein family H (Hsp110) member 1 [Source:HGNC Symbol;Acc:HGNC:16969]	19.1597	81.8959	1.83189	0.00484444
ENSG00000162772	ATF3	activating transcription factor 3 [Source:HGNC Symbol;Acc:HGNC:785]	11.6932	78.773	2.36952	0.00484949
ENSG00000263884	AP000845.1		0.461834	2.02952	1.86663	0.00488111
ENSG00000232931	LINC00342	long intergenic non-protein coding RNA 342 [Source:HGNC Symbol;Acc:HGNC:42470]	1.41825	0.0953866	-3.45315	0.00491534
ENSG00000174599	TRAM1L1	translocation associated membrane protein 1-like 1 [Source:HGNC Symbol;Acc:HGNC:28371]	2.68487	0.886817	-1.76379	0.00491534
ENSG00000118849	RARRES1	retinoic acid receptor responder 1 [Source:HGNC Symbol;Acc:HGNC:9867]	0.324461	0	-4.4977	0.0049404
ENSG00000069696	DRD4	dopamine receptor D4 [Source:HGNC Symbol;Acc:HGNC:3025]	0.93032	10.8108	3.018	0.00494282
ENSG00000173757	STAT5B	signal transducer and activator of transcription 5B [Source:HGNC Symbol;Acc:HGNC:11367]	21.8089	9.99447	-1.31204	0.00494282
ENSG00000140950	TLDC1	TBC/LysM-associated domain containing 1 [Source:HGNC Symbol;Acc:HGNC:29325]	9.11876	5.00289	-1.05817	0.00498086
ENSG00000261504	LINC01686	long intergenic non-protein coding RNA 1686 [Source:HGNC Symbol;Acc:HGNC:27643]	0.450349	4.26064	2.78854	0.00498379
ENSG00000124207	CSE1L	chromosome segregation 1 like [Source:HGNC Symbol;Acc:HGNC:2431]	61.5531	25.1656	-1.46007	0.00498646
ENSG00000212719	C17orf51	chromosome 17 open reading frame 51 [Source:HGNC Symbol;Acc:HGNC:27904]	2.93002	11.0714	1.67186	0.00498954
ENSG00000212371	SNORA46	Small nucleolar RNA SNORA46 [Source:RFAM;Acc:RF00404]	2.72551	18.0073	2.36249	0.00499685
ENSG00000140382	HMG20A	high mobility group 20A [Source:HGNC Symbol;Acc:HGNC:5001]	17.8187	10.097	-1.01692	0.00499685
ENSG00000132199	ENOSF1	enolase superfamily member 1 [Source:HGNC Symbol;Acc:HGNC:30365]	7.31001	1.68266	-2.20271	0.00501529
ENSG00000262652	AC124283.3		0.541359	4.74612	2.7373	0.00501759
ENSG00000197355	UAP1L1	UDP-N-acetylglucosamine pyrophosphorylase 1 like 1 [Source:HGNC Symbol;Acc:HGNC:28082]	2.07567	44.874	3.66057	0.00502542
ENSG00000241468	ATP5J2	ATP synthase, H+ transporting, mitochondrial Fo complex subunit F2 [Source:HGNC Symbol;Acc:HGNC:848]	52.2385	17.1357	-1.78057	0.00502788
ENSG00000153162	BMP6	bone morphogenetic protein 6 [Source:HGNC Symbol;Acc:HGNC:1073]	0.660373	2.58134	2.37392	0.00503524
ENSG00000198690	FAN1	FANCD2 and FANCI associated nuclease 1 [Source:HGNC Symbol;Acc:HGNC:29170]	12.3265	35.6956	1.30343	0.00503918
ENSG00000137496	IL18BP	interleukin 18 binding protein [Source:HGNC Symbol;Acc:HGNC:5987]	2.51968	8.61368	1.54283	0.00505016
ENSG00000136152	COG3	component of oligomeric golgi complex 3 [Source:HGNC Symbol;Acc:HGNC:18619]	11.7284	35.4621	1.35381	0.00505165
ENSG00000149609	C20orf144	chromosome 20 open reading frame 144 [Source:HGNC Symbol;Acc:HGNC:16137]	0.110999	0.781719	2.44033	0.00505473
ENSG00000149313	AASDHPPT	aminoadipate-semialdehyde dehydrogenase-phosphopantetheinyl transferase [Source:HGNC Symbol;Acc:HGNC:14235]	13.2342	6.93652	-1.12993	0.00505881
ENSG00000051009	FAM160A2	family with sequence similarity 160 member A2 [Source:HGNC Symbol;Acc:HGNC:25378]	8.37856	17.9462	0.874769	0.0050692
ENSG00000283269	AC005524.1		0.372133	0	-4.48555	0.00509583
ENSG00000134323	MYCN	MYCN proto-oncogene, bHLH transcription factor [Source:HGNC Symbol;Acc:HGNC:7559]	27.7684	5.92216	-2.29506	0.00509639
ENSG00000152359	POC5	POC5 centriolar protein [Source:HGNC Symbol;Acc:HGNC:26658]	7.24861	3.39191	-1.28075	0.00512311
ENSG00000188985	DHFRP1	dihydrofolate reductase pseudogene 1 [Source:HGNC Symbol;Acc:HGNC:2862]	1.34977	0.05731	-3.78884	0.00512311
ENSG00000230707	AL589987.1		7.05298	0.821443	-2.94931	0.00514086
ENSG00000258704	SRP54-AS1	SRP54 antisense RNA 1 (head to head) [Source:HGNC Symbol;Acc:HGNC:50643]	2.96637	16.2041	2.14364	0.00515107
ENSG00000178381	ZFAND2A	zinc finger AN1-type containing 2A [Source:HGNC Symbol;Acc:HGNC:28073]	10.0753	31.5634	1.3958	0.00515988
ENSG00000136518	ACTL6A	actin like 6A [Source:HGNC Symbol;Acc:HGNC:24124]	40.6077	27.4693	-0.76888	0.0051648
ENSG00000212464	SNORA12	small nucleolar RNA, H/ACA box 12 [Source:HGNC Symbol;Acc:HGNC:32600]	130.018	29.4211	-2.23989	0.0051648
ENSG00000164687	FABP5	fatty acid binding protein 5 [Source:HGNC Symbol;Acc:HGNC:3560]	20.9004	4.84118	-2.22175	0.00516537
ENSG00000146143	PRIM2	primase (DNA) subunit 2 [Source:HGNC Symbol;Acc:HGNC:9370]	12.7354	4.92759	-1.52969	0.00516922
ENSG00000087076	HSD17B14	hydroxysteroid 17-beta dehydrogenase 14 [Source:HGNC Symbol;Acc:HGNC:23238]	5.21264	39.0491	2.49777	0.00518297
ENSG00000017797	RALBP1	ralA binding protein 1 [Source:HGNC Symbol;Acc:HGNC:9841]	22.6566	11.7422	-1.1563	0.00518912
ENSG00000166971	AKTIP	AKT interacting protein [Source:HGNC Symbol;Acc:HGNC:16710]	8.1149	21.1682	1.15273	0.00520978
ENSG00000241472	PTPRG-AS1	PTPRG antisense RNA 1 [Source:HGNC Symbol;Acc:HGNC:44638]	1.25497	0.457489	-1.62354	0.00523132
ENSG00000113621	TXNDC15	thioredoxin domain containing 15 [Source:HGNC Symbol;Acc:HGNC:20652]	13.5471	5.53502	-1.48947	0.00523132
ENSG00000185515	BRCC3	BRCA1/BRCA2-containing complex subunit 3 [Source:HGNC Symbol;Acc:HGNC:24185]	6.2406	1.57592	-2.08273	0.00523132
ENSG00000165819	METTL3	methyltransferase like 3 [Source:HGNC Symbol;Acc:HGNC:17563]	42.3921	24.8113	-0.979901	0.00523132
ENSG00000278023	RDM1	RAD52 motif containing 1 [Source:HGNC Symbol;Acc:HGNC:19950]	2.54697	0.459152	-2.50828	0.00523132
ENSG00000245848	CEBPA	CCAAT/enhancer binding protein alpha [Source:HGNC Symbol;Acc:HGNC:1833]	0.55167	6.23435	3.02556	0.00523132
ENSG00000239282	CASTOR1	cytosolic arginine sensor for mTORC1 subunit 1 [Source:HGNC Symbol;Acc:HGNC:34423]	1.2647	4.87552	1.68095	0.00523132
ENSG00000180011	ZADH2	zinc binding alcohol dehydrogenase domain containing 2 [Source:HGNC Symbol;Acc:HGNC:28697]	3.61949	1.86036	-1.15511	0.00525708
ENSG00000217555	CKLF	chemokine like factor [Source:HGNC Symbol;Acc:HGNC:13253]	7.93546	3.20842	-1.48726	0.00527957
ENSG00000163159	VPS72	vacuolar protein sorting 72 homolog [Source:HGNC Symbol;Acc:HGNC:11644]	17.477	9.21972	-1.13039	0.00530027
ENSG00000215014	AL645728.1		0.592433	2.31771	1.69809	0.00530085
ENSG00000178252	WDR6	WD repeat domain 6 [Source:HGNC Symbol;Acc:HGNC:12758]	61.1712	119.89	0.754558	0.00531722
ENSG00000213793	ZNF888	zinc finger protein 888 [Source:HGNC Symbol;Acc:HGNC:38695]	2.61511	1.06151	-1.47144	0.00531722
ENSG00000167011	NAT16	N-acetyltransferase 16 (putative) [Source:HGNC Symbol;Acc:HGNC:22030]	0.725131	5.74143	2.60715	0.00531742
ENSG00000176058	TPRN	taperin [Source:HGNC Symbol;Acc:HGNC:26894]	5.47449	16.5345	1.34695	0.00531742
ENSG00000204316	MRPL38	mitochondrial ribosomal protein L38 [Source:HGNC Symbol;Acc:HGNC:14033]	4.64769	15.4921	1.483	0.00532111
ENSG00000103496	STX4	syntaxin 4 [Source:HGNC Symbol;Acc:HGNC:11439]	11.8553	37.8464	1.42001	0.00532244
ENSG00000152433	ZNF547	zinc finger protein 547 [Source:HGNC Symbol;Acc:HGNC:26432]	1.72344	6.14058	1.58727	0.00532244
ENSG00000136868	SLC31A1	solute carrier family 31 member 1 [Source:HGNC Symbol;Acc:HGNC:11016]	10.5905	34.1635	1.43464	0.00532245
ENSG00000130675	MNX1	motor neuron and pancreas homeobox 1 [Source:HGNC Symbol;Acc:HGNC:4979]	0.0380285	0.825222	3.66386	0.0053238
ENSG00000133863	TEX15	testis expressed 15, meiosis and synapsis associated [Source:HGNC Symbol;Acc:HGNC:11738]	0.381154	0.0451971	-2.92614	0.00534265
ENSG00000082516	GEMIN5	gem nuclear organelle associated protein 5 [Source:HGNC Symbol;Acc:HGNC:20043]	13.4886	8.79707	-0.825928	0.00537176
ENSG00000127920	GNG11	G protein subunit gamma 11 [Source:HGNC Symbol;Acc:HGNC:4403]	16.2305	3.4186	-2.33508	0.00537176
ENSG00000182405	PGBD4	piggyBac transposable element derived 4 [Source:HGNC Symbol;Acc:HGNC:19401]	0.860323	2.39352	1.25538	0.00537176
ENSG00000068137	PLEKHH3	pleckstrin homology, MyTH4 and FERM domain containing H3 [Source:HGNC Symbol;Acc:HGNC:26105]	10.0532	47.7849	1.94086	0.005376
ENSG00000083123	BCKDHB	branched chain keto acid dehydrogenase E1 subunit beta [Source:HGNC Symbol;Acc:HGNC:987]	6.89857	3.56634	-1.14125	0.0053784
ENSG00000166164	BRD7	bromodomain containing 7 [Source:HGNC Symbol;Acc:HGNC:14310]	21.3544	11.4901	-1.08243	0.00538972
ENSG00000113356	POLR3G	RNA polymerase III subunit G [Source:HGNC Symbol;Acc:HGNC:30075]	1.28499	0.117028	-3.23114	0.00539059
ENSG00000126878	AIF1L	allograft inflammatory factor 1 like [Source:HGNC Symbol;Acc:HGNC:28904]	36.3091	13.0515	-1.64334	0.00539059
ENSG00000215808	LINC01139	long intergenic non-protein coding RNA 1139 [Source:HGNC Symbol;Acc:HGNC:27924]	1.73585	0	-4.52201	0.00541065
ENSG00000257815	LINC01481	long intergenic non-protein coding RNA 1481 [Source:NCBI gene;Acc:101928062]	4.25877	1.85034	-1.39505	0.00541065
ENSG00000280374	AC019080.5		0.842892	0	-4.46166	0.00545854
ENSG00000104497	SNX16	sorting nexin 16 [Source:HGNC Symbol;Acc:HGNC:14980]	1.69085	5.49406	1.44888	0.00546376
ENSG00000267040	AC027097.1		0.604715	0.0655809	-3.02714	0.00546664
ENSG00000163785	RYK	receptor-like tyrosine kinase [Source:HGNC Symbol;Acc:HGNC:10481]	14.665	6.58355	-1.35314	0.0054737
ENSG00000232828	AC231533.1		0.174497	1.83559	2.91522	0.00549102
ENSG00000188672	RHCE	Rh blood group CcEe antigens [Source:HGNC Symbol;Acc:HGNC:10008]	0.434796	3.82311	2.71501	0.00550771
ENSG00000168874	ATOH8	atonal bHLH transcription factor 8 [Source:HGNC Symbol;Acc:HGNC:24126]	14.3081	0.858022	-2.58743	0.00554521
ENSG00000046647	GEMIN8	gem nuclear organelle associated protein 8 [Source:HGNC Symbol;Acc:HGNC:26044]	8.05211	3.8474	-1.26126	0.00554521
ENSG00000132669	RIN2	Ras and Rab interactor 2 [Source:HGNC Symbol;Acc:HGNC:18750]	6.3466	1.9556	-1.87052	0.00554521
ENSG00000088812	ATRN	attractin [Source:HGNC Symbol;Acc:HGNC:885]	13.4828	7.50717	-1.05359	0.00555256
ENSG00000162062	C16orf59	chromosome 16 open reading frame 59 [Source:HGNC Symbol;Acc:HGNC:25849]	13.3412	4.19027	-1.81745	0.00556715
ENSG00000187147	RNF220	ring finger protein 220 [Source:HGNC Symbol;Acc:HGNC:25552]	22.1863	9.10549	-1.46507	0.00564204
ENSG00000112511	PHF1	PHD finger protein 1 [Source:HGNC Symbol;Acc:HGNC:8919]	29.1869	192.781	2.36435	0.00564273
ENSG00000169740	ZNF32	zinc finger protein 32 [Source:HGNC Symbol;Acc:HGNC:13095]	20.5952	9.60288	-1.30159	0.00564273
ENSG00000273355	AP000894.4		1.11873	0	-4.44129	0.00564273
ENSG00000152760	TCTEX1D1	Tctex1 domain containing 1 [Source:HGNC Symbol;Acc:HGNC:26882]	0.307162	0	-4.4493	0.00566762
ENSG00000267414	AC120049.1		1.05638	0.139625	-2.83186	0.00566762
ENSG00000177738	AC025171.1		0.768355	4.33322	2.18144	0.0056895
ENSG00000278845	MRPL45	mitochondrial ribosomal protein L45 [Source:HGNC Symbol;Acc:HGNC:16651]	15.1605	8.24864	-1.08278	0.0056895
ENSG00000123095	BHLHE41	basic helix-loop-helix family member e41 [Source:HGNC Symbol;Acc:HGNC:16617]	1.00996	16.6068	3.36021	0.00569251
ENSG00000108773	KAT2A	lysine acetyltransferase 2A [Source:HGNC Symbol;Acc:HGNC:4201]	12.2063	35.7459	1.31065	0.00569251
ENSG00000164306	PRIMPOL	primase and DNA directed polymerase [Source:HGNC Symbol;Acc:HGNC:26575]	5.5107	2.01539	-1.61159	0.00570717
ENSG00000275198	AL512791.2		0.29588	1.3276	1.89225	0.00571243
ENSG00000105376	ICAM5	intercellular adhesion molecule 5 [Source:HGNC Symbol;Acc:HGNC:5348]	2.53968	76.2036	3.95325	0.00572399
ENSG00000182324	KCNJ14	potassium voltage-gated channel subfamily J member 14 [Source:HGNC Symbol;Acc:HGNC:6260]	0.494552	2.43283	2.01242	0.00572399
ENSG00000183114	FAM43B	family with sequence similarity 43 member B [Source:HGNC Symbol;Acc:HGNC:31791]	1.00567	8.74396	2.70649	0.00574047
ENSG00000140262	TCF12	transcription factor 12 [Source:HGNC Symbol;Acc:HGNC:11623]	82.4933	29.4727	-1.6442	0.00574515
ENSG00000145244	CORIN	corin, serine peptidase [Source:HGNC Symbol;Acc:HGNC:19012]	0.124547	1.65602	3.15914	0.00575666
ENSG00000182636	NDN	necdin, MAGE family member [Source:HGNC Symbol;Acc:HGNC:7675]	60.6201	29.4813	-1.23962	0.00576474
ENSG00000228109	MELTF-AS1	MELTF antisense RNA 1 [Source:HGNC Symbol;Acc:HGNC:40373]	5.78366	1.48223	-2.07066	0.00582022
ENSG00000146263	MMS22L	MMS22 like, DNA repair protein [Source:HGNC Symbol;Acc:HGNC:21475]	5.16663	1.44187	-1.94957	0.00582876
ENSG00000143951	WDPCP	WD repeat containing planar cell polarity effector [Source:HGNC Symbol;Acc:HGNC:28027]	2.0393	5.29001	1.15872	0.00582945
ENSG00000183826	BTBD9	BTB domain containing 9 [Source:HGNC Symbol;Acc:HGNC:21228]	3.68385	1.53699	-1.4485	0.00582945
ENSG00000163026	WDCP	WD repeat and coiled coil containing [Source:HGNC Symbol;Acc:HGNC:26157]	9.64034	4.51546	-1.28487	0.0058334
ENSG00000115355	CCDC88A	coiled-coil domain containing 88A [Source:HGNC Symbol;Acc:HGNC:25523]	16.2311	5.38782	-1.72952	0.00584304
ENSG00000229728	AL136531.1		1.26117	0	-4.43704	0.00584304
ENSG00000277170	AC012676.3		0.759433	3.74537	2.01041	0.00584955
ENSG00000135824	RGS8	regulator of G protein signaling 8 [Source:HGNC Symbol;Acc:HGNC:16810]	1.07371	5.99466	2.15821	0.0058546
ENSG00000268182	SMIM17	small integral membrane protein 17 [Source:HGNC Symbol;Acc:HGNC:27114]	0.703185	0	-4.45033	0.00587199
ENSG00000124370	MCEE	methylmalonyl-CoA epimerase [Source:HGNC Symbol;Acc:HGNC:16732]	8.67295	39.0873	1.89765	0.00588444
ENSG00000158164	TMSB15A	thymosin beta 15a [Source:HGNC Symbol;Acc:HGNC:30744]	123.827	32.4572	-2.0366	0.00588622
ENSG00000106477	CEP41	centrosomal protein 41 [Source:HGNC Symbol;Acc:HGNC:12370]	5.11917	2.13477	-1.43346	0.00589823
ENSG00000276248	AL442125.1		1.12181	5.70783	2.05491	0.00590292
ENSG00000156831	NSMCE2	NSE2/MMS21 homolog, SMC5-SMC6 complex SUMO ligase [Source:HGNC Symbol;Acc:HGNC:26513]	17.6057	9.11492	-1.15618	0.00590822
ENSG00000166226	CCT2	chaperonin containing TCP1 subunit 2 [Source:HGNC Symbol;Acc:HGNC:1615]	146.877	69.8242	-1.27396	0.00590822
ENSG00000136521	NDUFB5	NADH:ubiquinone oxidoreductase subunit B5 [Source:HGNC Symbol;Acc:HGNC:7700]	11.4881	6.04936	-1.13403	0.00595354
ENSG00000214402	LCNL1	lipocalin like 1 [Source:HGNC Symbol;Acc:HGNC:34436]	0.219003	9.04208	4.22759	0.00595356
ENSG00000231416	AL358472.1		1.16295	7.98473	2.44383	0.00599183
ENSG00000234028	AC062029.1		0.526567	1.94797	1.63796	0.00600116
ENSG00000148834	GSTO1	glutathione S-transferase omega 1 [Source:HGNC Symbol;Acc:HGNC:13312]	42.6085	8.9531	-2.34772	0.00600116
ENSG00000196081	ZNF724	zinc finger protein 724 [Source:HGNC Symbol;Acc:HGNC:32460]	5.32631	1.99357	-1.57666	0.00600587
ENSG00000141736	ERBB2	erb-b2 receptor tyrosine kinase 2 [Source:HGNC Symbol;Acc:HGNC:3430]	31.6973	16.9019	-1.11234	0.0060216
ENSG00000257086	AP001453.3		3.15644	12.3563	1.69812	0.00602431
ENSG00000267254	ZNF790-AS1	ZNF790 antisense RNA 1 [Source:NCBI gene;Acc:284408]	2.55007	0.866864	-1.71203	0.00602431
ENSG00000213463	SYNJ2BP	synaptojanin 2 binding protein [Source:HGNC Symbol;Acc:HGNC:18955]	7.81711	4.48462	-1.00545	0.00602981
ENSG00000105519	CAPS	calcyphosine [Source:HGNC Symbol;Acc:HGNC:1487]	1.77969	7.19321	1.73296	0.00605442
ENSG00000214391	TUBAP2	tubulin alpha pseudogene 2 [Source:HGNC Symbol;Acc:HGNC:14531]	1.31694	0.278058	-2.32757	0.00605821
ENSG00000106772	PRUNE2	prune homolog 2 [Source:HGNC Symbol;Acc:HGNC:25209]	1.13551	8.28656	2.48114	0.00606582
ENSG00000160124	CCDC58	coiled-coil domain containing 58 [Source:HGNC Symbol;Acc:HGNC:31136]	22.0065	8.29027	-1.58715	0.00608641
ENSG00000189091	SF3B3	splicing factor 3b subunit 3 [Source:HGNC Symbol;Acc:HGNC:10770]	36.3697	22.0727	-0.921899	0.00611423
ENSG00000059769	DNAJC25	DnaJ heat shock protein family (Hsp40) member C25 [Source:HGNC Symbol;Acc:HGNC:34187]	2.95654	13.2156	1.88397	0.00612226
ENSG00000116254	CHD5	chromodomain helicase DNA binding protein 5 [Source:HGNC Symbol;Acc:HGNC:16816]	0.178439	2.76988	3.3219	0.00612647
ENSG00000229178	AC233280.1		0.557221	2.87261	2.04747	0.00613709
ENSG00000104381	GDAP1	ganglioside induced differentiation associated protein 1 [Source:HGNC Symbol;Acc:HGNC:15968]	14.1434	4.90244	-1.67835	0.0061479
ENSG00000161618	ALDH16A1	aldehyde dehydrogenase 16 family member A1 [Source:HGNC Symbol;Acc:HGNC:28114]	12.4339	3.04726	-2.1323	0.00615869
ENSG00000204257	HLA-DMA	major histocompatibility complex, class II, DM alpha [Source:HGNC Symbol;Acc:HGNC:4934]	1.22417	6.35186	2.65039	0.00619397
ENSG00000141698	NT5C3B	5'-nucleotidase, cytosolic IIIB [Source:HGNC Symbol;Acc:HGNC:28300]	49.3381	25.2362	-1.16711	0.00619724
ENSG00000230989	HSBP1	heat shock factor binding protein 1 [Source:HGNC Symbol;Acc:HGNC:5203]	22.5	13.2609	-0.964465	0.00623896
ENSG00000118729	CASQ2	calsequestrin 2 [Source:HGNC Symbol;Acc:HGNC:1513]	0.270169	0	-4.42716	0.00626803
ENSG00000226029	LINC01772	long intergenic non-protein coding RNA 1772 [Source:HGNC Symbol;Acc:HGNC:52562]	0.378338	1.83629	1.99492	0.00628565
ENSG00000168036	CTNNB1	catenin beta 1 [Source:HGNC Symbol;Acc:HGNC:2514]	292.309	107.125	-1.63256	0.00628565
ENSG00000170473	PYM1	PYM homolog 1, exon junction complex associated factor [Source:HGNC Symbol;Acc:HGNC:30258]	18.921	5.67037	-1.88236	0.00628565
ENSG00000236914	LINC01852	long intergenic non-protein coding RNA 1852 [Source:HGNC Symbol;Acc:HGNC:52668]	3.13628	0.397555	-2.86264	0.00628565
ENSG00000021488	SLC7A9	solute carrier family 7 member 9 [Source:HGNC Symbol;Acc:HGNC:11067]	0.256267	1.49118	2.2282	0.00630484
ENSG00000250251	PKD1P6	polycystin 1, transient receptor potential channel interacting pseudogene 6 [Source:HGNC Symbol;Acc:HGNC:30070]	6.61646	29.6045	1.87763	0.00630822
ENSG00000276255	AL136379.1		0.438019	1.47934	1.51454	0.00635204
ENSG00000200726	SNORD115-8	small nucleolar RNA, C/D box 115-8 [Source:HGNC Symbol;Acc:HGNC:33027]	0.480042	26.176	4.39424	0.00635204
ENSG00000274825	AL023803.2		0.790448	0	-4.39819	0.00637029
ENSG00000185010	F8	coagulation factor VIII [Source:HGNC Symbol;Acc:HGNC:3546]	0.251644	0.0530461	-2.30805	0.0063973
ENSG00000183628	DGCR6	DiGeorge syndrome critical region gene 6 [Source:HGNC Symbol;Acc:HGNC:2846]	0.087558	1.89552	3.68032	0.00639751
ENSG00000179029	TMEM107	transmembrane protein 107 [Source:HGNC Symbol;Acc:HGNC:28128]	9.96704	3.94	-1.51104	0.00640187
ENSG00000137154	RPS6	ribosomal protein S6 [Source:HGNC Symbol;Acc:HGNC:10429]	733.133	279.272	-1.58017	0.00641917
ENSG00000176244	ACBD7	acyl-CoA binding domain containing 7 [Source:HGNC Symbol;Acc:HGNC:17715]	11.9162	2.83528	-2.16016	0.00641917
ENSG00000261441	AC124068.2		0.518579	3.09097	2.27712	0.00644038
ENSG00000122483	CCDC18	coiled-coil domain containing 18 [Source:HGNC Symbol;Acc:HGNC:30370]	5.10913	1.55343	-1.83664	0.00644675
ENSG00000155755	TMEM237	transmembrane protein 237 [Source:HGNC Symbol;Acc:HGNC:14432]	9.66348	3.87277	-1.49329	0.00648351
ENSG00000244560	AC004890.2		2.0066	6.32956	1.41786	0.00648985
ENSG00000109536	FRG1	FSHD region gene 1 [Source:HGNC Symbol;Acc:HGNC:3954]	26.595	17.8974	-0.7791	0.00650056
ENSG00000071539	TRIP13	thyroid hormone receptor interactor 13 [Source:HGNC Symbol;Acc:HGNC:12307]	14.401	3.96857	-1.99969	0.00651688
ENSG00000086102	NFX1	nuclear transcription factor, X-box binding 1 [Source:HGNC Symbol;Acc:HGNC:7803]	11.1962	23.0043	0.824629	0.00652528
ENSG00000104866	PPP1R37	protein phosphatase 1 regulatory subunit 37 [Source:HGNC Symbol;Acc:HGNC:27607]	9.55148	26.802	1.24625	0.00653061
ENSG00000104946	TBC1D17	TBC1 domain family member 17 [Source:HGNC Symbol;Acc:HGNC:25699]	12.1954	38.7129	1.42107	0.00653061
ENSG00000277610	RNVU1-4	RNA, variant U1 small nuclear 4 [Source:HGNC Symbol;Acc:HGNC:48312]	3.89956	0	-4.40466	0.00654325
ENSG00000166265	CYYR1	cysteine and tyrosine rich 1 [Source:HGNC Symbol;Acc:HGNC:16274]	5.6749	1.64262	-1.9166	0.00655442
ENSG00000174516	PELI3	pellino E3 ubiquitin protein ligase family member 3 [Source:HGNC Symbol;Acc:HGNC:30010]	5.72444	15.3793	1.20163	0.00655832
ENSG00000223768	LINC00205	long intergenic non-protein coding RNA 205 [Source:HGNC Symbol;Acc:HGNC:16420]	5.46962	2.23402	-1.47763	0.00656452
ENSG00000178075	GRAMD1C	GRAM domain containing 1C [Source:HGNC Symbol;Acc:HGNC:25252]	1.17567	0.352806	-1.87714	0.00658934
ENSG00000232450	AL133517.1		3.58253	0.856585	-2.14498	0.00659216
ENSG00000120318	ARAP3	ArfGAP with RhoGAP domain, ankyrin repeat and PH domain 3 [Source:HGNC Symbol;Acc:HGNC:24097]	12.926	4.46677	-1.69849	0.00659216
ENSG00000128242	GAL3ST1	galactose-3-O-sulfotransferase 1 [Source:HGNC Symbol;Acc:HGNC:24240]	0.667861	10.0911	3.3056	0.00659216
ENSG00000272931	AC099568.2		1.26707	0.0460954	-3.83656	0.00659229
ENSG00000090097	PCBP4	poly(rC) binding protein 4 [Source:HGNC Symbol;Acc:HGNC:8652]	54.8834	14.9273	-2.00507	0.00659275
ENSG00000140350	ANP32A	acidic nuclear phosphoprotein 32 family member A [Source:HGNC Symbol;Acc:HGNC:13233]	52.6031	23.8783	-1.3197	0.00659275
ENSG00000278922	AC002310.6		0.37691	0	-4.38418	0.00662481
ENSG00000163946	FAM208A	family with sequence similarity 208 member A [Source:HGNC Symbol;Acc:HGNC:30314]	19.8986	9.39173	-1.2714	0.00663964
ENSG00000260450	LINC02134	long intergenic non-protein coding RNA 2134 [Source:HGNC Symbol;Acc:HGNC:52994]	1.08048	0	-4.39342	0.00663964
ENSG00000172238	ATOH1	atonal bHLH transcription factor 1 [Source:HGNC Symbol;Acc:HGNC:797]	0.0554223	0.98484	3.47489	0.00664516
ENSG00000225975	LINC01534	long intergenic non-protein coding RNA 1534 [Source:HGNC Symbol;Acc:HGNC:51281]	2.0082	6.76103	1.50867	0.00665733
ENSG00000158077	NLRP14	NLR family pyrin domain containing 14 [Source:HGNC Symbol;Acc:HGNC:22939]	0.136428	0	-4.37971	0.00667198
ENSG00000235831	BHLHE40-AS1	BHLHE40 antisense RNA 1 [Source:HGNC Symbol;Acc:HGNC:44471]	0.277562	0	-4.3991	0.00669653
ENSG00000235655	H3F3AP4	H3 histone, family 3A, pseudogene 4 [Source:HGNC Symbol;Acc:HGNC:42980]	32.2588	11.6921	-1.63324	0.00670632
ENSG00000146386	ABRACL	ABRA C-terminal like [Source:HGNC Symbol;Acc:HGNC:21230]	19.579	5.80065	-1.89459	0.00674694
ENSG00000119705	SLIRP	SRA stem-loop interacting RNA binding protein [Source:HGNC Symbol;Acc:HGNC:20495]	41.8718	16.4441	-1.53772	0.00674694
ENSG00000054392	HHAT	hedgehog acyltransferase [Source:HGNC Symbol;Acc:HGNC:18270]	3.95203	1.62567	-1.47436	0.00675748
ENSG00000263707	AC005277.1		0.567131	3.4427	2.27662	0.00677188
ENSG00000238741	SCARNA7	small Cajal body-specific RNA 7 [Source:HGNC Symbol;Acc:HGNC:32563]	523.052	1734.72	1.48258	0.00679627
ENSG00000188352	FOCAD	focadhesin [Source:HGNC Symbol;Acc:HGNC:23377]	27.206	14.1788	-1.12693	0.00679627
ENSG00000241878	PISD	phosphatidylserine decarboxylase [Source:HGNC Symbol;Acc:HGNC:8999]	15.8408	42.719	1.19012	0.00684585
ENSG00000165449	SLC16A9	solute carrier family 16 member 9 [Source:HGNC Symbol;Acc:HGNC:23520]	4.35726	1.27286	-1.90588	0.00686591
ENSG00000228709	AP001065.1		0.917682	0	-4.40176	0.00686591
ENSG00000125375	ATP5S	ATP synthase, H+ transporting, mitochondrial Fo complex subunit s (factor B) [Source:HGNC Symbol;Acc:HGNC:18799]	1.64873	0.80624	-1.21597	0.00687561
ENSG00000213866	YBX1P10	Y-box binding protein 1 pseudogene 10 [Source:HGNC Symbol;Acc:HGNC:42432]	6.03611	2.69433	-1.35674	0.00691342
ENSG00000162231	NXF1	nuclear RNA export factor 1 [Source:HGNC Symbol;Acc:HGNC:8071]	12.3281	33.635	1.22445	0.00691342
ENSG00000165731	RET	ret proto-oncogene [Source:HGNC Symbol;Acc:HGNC:9967]	0.168234	2.34936	3.19596	0.00693702
ENSG00000138758	2011-09-01	septin 11 [Source:HGNC Symbol;Acc:HGNC:25589]	83.9151	32.821	-1.54551	0.00694017
ENSG00000185513	L3MBTL1	L3MBTL1, histone methyl-lysine binding protein [Source:HGNC Symbol;Acc:HGNC:15905]	6.46069	26.1953	1.77225	0.00694017
ENSG00000093000	NUP50	nucleoporin 50 [Source:HGNC Symbol;Acc:HGNC:8065]	24.2609	15.3294	-0.866895	0.00694017
ENSG00000255185	PDXDC2P	pyridoxal dependent decarboxylase domain containing 2, pseudogene [Source:HGNC Symbol;Acc:HGNC:27559]	0.210299	2.1926	2.92968	0.00696383
ENSG00000204347	BTBD17	BTB domain containing 17 [Source:HGNC Symbol;Acc:HGNC:33758]	9.51077	2.92852	-1.83934	0.00696383
ENSG00000280287	AC131212.3		0.902992	6.65176	2.50484	0.00703037
ENSG00000167863	ATP5H	ATP synthase, H+ transporting, mitochondrial Fo complex subunit D [Source:HGNC Symbol;Acc:HGNC:845]	36.2255	14.534	-1.51311	0.00703398
ENSG00000156504	FAM122B	family with sequence similarity 122B [Source:HGNC Symbol;Acc:HGNC:30490]	2.52996	0.755363	-1.86995	0.00704974
ENSG00000264448	AC084346.2		0.467735	3.98344	2.65947	0.00705074
ENSG00000272899	AC025594.2		0.363514	1.34648	1.64228	0.00708024
ENSG00000188215	DCUN1D3	defective in cullin neddylation 1 domain containing 3 [Source:HGNC Symbol;Acc:HGNC:28734]	5.00254	21.6591	1.83169	0.00708404
ENSG00000217648	AL136116.3		0.50369	0	-4.37083	0.0071059
ENSG00000135486	HNRNPA1	heterogeneous nuclear ribonucleoprotein A1 [Source:HGNC Symbol;Acc:HGNC:5031]	273.173	50.6081	-2.45637	0.00712331
ENSG00000255115	AP002812.4		0.768393	5.2647	2.39082	0.00713004
ENSG00000159596	TMEM69	transmembrane protein 69 [Source:HGNC Symbol;Acc:HGNC:28035]	10.3985	6.25226	-0.93905	0.00713527
ENSG00000184900	SUMO3	small ubiquitin-like modifier 3 [Source:HGNC Symbol;Acc:HGNC:11124]	43.6394	21.6132	-1.22334	0.00713527
ENSG00000138430	OLA1	Obg like ATPase 1 [Source:HGNC Symbol;Acc:HGNC:28833]	25.6187	10.2122	-1.50341	0.00714036
ENSG00000136159	NUDT15	nudix hydrolase 15 [Source:HGNC Symbol;Acc:HGNC:23063]	10.2709	4.88637	-1.25884	0.00714965
ENSG00000160097	FNDC5	fibronectin type III domain containing 5 [Source:HGNC Symbol;Acc:HGNC:20240]	4.6617	0.398695	-3.24814	0.00716426
ENSG00000250579	AC022424.1		1.61695	4.18021	1.78198	0.00716426
ENSG00000169684	CHRNA5	cholinergic receptor nicotinic alpha 5 subunit [Source:HGNC Symbol;Acc:HGNC:1959]	4.06485	1.52975	-1.56719	0.00716426
ENSG00000171314	PGAM1	phosphoglycerate mutase 1 [Source:HGNC Symbol;Acc:HGNC:8888]	101.439	23.7734	-2.19849	0.00717245
ENSG00000177889	UBE2N	ubiquitin conjugating enzyme E2 N [Source:HGNC Symbol;Acc:HGNC:12492]	16.561	7.46854	-1.34267	0.00717376
ENSG00000114735	HEMK1	HemK methyltransferase family member 1 [Source:HGNC Symbol;Acc:HGNC:24923]	2.76192	7.69554	1.25431	0.00717583
ENSG00000273254	AF129075.2		0.620466	2.66969	1.81621	0.00725584
ENSG00000100883	SRP54	signal recognition particle 54 [Source:HGNC Symbol;Acc:HGNC:11301]	30.3193	80.0563	1.16253	0.00727567
ENSG00000283141	AL157832.3		0.458231	0	-4.34555	0.00728885
ENSG00000036054	TBC1D23	TBC1 domain family member 23 [Source:HGNC Symbol;Acc:HGNC:25622]	9.34547	21.3839	0.967773	0.0073029
ENSG00000123737	EXOSC9	exosome component 9 [Source:HGNC Symbol;Acc:HGNC:9137]	13.721	7.55106	-1.06102	0.00730814
ENSG00000281731	AC110079.2		0.193106	1.75861	2.75074	0.00731058
ENSG00000146676	PURB	purine rich element binding protein B [Source:HGNC Symbol;Acc:HGNC:9702]	7.19405	18.5068	1.13948	0.00732744
ENSG00000127362	TAS2R3	taste 2 receptor member 3 [Source:HGNC Symbol;Acc:HGNC:14910]	0.740517	7.41985	2.90274	0.00736063
ENSG00000200879	SNORD14E	small nucleolar RNA, C/D box 14E [Source:HGNC Symbol;Acc:HGNC:30354]	9.4432	95.355	2.85662	0.00737264
ENSG00000018280	SLC11A1	solute carrier family 11 member 1 [Source:HGNC Symbol;Acc:HGNC:10907]	0.0517916	0.438473	2.6288	0.00737406
ENSG00000114978	MOB1A	MOB kinase activator 1A [Source:HGNC Symbol;Acc:HGNC:16015]	26.8588	16.6576	-0.8985	0.0074064
ENSG00000168389	MFSD2A	major facilitator superfamily domain containing 2A [Source:HGNC Symbol;Acc:HGNC:25897]	10.6073	66.5227	2.29419	0.00740658
ENSG00000232759	AC002480.2		0.427843	0	-4.38337	0.0074949
ENSG00000113761	ZNF346	zinc finger protein 346 [Source:HGNC Symbol;Acc:HGNC:16403]	11.1257	6.87152	-0.89712	0.00750814
ENSG00000135766	EGLN1	egl-9 family hypoxia inducible factor 1 [Source:HGNC Symbol;Acc:HGNC:1232]	11.2045	5.778	-1.16069	0.00751354
ENSG00000144821	MYH15	myosin heavy chain 15 [Source:HGNC Symbol;Acc:HGNC:31073]	0.493404	0.0181149	-3.83551	0.00751354
ENSG00000118777	ABCG2	ATP binding cassette subfamily G member 2 (Junior blood group) [Source:HGNC Symbol;Acc:HGNC:74]	2.24503	0	-4.4177	0.00753521
ENSG00000132109	TRIM21	tripartite motif containing 21 [Source:HGNC Symbol;Acc:HGNC:11312]	7.41483	1.34872	-2.50398	0.00754905
ENSG00000168802	CHTF8	chromosome transmission fidelity factor 8 [Source:HGNC Symbol;Acc:HGNC:24353]	28.0768	8.01183	-1.94121	0.00754905
ENSG00000183726	TMEM50A	transmembrane protein 50A [Source:HGNC Symbol;Acc:HGNC:30590]	23.6893	13.4091	-1.03079	0.00755174
ENSG00000173473	SMARCC1	SWI/SNF related, matrix associated, actin dependent regulator of chromatin subfamily c member 1 [Source:HGNC Symbol;Acc:HGNC:11104]	59.7189	21.046	-1.65042	0.00756226
ENSG00000180245	RRH	retinal pigment epithelium-derived rhodopsin homolog [Source:HGNC Symbol;Acc:HGNC:10450]	0.147099	1.84952	3.1377	0.00757376
ENSG00000115825	PRKD3	protein kinase D3 [Source:HGNC Symbol;Acc:HGNC:9408]	14.2089	6.07069	-1.41132	0.00759869
ENSG00000127084	FGD3	FYVE, RhoGEF and PH domain containing 3 [Source:HGNC Symbol;Acc:HGNC:16027]	3.28621	0.409235	-2.87933	0.00759869
ENSG00000276234	TADA2A	transcriptional adaptor 2A [Source:HGNC Symbol;Acc:HGNC:11531]	6.53199	2.54603	-1.53309	0.00759869
ENSG00000241155	ARHGAP31-AS1	ARHGAP31 antisense RNA 1 [Source:HGNC Symbol;Acc:HGNC:41235]	0.929839	0.0513402	-3.56347	0.00761078
ENSG00000205542	TMSB4X	thymosin beta 4, X-linked [Source:HGNC Symbol;Acc:HGNC:11881]	652.789	193.855	-1.9127	0.00762791
ENSG00000206557	TRIM71	tripartite motif containing 71 [Source:HGNC Symbol;Acc:HGNC:32669]	16.4668	2.35338	-2.72271	0.00766311
ENSG00000169972	PUSL1	pseudouridylate synthase-like 1 [Source:HGNC Symbol;Acc:HGNC:26914]	9.90023	47.183	1.93871	0.00768315
ENSG00000272768	AC004854.2		0.59993	2.86793	1.96346	0.00768315
ENSG00000181104	F2R	coagulation factor II thrombin receptor [Source:HGNC Symbol;Acc:HGNC:3537]	27.4436	13.4735	-1.23398	0.00768915
ENSG00000231789	PIK3CD-AS2	PIK3CD antisense RNA 2 [Source:HGNC Symbol;Acc:HGNC:51334]	3.81224	0.887054	-2.2106	0.00769387
ENSG00000173156	RHOD	ras homolog family member D [Source:HGNC Symbol;Acc:HGNC:670]	1.92337	0	-4.39427	0.00770736
ENSG00000188612	SUMO2	small ubiquitin-like modifier 2 [Source:HGNC Symbol;Acc:HGNC:11125]	61.474	30.0679	-1.23151	0.00770736
ENSG00000105287	PRKD2	protein kinase D2 [Source:HGNC Symbol;Acc:HGNC:17293]	9.1412	23.1904	1.10772	0.00770736
ENSG00000100206	DMC1	DNA meiotic recombinase 1 [Source:HGNC Symbol;Acc:HGNC:2927]	1.71621	0.337793	-2.36435	0.00770736
ENSG00000223813	AC007255.1		0.484057	0	-4.34767	0.00774196
ENSG00000235313	HM13-IT1	HM13 intronic transcript 1 [Source:HGNC Symbol;Acc:HGNC:41424]	1.45354	9.17893	2.32159	0.00775467
ENSG00000148840	PPRC1	peroxisome proliferator-activated receptor gamma, coactivator-related 1 [Source:HGNC Symbol;Acc:HGNC:30025]	8.21445	22.4194	1.21607	0.00777949
ENSG00000125266	EFNB2	ephrin B2 [Source:HGNC Symbol;Acc:HGNC:3227]	49.3336	15.3539	-1.84244	0.00777949
ENSG00000208892	SNORA49	small nucleolar RNA, H/ACA box 49 [Source:HGNC Symbol;Acc:HGNC:32642]	29.4458	104.825	1.56824	0.00778232
ENSG00000153140	CETN3	centrin 3 [Source:HGNC Symbol;Acc:HGNC:1868]	8.3493	4.03088	-1.24195	0.00781365
ENSG00000173258	ZNF483	zinc finger protein 483 [Source:HGNC Symbol;Acc:HGNC:23384]	5.15536	31.5542	2.28615	0.00782173
ENSG00000122741	DCAF10	DDB1 and CUL4 associated factor 10 [Source:HGNC Symbol;Acc:HGNC:23686]	5.86619	11.8213	0.788707	0.00782753
ENSG00000166224	SGPL1	sphingosine-1-phosphate lyase 1 [Source:HGNC Symbol;Acc:HGNC:10817]	23.091	9.3237	-1.50328	0.00783693
ENSG00000162129	CLPB	ClpB homolog, mitochondrial AAA ATPase chaperonin [Source:HGNC Symbol;Acc:HGNC:30664]	14.0072	46.144	1.45932	0.00786496
ENSG00000258824	AL122035.1		1.95338	0.349487	-2.49056	0.00786496
ENSG00000154736	ADAMTS5	ADAM metallopeptidase with thrombospondin type 1 motif 5 [Source:HGNC Symbol;Acc:HGNC:221]	0.159493	0.735816	1.89507	0.00786496
ENSG00000204599	TRIM39	tripartite motif containing 39 [Source:HGNC Symbol;Acc:HGNC:10065]	3.8596	9.40698	1.05573	0.00791082
ENSG00000172840	PDP2	pyruvate dehyrogenase phosphatase catalytic subunit 2 [Source:HGNC Symbol;Acc:HGNC:30263]	2.44759	12.8127	2.07112	0.00791082
ENSG00000226887	ERVMER34-1	endogenous retrovirus group MER34 member 1, envelope [Source:HGNC Symbol;Acc:HGNC:42970]	0.189492	0	-4.34684	0.00793067
ENSG00000233654	AC108047.1		1.28323	0	-4.32383	0.00795057
ENSG00000277443	MARCKS	myristoylated alanine rich protein kinase C substrate [Source:HGNC Symbol;Acc:HGNC:6759]	166.114	60.1458	-1.61976	0.00795057
ENSG00000092020	PPP2R3C	protein phosphatase 2 regulatory subunit B''gamma [Source:HGNC Symbol;Acc:HGNC:17485]	17.6119	8.6078	-1.22316	0.00795057
ENSG00000232859	LYRM9	LYR motif containing 9 [Source:HGNC Symbol;Acc:HGNC:27314]	1.92276	0.612592	-1.80029	0.00795057
ENSG00000134321	RSAD2	radical S-adenosyl methionine domain containing 2 [Source:HGNC Symbol;Acc:HGNC:30908]	0.164289	0	-4.33092	0.00796193
ENSG00000170779	CDCA4	cell division cycle associated 4 [Source:HGNC Symbol;Acc:HGNC:14625]	30.343	10.2878	-1.73223	0.00796855
ENSG00000184983	NDUFA6	NADH:ubiquinone oxidoreductase subunit A6 [Source:HGNC Symbol;Acc:HGNC:7690]	56.823	31.5006	-1.0562	0.00797799
ENSG00000160014	CALM3	calmodulin 3 [Source:HGNC Symbol;Acc:HGNC:1449]	131.769	64.0726	-1.23557	0.00797825
ENSG00000104941	RSPH6A	radial spoke head 6 homolog A [Source:HGNC Symbol;Acc:HGNC:14241]	0.178623	0.717425	1.74724	0.00798939
ENSG00000133115	STOML3	stomatin like 3 [Source:HGNC Symbol;Acc:HGNC:19420]	1.02471	0	-4.33943	0.00799627
ENSG00000174177	CTU2	cytosolic thiouridylase subunit 2 [Source:HGNC Symbol;Acc:HGNC:28005]	8.68494	27.8657	1.42399	0.00800143
ENSG00000215187	FAM166B	family with sequence similarity 166 member B [Source:HGNC Symbol;Acc:HGNC:34242]	0.496168	0	-4.31807	0.00804549
ENSG00000224184	MIR3681HG	MIR3681 host gene [Source:HGNC Symbol;Acc:HGNC:52001]	0.265059	0	-4.32641	0.00806538
ENSG00000250508	AP000808.1		0.37849	0.0295538	-3.32332	0.00806538
ENSG00000179277	MEIS3P1	Meis homeobox 3 pseudogene 1 [Source:HGNC Symbol;Acc:HGNC:7002]	9.34313	1.70548	-2.49838	0.00809006
ENSG00000147050	KDM6A	lysine demethylase 6A [Source:HGNC Symbol;Acc:HGNC:12637]	8.89535	25.4495	1.28814	0.00811726
ENSG00000266994	AC020663.1		0.406032	4.66716	3.02134	0.00811726
ENSG00000137449	CPEB2	cytoplasmic polyadenylation element binding protein 2 [Source:HGNC Symbol;Acc:HGNC:21745]	2.09797	13.6054	2.30831	0.00812347
ENSG00000280198	AC087163.3		0.898198	5.675	2.3004	0.00813128
ENSG00000038002	AGA	aspartylglucosaminidase [Source:HGNC Symbol;Acc:HGNC:318]	6.01162	1.74854	-1.92129	0.00814509
ENSG00000167635	ZNF146	zinc finger protein 146 [Source:HGNC Symbol;Acc:HGNC:12931]	43.1128	21.1372	-1.21153	0.00817231
ENSG00000112855	HARS2	histidyl-tRNA synthetase 2, mitochondrial [Source:HGNC Symbol;Acc:HGNC:4817]	21.2646	43.7515	0.818876	0.00817625
ENSG00000111639	MRPL51	mitochondrial ribosomal protein L51 [Source:HGNC Symbol;Acc:HGNC:14044]	72.2663	34.3209	-1.28115	0.00817625
ENSG00000278952	AP003068.4		1.37917	0.199727	-2.71724	0.00820081
ENSG00000135387	CAPRIN1	cell cycle associated protein 1 [Source:HGNC Symbol;Acc:HGNC:6743]	157.994	83.2413	-1.12031	0.00821822
ENSG00000091732	ZC3HC1	zinc finger C3HC-type containing 1 [Source:HGNC Symbol;Acc:HGNC:29913]	15.6679	5.78146	-1.61299	0.00822148
ENSG00000234969	AL627389.1		0.52219	0	-4.32019	0.00832646
ENSG00000176700	SCAND2P	SCAN domain containing 2 pseudogene [Source:HGNC Symbol;Acc:HGNC:10567]	1.74075	4.71531	1.20764	0.00838633
ENSG00000182584	ACTL10	actin like 10 [Source:HGNC Symbol;Acc:HGNC:16127]	0.447166	2.59071	2.2032	0.00840177
ENSG00000272721	AC131235.3		0.956292	5.75237	2.26403	0.00845537
ENSG00000204620	AC115618.1		0.853772	0	-4.29744	0.00845537
ENSG00000172172	MRPL13	mitochondrial ribosomal protein L13 [Source:HGNC Symbol;Acc:HGNC:14278]	13.2638	5.63037	-1.42694	0.00845537
ENSG00000170190	SLC16A5	solute carrier family 16 member 5 [Source:HGNC Symbol;Acc:HGNC:10926]	2.24015	0.0624793	-3.94387	0.00847785
ENSG00000119004	CYP20A1	cytochrome P450 family 20 subfamily A member 1 [Source:HGNC Symbol;Acc:HGNC:20576]	7.32765	2.23622	-1.85318	0.00848155
ENSG00000134574	DDB2	damage specific DNA binding protein 2 [Source:HGNC Symbol;Acc:HGNC:2718]	15.2165	60.1468	1.70611	0.00848155
ENSG00000092096	SLC22A17	solute carrier family 22 member 17 [Source:HGNC Symbol;Acc:HGNC:23095]	36.2193	137.697	1.65024	0.00848155
ENSG00000175792	RUVBL1	RuvB like AAA ATPase 1 [Source:HGNC Symbol;Acc:HGNC:10474]	21.3591	5.99399	-1.97081	0.00848972
ENSG00000280234	AC124303.2		0.510347	9.5733	3.49972	0.00850322
ENSG00000170500	LONRF2	LON peptidase N-terminal domain and ring finger 2 [Source:HGNC Symbol;Acc:HGNC:24788]	2.21227	12.3659	2.15142	0.00850902
ENSG00000169398	PTK2	protein tyrosine kinase 2 [Source:HGNC Symbol;Acc:HGNC:9611]	51.8222	34.3897	-0.80054	0.00850902
ENSG00000101266	CSNK2A1	casein kinase 2 alpha 1 [Source:HGNC Symbol;Acc:HGNC:2457]	54.5056	21.9887	-1.48959	0.00850902
ENSG00000126457	PRMT1	protein arginine methyltransferase 1 [Source:HGNC Symbol;Acc:HGNC:5187]	185.002	91.7575	-1.21472	0.00850902
ENSG00000112144	ICK	intestinal cell kinase [Source:HGNC Symbol;Acc:HGNC:21219]	7.44156	3.07141	-1.46112	0.00853571
ENSG00000205002	AARD	alanine and arginine rich domain containing protein [Source:HGNC Symbol;Acc:HGNC:33842]	0.360135	0	-4.32806	0.00853604
ENSG00000214776	AC092821.1		0.135841	0.53733	3.06425	0.00855079
ENSG00000200742	Y_RNA	Y RNA [Source:RFAM;Acc:RF00019]	4.67769	0	-4.2924	0.00855079
ENSG00000196296	ATP2A1	ATPase sarcoplasmic/endoplasmic reticulum Ca2+ transporting 1 [Source:HGNC Symbol;Acc:HGNC:811]	0.61974	2.36467	1.67031	0.00855079
ENSG00000124496	TRERF1	transcriptional regulating factor 1 [Source:HGNC Symbol;Acc:HGNC:18273]	4.43206	1.36592	-1.82891	0.00856595
ENSG00000111305	GSG1	germ cell associated 1 [Source:HGNC Symbol;Acc:HGNC:19716]	0.264856	0	-4.31261	0.00856595
ENSG00000261123	AC009065.5		2.58529	10.1054	1.69951	0.00856595
ENSG00000278876	AC145207.9		3.24088	15.6731	1.97616	0.00857308
ENSG00000273391	AC083880.1		2.84121	10.2396	1.59418	0.00858027
ENSG00000279069	AC015813.5		2.00379	0.444361	-2.23288	0.00859171
ENSG00000142661	MYOM3	myomesin 3 [Source:HGNC Symbol;Acc:HGNC:26679]	0.0134089	0.193189	3.19396	0.00864486
ENSG00000158483	FAM86C1	family with sequence similarity 86 member C1 [Source:HGNC Symbol;Acc:HGNC:25561]	2.35345	0.637689	-2.00859	0.00867467
ENSG00000101049	SGK2	SGK2, serine/threonine kinase 2 [Source:HGNC Symbol;Acc:HGNC:13900]	0.45701	4.52714	2.84345	0.00869595
ENSG00000167967	E4F1	E4F transcription factor 1 [Source:HGNC Symbol;Acc:HGNC:3121]	10.8052	35.8119	1.46929	0.00870079
ENSG00000225978	HAR1A	highly accelerated region 1A (non-protein coding) [Source:HGNC Symbol;Acc:HGNC:33117]	0.0136539	1.2086	4.5976	0.00870259
ENSG00000262484	CCER2	coiled-coil glutamate rich protein 2 [Source:HGNC Symbol;Acc:HGNC:44662]	1.2965	0.0606174	-3.65646	0.00873611
ENSG00000132475	H3F3B	H3 histone family member 3B [Source:HGNC Symbol;Acc:HGNC:4765]	184.564	97.9825	-1.12293	0.00874263
ENSG00000165716	FAM69B	family with sequence similarity 69 member B [Source:HGNC Symbol;Acc:HGNC:28290]	31.4138	16.4435	-1.1399	0.00876691
ENSG00000259939	AC022167.1		0.42075	6.97122	3.35358	0.0087771
ENSG00000224861	YBX1P1	Y-box binding protein 1 pseudogene 1 [Source:HGNC Symbol;Acc:HGNC:8015]	3.83559	1.63519	-1.41931	0.00880244
ENSG00000187607	ZNF286A	zinc finger protein 286A [Source:HGNC Symbol;Acc:HGNC:13501]	7.30943	2.78378	-1.54919	0.00880321
ENSG00000233247	AC002524.1		0.967884	0	-4.29106	0.00880351
ENSG00000130818	ZNF426	zinc finger protein 426 [Source:HGNC Symbol;Acc:HGNC:20725]	8.36848	4.77492	-1.00844	0.00880351
ENSG00000268677	AC011495.3		1.22605	6.15217	2.02525	0.00882234
ENSG00000167969	ECI1	enoyl-CoA delta isomerase 1 [Source:HGNC Symbol;Acc:HGNC:2703]	28.5175	15.3009	-1.1055	0.00884342
ENSG00000170310	STX8	syntaxin 8 [Source:HGNC Symbol;Acc:HGNC:11443]	21.7373	10.4902	-1.25648	0.00885221
ENSG00000132975	GPR12	G protein-coupled receptor 12 [Source:HGNC Symbol;Acc:HGNC:4466]	0.0405182	0.680358	3.37245	0.00886134
ENSG00000235499	AC073046.1		6.46954	1.97146	-1.83489	0.00886859
ENSG00000215492	HNRNPA1P7	heterogeneous nuclear ribonucleoprotein A1 pseudogene 7 [Source:HGNC Symbol;Acc:HGNC:31015]	2.83242	0.365939	-2.84296	0.00889237
ENSG00000161800	RACGAP1	Rac GTPase activating protein 1 [Source:HGNC Symbol;Acc:HGNC:9804]	48.3152	21.2715	-1.37035	0.00889508
ENSG00000170571	EMB	embigin [Source:HGNC Symbol;Acc:HGNC:30465]	2.93731	0.89052	-1.84932	0.00889733
ENSG00000127526	SLC35E1	solute carrier family 35 member E1 [Source:HGNC Symbol;Acc:HGNC:20803]	11.3431	35.0332	1.36693	0.00893548
ENSG00000172936	MYD88	myeloid differentiation primary response 88 [Source:HGNC Symbol;Acc:HGNC:7562]	5.70305	1.58538	-1.9701	0.00898373
ENSG00000034510	TMSB10	thymosin beta 10 [Source:HGNC Symbol;Acc:HGNC:11879]	2080.1	482.288	-2.22463	0.008996
ENSG00000097021	ACOT7	acyl-CoA thioesterase 7 [Source:HGNC Symbol;Acc:HGNC:24157]	16.9559	8.13766	-1.25481	0.00899768
ENSG00000158480	SPATA2	spermatogenesis associated 2 [Source:HGNC Symbol;Acc:HGNC:14681]	2.60118	9.52263	1.62189	0.00899768
ENSG00000242028	HYPK	huntingtin interacting protein K [Source:HGNC Symbol;Acc:HGNC:18418]	1.99429	12.5409	2.30641	0.00899922
ENSG00000156050	FAM161B	family with sequence similarity 161 member B [Source:HGNC Symbol;Acc:HGNC:19854]	2.30772	6.43397	1.2334	0.00901115
ENSG00000241316	SUCLG2-AS1	SUCLG2 antisense RNA 1 (head to head) [Source:HGNC Symbol;Acc:HGNC:49643]	0.813574	0.23027	-1.94594	0.00901323
ENSG00000175193	PARL	presenilin associated rhomboid like [Source:HGNC Symbol;Acc:HGNC:18253]	5.50061	3.42135	-0.892221	0.00901323
ENSG00000154832	CXXC1	CXXC finger protein 1 [Source:HGNC Symbol;Acc:HGNC:24343]	15.9244	40.0999	1.09874	0.00904069
ENSG00000237943	PRKCQ-AS1	PRKCQ antisense RNA 1 [Source:HGNC Symbol;Acc:HGNC:44689]	2.41285	0.537237	-2.22956	0.00905402
ENSG00000238039	AC244197.2		1.30899	0.146731	-2.98217	0.00906997
ENSG00000204131	NHSL2	NHS like 2 [Source:HGNC Symbol;Acc:HGNC:33737]	2.38916	0.619149	-2.03226	0.00908638
ENSG00000174669	SLC29A2	solute carrier family 29 member 2 [Source:HGNC Symbol;Acc:HGNC:11004]	9.44268	24.3776	1.13685	0.00910977
ENSG00000155368	DBI	diazepam binding inhibitor, acyl-CoA binding protein [Source:HGNC Symbol;Acc:HGNC:2690]	96.7381	31.808	-1.77359	0.00913444
ENSG00000165568	AKR1E2	aldo-keto reductase family 1 member E2 [Source:HGNC Symbol;Acc:HGNC:23437]	2.43796	0.580718	-2.14923	0.00915329
ENSG00000159251	ACTC1	actin, alpha, cardiac muscle 1 [Source:HGNC Symbol;Acc:HGNC:143]	1.06002	0.0858254	-3.27504	0.00915984
ENSG00000268565	AC005339.1		0.742808	4.33144	2.22083	0.00920132
ENSG00000272121	AC006058.3		0.28404	2.87697	2.8322	0.00920458
ENSG00000267506	AC021683.2		0.377392	0.00653535	-4.06328	0.00921081
ENSG00000076201	PTPN23	protein tyrosine phosphatase, non-receptor type 23 [Source:HGNC Symbol;Acc:HGNC:14406]	4.54432	17.6554	1.69141	0.00923456
ENSG00000166801	FAM111A	family with sequence similarity 111 member A [Source:HGNC Symbol;Acc:HGNC:24725]	5.47097	2.1637	-1.51663	0.00924094
ENSG00000141252	VPS53	VPS53, GARP complex subunit [Source:HGNC Symbol;Acc:HGNC:25608]	4.28728	11.4764	1.19092	0.00924331
ENSG00000269837	IPO5P1	importin 5 pseudogene 1 [Source:HGNC Symbol;Acc:HGNC:49687]	7.62495	1.7089	-2.21052	0.00930461
ENSG00000267707	AC015961.2		0.651406	0	-4.25966	0.00934326
ENSG00000086506	HBQ1	hemoglobin subunit theta 1 [Source:HGNC Symbol;Acc:HGNC:4833]	2.32106	0.239077	-3.07124	0.00939047
ENSG00000101680	LAMA1	laminin subunit alpha 1 [Source:HGNC Symbol;Acc:HGNC:6481]	17.5298	3.16225	-2.4811	0.00939047
ENSG00000113013	HSPA9	heat shock protein family A (Hsp70) member 9 [Source:HGNC Symbol;Acc:HGNC:5244]	91.0895	254.197	1.24119	0.00943164
ENSG00000272791	AC073389.3		0.518226	0	-4.25988	0.00944649
ENSG00000250859	HNRNPKP1	heterogeneous nuclear ribonucleoprotein K pseudogene 1 [Source:HGNC Symbol;Acc:HGNC:42374]	0.524715	0.0696946	-2.81802	0.00956524
ENSG00000200680	SNORD115-4	small nucleolar RNA, C/D box 115-4 [Source:HGNC Symbol;Acc:HGNC:33023]	0.770006	25.7853	4.03043	0.00958916
ENSG00000206633	SNORA80B	small nucleolar RNA, H/ACA box 80B [Source:HGNC Symbol;Acc:HGNC:34355]	41.9236	4.71122	-2.97576	0.00960547
ENSG00000135116	HRK	harakiri, BCL2 interacting protein [Source:HGNC Symbol;Acc:HGNC:5185]	0.149688	2.07525	3.17691	0.00960547
ENSG00000172296	SPTLC3	serine palmitoyltransferase long chain base subunit 3 [Source:HGNC Symbol;Acc:HGNC:16253]	0.524651	0	-4.31915	0.00960547
ENSG00000099817	POLR2E	RNA polymerase II subunit E [Source:HGNC Symbol;Acc:HGNC:9192]	39.8886	22.4175	-1.04305	0.00961476
ENSG00000134595	SOX3	SRY-box 3 [Source:HGNC Symbol;Acc:HGNC:11199]	59.3428	5.52971	-3.12736	0.00963569
ENSG00000150764	DIXDC1	DIX domain containing 1 [Source:HGNC Symbol;Acc:HGNC:23695]	10.1252	6.03566	-0.951366	0.00963569
ENSG00000179085	DPM3	dolichyl-phosphate mannosyltransferase subunit 3 [Source:HGNC Symbol;Acc:HGNC:3007]	17.2537	6.6923	-1.55243	0.00963886
ENSG00000172757	CFL1	cofilin 1 [Source:HGNC Symbol;Acc:HGNC:1874]	402.463	145.562	-1.64871	0.00965405
ENSG00000175832	ETV4	ETS variant 4 [Source:HGNC Symbol;Acc:HGNC:3493]	13.3154	1.8069	-2.81166	0.00965793
ENSG00000208028	MIR616	microRNA 616 [Source:HGNC Symbol;Acc:HGNC:32872]	5.07141	38.3114	2.55143	0.00972635
ENSG00000239542	RN7SL399P	RNA, 7SL, cytoplasmic 399, pseudogene [Source:HGNC Symbol;Acc:HGNC:46415]	0.613571	12.1715	3.53776	0.00974575
ENSG00000272870	AC097534.2		2.7829	0.617044	-2.24727	0.00975041
ENSG00000171984	C20orf196	chromosome 20 open reading frame 196 [Source:HGNC Symbol;Acc:HGNC:26318]	3.02358	0.749549	-2.10857	0.00976004
ENSG00000077312	SNRPA	small nuclear ribonucleoprotein polypeptide A [Source:HGNC Symbol;Acc:HGNC:11151]	71.0929	35.4553	-1.19708	0.00976004
ENSG00000204149	AGAP6	ArfGAP with GTPase domain, ankyrin repeat and PH domain 6 [Source:HGNC Symbol;Acc:HGNC:23466]	3.83792	9.97949	1.15044	0.00976269
ENSG00000140650	PMM2	phosphomannomutase 2 [Source:HGNC Symbol;Acc:HGNC:9115]	2.38109	9.06777	1.65311	0.00976269
ENSG00000266258	LINC01909	long intergenic non-protein coding RNA 1909 [Source:HGNC Symbol;Acc:HGNC:52728]	0.66071	0	-4.25442	0.00979947
ENSG00000179242	CDH4	cadherin 4 [Source:HGNC Symbol;Acc:HGNC:1763]	17.4601	8.38659	-1.26001	0.00979947
ENSG00000150722	PPP1R1C	protein phosphatase 1 regulatory inhibitor subunit 1C [Source:HGNC Symbol;Acc:HGNC:14940]	0.198475	0	-4.26243	0.00980379
ENSG00000005194	CIAPIN1	cytokine induced apoptosis inhibitor 1 [Source:HGNC Symbol;Acc:HGNC:28050]	33.4121	15.1225	-1.33934	0.00981824
ENSG00000254726	MEX3A	mex-3 RNA binding family member A [Source:HGNC Symbol;Acc:HGNC:33482]	22.3706	9.36397	-1.43172	0.00983636
ENSG00000115750	TAF1B	TATA-box binding protein associated factor, RNA polymerase I subunit B [Source:HGNC Symbol;Acc:HGNC:11533]	11.5389	6.73742	-0.981601	0.00987095
ENSG00000236204	LINC01376	long intergenic non-protein coding RNA 1376 [Source:HGNC Symbol;Acc:HGNC:50637]	0.525736	0.0493119	-3.12771	0.00987095
ENSG00000269968	AC006064.4		3.08487	0.455492	-2.71996	0.00987095
ENSG00000250286	AC021491.2		0.491306	2.63618	2.11802	0.00987095
ENSG00000231977	AL096828.1		1.87699	0	-4.28031	0.009893
ENSG00000249931	GOLGA8K	golgin A8 family member K [Source:HGNC Symbol;Acc:HGNC:38652]	0.510148	0	-4.27796	0.00994595
ENSG00000169567	HINT1	histidine triad nucleotide binding protein 1 [Source:HGNC Symbol;Acc:HGNC:4912]	158.094	69.407	-1.38901	0.00995361
ENSG00000143321	HDGF	heparin binding growth factor [Source:HGNC Symbol;Acc:HGNC:4856]	178.122	81.4906	-1.31598	0.00995933
ENSG00000241163	LINC00877	long intergenic non-protein coding RNA 877 [Source:HGNC Symbol;Acc:HGNC:27706]	0.328317	1.12498	1.50812	0.00995933
ENSG00000076067	RBMS2	RNA binding motif single stranded interacting protein 2 [Source:HGNC Symbol;Acc:HGNC:9909]	4.28315	2.25118	-1.13433	0.010042
ENSG00000166979	EVA1C	eva-1 homolog C [Source:HGNC Symbol;Acc:HGNC:13239]	0.636371	5.93931	3.27321	0.0100491
ENSG00000079393	DUSP13	dual specificity phosphatase 13 [Source:HGNC Symbol;Acc:HGNC:19681]	0.0763408	1.00902	3.12672	0.0100632
ENSG00000169247	SH3TC2	SH3 domain and tetratricopeptide repeats 2 [Source:HGNC Symbol;Acc:HGNC:29427]	0.14979	0	-4.27981	0.0100719
ENSG00000070831	CDC42	cell division cycle 42 [Source:HGNC Symbol;Acc:HGNC:1736]	137.291	67.2424	-1.23968	0.0101116
ENSG00000118418	HMGN3	high mobility group nucleosomal binding domain 3 [Source:HGNC Symbol;Acc:HGNC:12312]	67.3289	43.8992	-0.824034	0.0101116
ENSG00000274565	AC080038.1		6.50055	1.9988	-1.84967	0.0101883
ENSG00000113648	H2AFY	H2A histone family member Y [Source:HGNC Symbol;Acc:HGNC:4740]	23.7917	13.9119	-0.97411	0.0101951
ENSG00000137274	BPHL	biphenyl hydrolase like [Source:HGNC Symbol;Acc:HGNC:1094]	7.24665	2.23729	-1.8393	0.0102037
ENSG00000234707	AC074351.1		0.443197	2.26452	2.06542	0.0102094
ENSG00000244879	GABPB1-AS1	GABPB1 antisense RNA 1 [Source:HGNC Symbol;Acc:HGNC:44157]	4.60798	1.7501	-1.55391	0.0102121
ENSG00000163449	TMEM169	transmembrane protein 169 [Source:HGNC Symbol;Acc:HGNC:25130]	10.4811	1.8981	-2.45608	0.0102298
ENSG00000006625	GGCT	gamma-glutamylcyclotransferase [Source:HGNC Symbol;Acc:HGNC:21705]	17.255	8.65772	-1.19049	0.0102298
ENSG00000239672	NME1	NME/NM23 nucleoside diphosphate kinase 1 [Source:HGNC Symbol;Acc:HGNC:7849]	28.5784	8.27685	-1.93508	0.0102314
ENSG00000134222	PSRC1	proline and serine rich coiled-coil 1 [Source:HGNC Symbol;Acc:HGNC:24472]	106.447	50.1445	-1.27484	0.0102374
ENSG00000168159	RNF187	ring finger protein 187 [Source:HGNC Symbol;Acc:HGNC:27146]	44.3145	149.69	1.48908	0.0102686
ENSG00000212916	MAP10	microtubule associated protein 10 [Source:HGNC Symbol;Acc:HGNC:29265]	2.15382	0.546694	-2.07608	0.01027
ENSG00000272711	AC019069.1		1.65749	0.168233	-3.08582	0.0102835
ENSG00000258727	AL135999.1		1.01948	3.20066	1.40409	0.0102864
ENSG00000214694	ARHGEF33	Rho guanine nucleotide exchange factor 33 [Source:HGNC Symbol;Acc:HGNC:37252]	0.205332	0.821626	1.71888	0.0102886
ENSG00000268896	AC009955.3		0.407233	5.93529	3.21327	0.0102886
ENSG00000170364	SETMAR	SET domain and mariner transposase fusion gene [Source:HGNC Symbol;Acc:HGNC:10762]	7.55233	1.95391	-2.04034	0.0103506
ENSG00000233862	AC016907.2		0.0588445	0.32369	2.14108	0.0103514
ENSG00000162415	ZSWIM5	zinc finger SWIM-type containing 5 [Source:HGNC Symbol;Acc:HGNC:29299]	3.83977	0.726721	-2.40203	0.010353
ENSG00000073792	IGF2BP2	insulin like growth factor 2 mRNA binding protein 2 [Source:HGNC Symbol;Acc:HGNC:28867]	35.972	20.1009	-1.03196	0.010353
[truncated: 1,698 more rows]
