# Supplementary material for: Reversal of proliferation deficits caused by chromosome 16p13.11 microduplication through targeting NFκB signaling: an integrated study of patient-derived neuronal precursor cells, cerebral organoids and in vivo brain imaging
Source: Mol Psychiatry. 2018 Nov 6;24(2):294–311. doi: 10.1038/s41380-018-0292-1 (PMC6344377; doi:10.1038/s41380-018-0292-1)
Supplement: Supplementary file 16 — Supplementary Table 8 [file 41380_2018_292_MOESM16_ESM.xlsx]

## Sheet: nde1_deseq2_results_fpkm.csv
Ensembl ID	Gene name	Description	Mean FPKM controls	FPKM MJi8	DESeq2 log2 fold change	DESeq2 adjusted p-value
ENSG00000116791	CRYZ	crystallin zeta [Source:HGNC Symbol;Acc:HGNC:2419]	9.64849	0	-8.23683	1.47429e-17
ENSG00000162623	TYW3	tRNA-yW synthesizing protein 3 homolog [Source:HGNC Symbol;Acc:HGNC:24757]	6.36656	0	-7.72079	1.82819e-14
ENSG00000226278	PSPHP1	phosphoserine phosphatase pseudogene 1 [Source:HGNC Symbol;Acc:HGNC:9578]	0	26.8807	9.03527	5.00111e-14
ENSG00000130193	THEM6	thioesterase superfamily member 6 [Source:HGNC Symbol;Acc:HGNC:29656]	6.62624	0	-7.32135	1.55821e-12
ENSG00000181638	ZFP41	ZFP41 zinc finger protein [Source:HGNC Symbol;Acc:HGNC:26786]	2.25483	0.0438766	-5.02949	3.18114e-11
ENSG00000131849	ZNF132	zinc finger protein 132 [Source:HGNC Symbol;Acc:HGNC:12916]	3.88024	0	-6.86081	2.5944e-10
ENSG00000147257	GPC3	glypican 3 [Source:HGNC Symbol;Acc:HGNC:4451]	5.9884	159.182	4.51135	2.33906e-09
ENSG00000135828	RNASEL	ribonuclease L [Source:HGNC Symbol;Acc:HGNC:10050]	2.56619	0.074496	-4.53889	3.76888e-09
ENSG00000214425	LRRC37A4P	leucine rich repeat containing 37 member A4, pseudogene [Source:HGNC Symbol;Acc:HGNC:25479]	1.90274	0	-6.4963	5.28806e-09
ENSG00000196653	ZNF502	zinc finger protein 502 [Source:HGNC Symbol;Acc:HGNC:23718]	2.41175	0.0214553	-5.5307	6.85361e-09
ENSG00000077274	CAPN6	calpain 6 [Source:HGNC Symbol;Acc:HGNC:1483]	0.0348933	4.89616	6.18732	5.78438e-08
ENSG00000180155	LYNX1	Ly6/neurotoxin 1 [Source:HGNC Symbol;Acc:HGNC:29604]	1.20215	0	-6.10409	2.21903e-07
ENSG00000278318	ZNF229	zinc finger protein 229 [Source:HGNC Symbol;Acc:HGNC:13022]	5.0808	1.17279	-1.94285	3.18671e-07
ENSG00000168016	TRANK1	tetratricopeptide repeat and ankyrin repeat containing 1 [Source:HGNC Symbol;Acc:HGNC:29011]	1.49141	0.174041	-2.84353	1.20532e-06
ENSG00000268912	AC012313.5		1.65372	0	-5.68407	6.53786e-06
ENSG00000206688	SNORD116-18	small nucleolar RNA, C/D box 116-18 [Source:HGNC Symbol;Acc:HGNC:33084]	59.699	192.174	1.79781	9.86923e-06
ENSG00000178700	DHFR2	dihydrofolate reductase 2 [Source:HGNC Symbol;Acc:HGNC:27309]	2.54546	0.616799	-1.86175	9.90227e-06
ENSG00000168918	INPP5D	inositol polyphosphate-5-phosphatase D [Source:HGNC Symbol;Acc:HGNC:6079]	0.602226	8.62018	3.6556	6.54024e-05
ENSG00000207460	SNORD116-19	small nucleolar RNA, C/D box 116-19 [Source:HGNC Symbol;Acc:HGNC:33085]	167.803	568.514	1.85569	0.000137289
ENSG00000270605	AL353622.1		1.66647	0.0360713	-4.37234	0.000197804
ENSG00000185559	DLK1	delta like non-canonical Notch ligand 1 [Source:HGNC Symbol;Acc:HGNC:2907]	25.1841	414.051	4.43935	0.00021105
ENSG00000105392	CRX	cone-rod homeobox [Source:HGNC Symbol;Acc:HGNC:2383]	0.0465652	2.44849	5.70385	0.00031634
ENSG00000166938	DIS3L	DIS3 like exosome 3'-5' exoribonuclease [Source:HGNC Symbol;Acc:HGNC:28698]	12.0116	3.43056	-1.63764	0.000418638
ENSG00000114279	FGF12	fibroblast growth factor 12 [Source:HGNC Symbol;Acc:HGNC:3668]	2.01919	0.421783	-2.05202	0.000651324
ENSG00000180543	TSPYL5	TSPY like 5 [Source:HGNC Symbol;Acc:HGNC:29367]	2.89248	0	-5.04682	0.000651324
ENSG00000154188	ANGPT1	angiopoietin 1 [Source:HGNC Symbol;Acc:HGNC:484]	9.07732	0.491578	-3.58914	0.000669251
ENSG00000169436	COL22A1	collagen type XXII alpha 1 chain [Source:HGNC Symbol;Acc:HGNC:22989]	0.00915465	7.29115	5.4545	0.000669251
ENSG00000179889	PDXDC1	pyridoxal dependent decarboxylase domain containing 1 [Source:HGNC Symbol;Acc:HGNC:28995]	19.5634	53.6508	1.5611	0.000669251
ENSG00000136267	DGKB	diacylglycerol kinase beta [Source:HGNC Symbol;Acc:HGNC:2850]	0.664508	3.39788	2.81238	0.000722993
ENSG00000154920	EME1	essential meiotic structure-specific endonuclease 1 [Source:HGNC Symbol;Acc:HGNC:24965]	14.6258	3.87452	-1.73252	0.000724286
ENSG00000132854	KANK4	KN motif and ankyrin repeat domains 4 [Source:HGNC Symbol;Acc:HGNC:27263]	0.678713	0.0601575	-3.09522	0.000732112
ENSG00000165973	NELL1	neural EGFL like 1 [Source:HGNC Symbol;Acc:HGNC:7750]	8.40716	0.0737625	-4.6754	0.000753046
ENSG00000162757	C1orf74	chromosome 1 open reading frame 74 [Source:HGNC Symbol;Acc:HGNC:26319]	1.80448	0.494286	-1.69104	0.000831863
ENSG00000196482	ESRRG	estrogen related receptor gamma [Source:HGNC Symbol;Acc:HGNC:3474]	0.808275	0.069627	-3.1043	0.000831863
ENSG00000095261	PSMD5	proteasome 26S subunit, non-ATPase 5 [Source:HGNC Symbol;Acc:HGNC:9563]	8.43101	1.74225	-2.07009	0.000831863
ENSG00000149781	FERMT3	fermitin family member 3 [Source:HGNC Symbol;Acc:HGNC:23151]	0.739938	0	-4.86455	0.000877149
ENSG00000160570	DEDD2	death effector domain containing 2 [Source:HGNC Symbol;Acc:HGNC:24450]	14.1116	54.8601	2.02146	0.00088212
ENSG00000250284	AC109439.2		3.66667	0	-4.83568	0.00105187
ENSG00000116157	GPX7	glutathione peroxidase 7 [Source:HGNC Symbol;Acc:HGNC:4559]	24.6949	3.77074	-2.45958	0.00106047
ENSG00000254685	FPGT	fucose-1-phosphate guanylyltransferase [Source:HGNC Symbol;Acc:HGNC:3825]	2.27389	0.312631	-2.55253	0.00110868
ENSG00000170915	PAQR8	progestin and adipoQ receptor family member 8 [Source:HGNC Symbol;Acc:HGNC:15708]	3.90197	1.53259	-1.19691	0.00157914
ENSG00000233871	DLG5-AS1	DLG5 antisense RNA 1 [Source:HGNC Symbol;Acc:HGNC:45109]	1.01473	0.0639551	-3.38989	0.00157914
ENSG00000214189	ZNF788	zinc finger family member 788 [Source:HGNC Symbol;Acc:HGNC:33112]	6.03011	1.64671	-1.68767	0.00157914
ENSG00000156345	CDK20	cyclin dependent kinase 20 [Source:HGNC Symbol;Acc:HGNC:21420]	3.48381	11.6974	1.82785	0.00158596
ENSG00000123096	SSPN	sarcospan [Source:HGNC Symbol;Acc:HGNC:11322]	2.76458	0.209766	-3.24748	0.00158596
ENSG00000150867	PIP4K2A	phosphatidylinositol-5-phosphate 4-kinase type 2 alpha [Source:HGNC Symbol;Acc:HGNC:8997]	9.45502	3.49686	-1.27911	0.00167029
ENSG00000154839	SKA1	spindle and kinetochore associated complex subunit 1 [Source:HGNC Symbol;Acc:HGNC:28109]	7.68084	2.18567	-1.62995	0.00195113
ENSG00000089737	DDX24	DEAD-box helicase 24 [Source:HGNC Symbol;Acc:HGNC:13266]	37.0996	96.4244	1.48579	0.00203615
ENSG00000258311	AC009779.3		0.523286	0.0207447	-3.75148	0.00213034
ENSG00000167962	ZNF598	zinc finger protein 598 [Source:HGNC Symbol;Acc:HGNC:28079]	14.2691	37.6294	1.49823	0.00225363
ENSG00000138587	MNS1	meiosis specific nuclear structural 1 [Source:HGNC Symbol;Acc:HGNC:29636]	1.92313	0.0867013	-3.64629	0.00233379
ENSG00000247240	UBL7-AS1	UBL7 antisense RNA 1 (head to head) [Source:HGNC Symbol;Acc:HGNC:48614]	4.24074	1.06631	-1.78782	0.00257794
ENSG00000196670	ZFP62	ZFP62 zinc finger protein [Source:HGNC Symbol;Acc:HGNC:23241]	12.6084	4.48771	-1.32112	0.00260582
ENSG00000172197	MBOAT1	membrane bound O-acyltransferase domain containing 1 [Source:HGNC Symbol;Acc:HGNC:21579]	11.4934	3.14815	-1.67958	0.00262937
ENSG00000203865	ATP1A1-AS1	ATP1A1 antisense RNA 1 [Source:HGNC Symbol;Acc:HGNC:28262]	2.16896	0.208098	-2.93153	0.00278564
ENSG00000139679	LPAR6	lysophosphatidic acid receptor 6 [Source:HGNC Symbol;Acc:HGNC:15520]	2.66213	0.303616	-2.74419	0.00289146
ENSG00000024526	DEPDC1	DEP domain containing 1 [Source:HGNC Symbol;Acc:HGNC:22949]	10.56	3.5007	-1.42161	0.00290752
ENSG00000264943	SH3GL1P2	SH3 domain containing GRB2 like 1, endophilin A2 pseudogene 2 [Source:HGNC Symbol;Acc:HGNC:10836]	1.12597	0	-4.55953	0.00312318
ENSG00000182050	MGAT4C	MGAT4 family member C [Source:HGNC Symbol;Acc:HGNC:30871]	0.140544	0	-4.57199	0.00395766
ENSG00000007171	NOS2	nitric oxide synthase 2 [Source:HGNC Symbol;Acc:HGNC:7873]	12.4267	6.01456	3.12407	0.0050856
ENSG00000158402	CDC25C	cell division cycle 25C [Source:HGNC Symbol;Acc:HGNC:1727]	20.9812	7.31919	-1.34925	0.0051084
ENSG00000204767	FAM196B	family with sequence similarity 196 member B [Source:HGNC Symbol;Acc:HGNC:37271]	4.54733	0.304122	-3.29726	0.0051084
ENSG00000231389	HLA-DPA1	major histocompatibility complex, class II, DP alpha 1 [Source:HGNC Symbol;Acc:HGNC:4938]	1.26334	0	-4.49418	0.0051084
ENSG00000218510	LINC00339	long intergenic non-protein coding RNA 339 [Source:HGNC Symbol;Acc:HGNC:25011]	8.00397	1.8025	-1.93899	0.0051725
ENSG00000117593	DARS2	aspartyl-tRNA synthetase 2, mitochondrial [Source:HGNC Symbol;Acc:HGNC:25538]	12.9298	3.65201	-1.63296	0.0051725
ENSG00000260000	AL133338.1		1.53471	0.231242	-2.4221	0.00521949
ENSG00000275441	AC020765.2		0.952552	4.30372	2.21833	0.0053988
ENSG00000179119	SPTY2D1	SPT2 chromatin protein domain containing 1 [Source:HGNC Symbol;Acc:HGNC:26818]	6.83706	24.697	1.91113	0.00556842
ENSG00000215374	FAM66B	family with sequence similarity 66 member B [Source:HGNC Symbol;Acc:HGNC:28890]	0.616943	0.0133382	-3.98256	0.00577813
ENSG00000177602	HASPIN	histone H3 associated protein kinase [Source:HGNC Symbol;Acc:HGNC:19682]	8.46766	3.58695	-1.08506	0.00577813
ENSG00000228727	SAPCD1	suppressor APC domain containing 1 [Source:HGNC Symbol;Acc:HGNC:13938]	1.16087	0	-4.39005	0.0063685
ENSG00000226752	PSMD5-AS1	PSMD5 antisense RNA 1 (head to head) [Source:HGNC Symbol;Acc:HGNC:27367]	4.1949	0.109281	-3.91901	0.0063685
ENSG00000256294	ZNF225	zinc finger protein 225 [Source:HGNC Symbol;Acc:HGNC:13018]	3.00643	1.24445	-1.11623	0.0063685
ENSG00000258824	AL122035.1		1.95338	0	-4.38574	0.00639266
ENSG00000258289	CHURC1	churchill domain containing 1 [Source:HGNC Symbol;Acc:HGNC:20099]	8.89044	2.96937	-1.41492	0.00639266
ENSG00000277476	AC005332.8		2.12574	7.40065	1.86704	0.00639266
ENSG00000105289	TJP3	tight junction protein 3 [Source:HGNC Symbol;Acc:HGNC:11829]	0.107274	6.24098	4.62449	0.00644079
ENSG00000275542	AC027601.3		2.78078	0.0689182	-3.88823	0.00648983
ENSG00000119714	GPR68	G protein-coupled receptor 68 [Source:HGNC Symbol;Acc:HGNC:4519]	0.460359	0	-4.37705	0.00688485
ENSG00000225205	AC078883.1		1.22026	0	-4.37724	0.00714431
ENSG00000269946	AL158152.2		3.73593	14.0317	1.95894	0.00714431
ENSG00000226711	FAM66C	family with sequence similarity 66 member C [Source:HGNC Symbol;Acc:HGNC:21644]	3.26131	0.682061	-2.00522	0.00714431
ENSG00000125650	PSPN	persephin [Source:HGNC Symbol;Acc:HGNC:9579]	1.46943	4.90626	1.81591	0.00714431
ENSG00000106689	LHX2	LIM homeobox 2 [Source:HGNC Symbol;Acc:HGNC:6594]	0.44039	4.97209	3.24737	0.00720914
ENSG00000136868	SLC31A1	solute carrier family 31 member 1 [Source:HGNC Symbol;Acc:HGNC:11016]	10.5905	32.0254	1.67341	0.00734249
ENSG00000254535	PABPC4L	poly(A) binding protein cytoplasmic 4 like [Source:HGNC Symbol;Acc:HGNC:31955]	1.49368	0.10643	-3.20382	0.00771559
ENSG00000161298	ZNF382	zinc finger protein 382 [Source:HGNC Symbol;Acc:HGNC:17409]	3.07524	1.01081	-1.41957	0.00790264
ENSG00000135333	EPHA7	EPH receptor A7 [Source:HGNC Symbol;Acc:HGNC:3390]	5.00316	0.804035	-2.34584	0.00808404
ENSG00000173409	ARV1	ARV1 homolog, fatty acid homeostasis modulator [Source:HGNC Symbol;Acc:HGNC:29561]	8.84785	2.8116	-1.47312	0.00820142
ENSG00000132680	KIAA0907	KIAA0907 [Source:HGNC Symbol;Acc:HGNC:29145]	17.5854	50.2292	1.61302	0.008516
ENSG00000231453	LINC01305	long intergenic non-protein coding RNA 1305 [Source:HGNC Symbol;Acc:HGNC:27690]	1.18078	0	-4.3484	0.008516
ENSG00000273314	AC005229.4		1.20432	0.191516	-2.3503	0.008516
ENSG00000196741	LINC01560	long intergenic non-protein coding RNA 1560 [Source:HGNC Symbol;Acc:HGNC:27333]	2.0553	0.475937	-1.88827	0.008516
ENSG00000177359	AC024940.1		1.50053	0.270614	-2.21152	0.008516
ENSG00000141040	ZNF287	zinc finger protein 287 [Source:HGNC Symbol;Acc:HGNC:13502]	5.73238	2.22561	-1.20145	0.008516
ENSG00000109944	C11orf63	chromosome 11 open reading frame 63 [Source:HGNC Symbol;Acc:HGNC:26288]	0.983105	0.111469	-2.73225	0.00916254
ENSG00000134253	TRIM45	tripartite motif containing 45 [Source:HGNC Symbol;Acc:HGNC:19018]	6.32988	2.46504	-1.19774	0.0101411
ENSG00000106636	YKT6	YKT6 v-SNARE homolog [Source:HGNC Symbol;Acc:HGNC:16959]	45.3854	111.471	1.39223	0.0101411
ENSG00000156509	FBXO43	F-box protein 43 [Source:HGNC Symbol;Acc:HGNC:28521]	1.16324	0.11382	-2.86275	0.0101949
ENSG00000185745	IFIT1	interferon induced protein with tetratricopeptide repeats 1 [Source:HGNC Symbol;Acc:HGNC:5407]	4.04985	0.441058	-2.78455	0.0105388
ENSG00000125869	LAMP5	lysosomal associated membrane protein family member 5 [Source:HGNC Symbol;Acc:HGNC:16097]	5.23499	0.223654	-3.5586	0.0105503
ENSG00000231764	DLX6-AS1	DLX6 antisense RNA 1 [Source:HGNC Symbol;Acc:HGNC:37151]	0.0454982	1.88365	4.81623	0.0109014
ENSG00000129317	PUS7L	pseudouridylate synthase 7 like [Source:HGNC Symbol;Acc:HGNC:25276]	2.34544	0.637431	-1.66967	0.0109014
ENSG00000266921	AC006213.1		0.369242	0	-4.2187	0.0109014
ENSG00000200792	SNORA80A	small nucleolar RNA, H/ACA box 80A [Source:HGNC Symbol;Acc:HGNC:32666]	15.5711	105.238	2.66409	0.0109014
ENSG00000257803	AC010200.1		1.47923	0.144757	-2.85553	0.0109697
ENSG00000089327	FXYD5	FXYD domain containing ion transport regulator 5 [Source:HGNC Symbol;Acc:HGNC:4029]	5.25154	0	-4.28081	0.0109697
ENSG00000058673	ZC3H11A	zinc finger CCCH-type containing 11A [Source:HGNC Symbol;Acc:HGNC:29093]	0.0853617	0	-4.20606	0.0116366
ENSG00000167720	SRR	serine racemase [Source:HGNC Symbol;Acc:HGNC:14398]	5.9293	1.76168	-1.57158	0.0121284
ENSG00000114383	TUSC2	tumor suppressor candidate 2 [Source:HGNC Symbol;Acc:HGNC:17034]	15.4525	25.7442	0.868477	0.012225
ENSG00000198001	IRAK4	interleukin 1 receptor associated kinase 4 [Source:HGNC Symbol;Acc:HGNC:17967]	2.9729	1.16385	-1.19422	0.012225
ENSG00000183067	IGSF5	immunoglobulin superfamily member 5 [Source:HGNC Symbol;Acc:HGNC:5952]	0.888387	4.32974	2.28642	0.012225
ENSG00000223393	AL118511.1		1.49557	0	-4.18209	0.0127748
ENSG00000135924	DNAJB2	DnaJ heat shock protein family (Hsp40) member B2 [Source:HGNC Symbol;Acc:HGNC:5228]	14.1033	38.6131	1.53654	0.0127748
ENSG00000174599	TRAM1L1	translocation associated membrane protein 1-like 1 [Source:HGNC Symbol;Acc:HGNC:28371]	2.68487	0.572229	-1.99659	0.0127748
ENSG00000277203	F8A1	coagulation factor VIII associated 1 [Source:HGNC Symbol;Acc:HGNC:3547]	1.55661	0.225261	-2.4499	0.0127748
ENSG00000120925	RNF170	ring finger protein 170 [Source:HGNC Symbol;Acc:HGNC:25358]	6.2515	1.71306	-1.67538	0.0127748
ENSG00000119522	DENND1A	DENN domain containing 1A [Source:HGNC Symbol;Acc:HGNC:29324]	3.98982	7.66704	1.06757	0.0127748
ENSG00000278970	HEIH	hepatocellular carcinoma up-regulated EZH2-associated long non-coding RNA [Source:HGNC Symbol;Acc:HGNC:45049]	7.22279	2.42073	-1.40688	0.0128222
ENSG00000051009	FAM160A2	family with sequence similarity 160 member A2 [Source:HGNC Symbol;Acc:HGNC:25378]	8.37856	15.1362	0.977875	0.0128222
ENSG00000229512	AC068580.1		3.16528	13.7812	2.13276	0.0135808
ENSG00000119917	IFIT3	interferon induced protein with tetratricopeptide repeats 3 [Source:HGNC Symbol;Acc:HGNC:5411]	3.39785	0	-4.2116	0.0135808
ENSG00000215475	SIAH3	siah E3 ubiquitin protein ligase family member 3 [Source:HGNC Symbol;Acc:HGNC:30553]	0.61387	0.0248543	-3.54028	0.0136212
ENSG00000278897	AC020951.1		1.76276	0.04634	-3.7313	0.0136881
ENSG00000139531	SUOX	sulfite oxidase [Source:HGNC Symbol;Acc:HGNC:11460]	7.71984	2.25685	-1.58292	0.0138119
ENSG00000105865	DUS4L	dihydrouridine synthase 4 like [Source:HGNC Symbol;Acc:HGNC:21517]	4.64828	1.27701	-1.65281	0.0139852
ENSG00000014138	POLA2	DNA polymerase alpha 2, accessory subunit [Source:HGNC Symbol;Acc:HGNC:30073]	12.1264	3.69158	-1.52278	0.0144978
ENSG00000152242	C18orf25	chromosome 18 open reading frame 25 [Source:HGNC Symbol;Acc:HGNC:28172]	6.67674	13.4036	1.12124	0.0146539
ENSG00000065717	TLE2	transducin like enhancer of split 2 [Source:HGNC Symbol;Acc:HGNC:11838]	3.93586	26.4295	2.6256	0.0151594
ENSG00000274349	ZNF658	zinc finger protein 658 [Source:HGNC Symbol;Acc:HGNC:25226]	1.84443	0.379464	-2.02632	0.01521
ENSG00000242193	AL359075.1		0.439834	0	-4.12914	0.0152485
ENSG00000100883	SRP54	signal recognition particle 54 [Source:HGNC Symbol;Acc:HGNC:11301]	30.3193	69.827	1.3077	0.0154686
ENSG00000174007	CEP19	centrosomal protein 19 [Source:HGNC Symbol;Acc:HGNC:28209]	3.49819	0.733144	-2.01631	0.0156159
ENSG00000079691	CARMIL1	capping protein regulator and myosin 1 linker 1 [Source:HGNC Symbol;Acc:HGNC:21581]	7.11736	1.63415	-1.8934	0.0156159
ENSG00000099204	ABLIM1	actin binding LIM protein 1 [Source:HGNC Symbol;Acc:HGNC:78]	14.74	3.05177	-2.01696	0.0156159
ENSG00000179523	EIF3J-AS1	EIF3J antisense RNA 1 (head to head) [Source:HGNC Symbol;Acc:HGNC:48616]	4.09808	1.64186	-1.16324	0.0156159
ENSG00000263812	LINC00908	long intergenic non-protein coding RNA 908 [Source:HGNC Symbol;Acc:HGNC:27599]	1.40857	0	-4.14268	0.0156853
ENSG00000235437	LINC01278	long intergenic non-protein coding RNA 1278 [Source:HGNC Symbol;Acc:HGNC:28090]	0.904148	2.08268	1.31802	0.0157949
ENSG00000258900	HNRNPCP1	heterogeneous nuclear ribonucleoprotein C pseudogene 1 [Source:HGNC Symbol;Acc:HGNC:20017]	1.66276	0.0457955	-3.66919	0.0161936
ENSG00000275401	AL391095.3		1.35588	0	-4.08185	0.0167914
ENSG00000168374	ARF4	ADP ribosylation factor 4 [Source:HGNC Symbol;Acc:HGNC:655]	75.0111	260.454	1.83763	0.0169003
ENSG00000207008	SNORA54	small nucleolar RNA, H/ACA box 54 [Source:HGNC Symbol;Acc:HGNC:32647]	73.7716	336.819	2.19579	0.0169003
ENSG00000239039	SNORD13	small nucleolar RNA, C/D box 13 [Source:HGNC Symbol;Acc:HGNC:32711]	91.0087	362.936	2.02869	0.0170304
ENSG00000119285	HEATR1	HEAT repeat containing 1 [Source:HGNC Symbol;Acc:HGNC:25517]	14.2311	5.93861	-1.09756	0.0173081
ENSG00000151023	ENKUR	enkurin, TRPC channel interacting protein [Source:HGNC Symbol;Acc:HGNC:28388]	0.832595	0.197075	-1.84478	0.0173081
ENSG00000111445	RFC5	replication factor C subunit 5 [Source:HGNC Symbol;Acc:HGNC:9973]	19.6771	8.40816	-1.06517	0.0174806
ENSG00000276855	AC015922.4		3.25095	0.254198	-3.03755	0.0174806
ENSG00000110455	ACCS	1-aminocyclopropane-1-carboxylate synthase homolog (inactive) [Source:HGNC Symbol;Acc:HGNC:23989]	0.68422	0	-4.09637	0.0175621
ENSG00000279799	AC006077.2		2.0583	5.60348	1.54632	0.017569
ENSG00000128739	SNRPN	small nuclear ribonucleoprotein polypeptide N [Source:HGNC Symbol;Acc:HGNC:11164]	35.4907	88.6236	1.41784	0.0177867
ENSG00000262413	AC145207.2		1.46129	0	-4.04709	0.0177867
ENSG00000152377	SPOCK1	SPARC/osteonectin, cwcv and kazal like domains proteoglycan 1 [Source:HGNC Symbol;Acc:HGNC:11251]	30.638	2.85934	-2.8724	0.0178046
ENSG00000145945	FAM50B	family with sequence similarity 50 member B [Source:HGNC Symbol;Acc:HGNC:18789]	1.3463	0	-4.09004	0.0178046
ENSG00000186687	LYRM7	LYR motif containing 7 [Source:HGNC Symbol;Acc:HGNC:28072]	2.41118	0.673859	-1.6324	0.0181783
ENSG00000175084	DES	desmin [Source:HGNC Symbol;Acc:HGNC:2770]	5.57735	3.9948	2.74048	0.0182994
ENSG00000197013	ZNF429	zinc finger protein 429 [Source:HGNC Symbol;Acc:HGNC:20817]	5.46911	1.57095	-1.59139	0.0182994
ENSG00000230415	LINC01786	long intergenic non-protein coding RNA 1786 [Source:HGNC Symbol;Acc:HGNC:52575]	4.13735	0.54107	-2.53323	0.0183403
ENSG00000143772	ITPKB	inositol-trisphosphate 3-kinase B [Source:HGNC Symbol;Acc:HGNC:6179]	15.0217	4.73076	-1.49945	0.0183403
ENSG00000147255	IGSF1	immunoglobulin superfamily member 1 [Source:HGNC Symbol;Acc:HGNC:5948]	1.2989	9.05984	2.6653	0.0183403
ENSG00000197935	ZNF311	zinc finger protein 311 [Source:HGNC Symbol;Acc:HGNC:13847]	1.65545	0.104299	-3.18125	0.0184774
ENSG00000124440	HIF3A	hypoxia inducible factor 3 alpha subunit [Source:HGNC Symbol;Acc:HGNC:15825]	1.74962	13.4695	2.77616	0.0184774
ENSG00000105321	CCDC9	coiled-coil domain containing 9 [Source:HGNC Symbol;Acc:HGNC:24560]	13.8018	43.0908	1.70951	0.0184774
ENSG00000278356	AC005911.1		2.09854	0.0769284	-3.50308	0.0189164
ENSG00000231817	LINC01198	long intergenic non-protein coding RNA 1198 [Source:HGNC Symbol;Acc:HGNC:49598]	1.99777	6.7976	3.00889	0.0189164
ENSG00000099957	P2RX6	purinergic receptor P2X 6 [Source:HGNC Symbol;Acc:HGNC:8538]	0.683351	0.0475717	-3.11446	0.0189164
ENSG00000173262	SLC2A14	solute carrier family 2 member 14 [Source:HGNC Symbol;Acc:HGNC:18301]	1.16829	0.0595286	-3.34924	0.019159
ENSG00000185808	PIGP	phosphatidylinositol glycan anchor biosynthesis class P [Source:HGNC Symbol;Acc:HGNC:3046]	1.00756	0.205523	-2.02215	0.0194923
ENSG00000135324	MRAP2	melanocortin 2 receptor accessory protein 2 [Source:HGNC Symbol;Acc:HGNC:21232]	0.822628	0.114053	-2.4769	0.0199661
ENSG00000248503	AL356235.1		0.340052	1.63298	2.23	0.0202439
ENSG00000119965	C10orf88	chromosome 10 open reading frame 88 [Source:HGNC Symbol;Acc:HGNC:25822]	3.99858	1.85307	-0.96134	0.0209186
ENSG00000204386	NEU1	neuraminidase 1 [Source:HGNC Symbol;Acc:HGNC:7758]	9.77955	40.7486	2.05206	0.0210244
ENSG00000106018	VIPR2	vasoactive intestinal peptide receptor 2 [Source:HGNC Symbol;Acc:HGNC:12695]	0.410056	3.13081	2.769	0.0210244
ENSG00000197976	AKAP17A	A-kinase anchoring protein 17A [Source:HGNC Symbol;Acc:HGNC:18783]	19.8053	69.5075	1.84303	0.0210244
ENSG00000165905	LARGE2	LARGE xylosyl- and glucuronyltransferase 2 [Source:HGNC Symbol;Acc:HGNC:16522]	0.472836	1.33213	3.43017	0.0210244
ENSG00000255561	FDXACB1	ferredoxin-fold anticodon binding domain containing 1 [Source:HGNC Symbol;Acc:HGNC:25110]	1.18273	0.289288	-1.79852	0.0210244
ENSG00000180011	ZADH2	zinc binding alcohol dehydrogenase domain containing 2 [Source:HGNC Symbol;Acc:HGNC:28697]	3.61949	1.39283	-1.2108	0.0210244
ENSG00000223802	CERS1	ceramide synthase 1 [Source:HGNC Symbol;Acc:HGNC:14253]	3.06656	14.4404	2.21095	0.0210244
ENSG00000256683	ZNF350	zinc finger protein 350 [Source:HGNC Symbol;Acc:HGNC:16656]	4.14602	1.23033	-1.54921	0.0210244
ENSG00000151093	OXSM	3-oxoacyl-ACP synthase, mitochondrial [Source:HGNC Symbol;Acc:HGNC:26063]	4.37466	1.20087	-1.66602	0.0210764
ENSG00000259781	HMGB1P6	high mobility group box 1 pseudogene 6 [Source:HGNC Symbol;Acc:HGNC:4998]	13.4839	5.97326	-1.02168	0.0210764
ENSG00000102393	GLA	galactosidase alpha [Source:HGNC Symbol;Acc:HGNC:4296]	21.5303	10.9526	-0.828175	0.0214306
ENSG00000152700	SAR1B	secretion associated Ras related GTPase 1B [Source:HGNC Symbol;Acc:HGNC:10535]	7.87004	17.0462	1.22043	0.0215466
ENSG00000236502	SIX3-AS1	SIX3 antisense RNA 1 [Source:HGNC Symbol;Acc:HGNC:40532]	0.200911	14.0068	4.16325	0.022061
ENSG00000225156	AC012354.1		0.0513739	4.16771	4.12644	0.022375
ENSG00000127561	SYNGR3	synaptogyrin 3 [Source:HGNC Symbol;Acc:HGNC:11501]	3.86613	22.6793	2.47234	0.022375
ENSG00000121486	TRMT1L	tRNA methyltransferase 1 like [Source:HGNC Symbol;Acc:HGNC:16782]	5.69156	2.05268	-1.29604	0.0234427
ENSG00000162419	GMEB1	glucocorticoid modulatory element binding protein 1 [Source:HGNC Symbol;Acc:HGNC:4370]	4.50522	2.16715	-0.905342	0.0240007
ENSG00000176383	B3GNT4	UDP-GlcNAc:betaGal beta-1,3-N-acetylglucosaminyltransferase 4 [Source:HGNC Symbol;Acc:HGNC:15683]	0.238555	0	-3.92896	0.0240007
ENSG00000156970	BUB1B	BUB1 mitotic checkpoint serine/threonine kinase B [Source:HGNC Symbol;Acc:HGNC:1149]	36.2073	13.7492	-1.2231	0.0240007
ENSG00000267745	AC060766.7		2.04707	0.0868301	-3.39185	0.0240007
ENSG00000279602	AC109326.1		9.87358	1.77919	-2.18275	0.0240007
ENSG00000119938	PPP1R3C	protein phosphatase 1 regulatory subunit 3C [Source:HGNC Symbol;Acc:HGNC:9293]	4.48132	0.889492	-2.06476	0.0243793
ENSG00000173208	ABCD2	ATP binding cassette subfamily D member 2 [Source:HGNC Symbol;Acc:HGNC:66]	0.1671	0.00562349	-3.4958	0.0243793
ENSG00000256806	C17orf100	chromosome 17 open reading frame 100 [Source:HGNC Symbol;Acc:HGNC:34494]	2.47925	0.69919	-1.62075	0.0251597
ENSG00000146802	TMEM168	transmembrane protein 168 [Source:HGNC Symbol;Acc:HGNC:25826]	2.71375	0.68562	-1.76549	0.0252363
ENSG00000213963	AC019080.1		0.702178	0.161842	-1.86635	0.0253554
ENSG00000268061	NAPA-AS1	NAPA antisense RNA 1 [Source:HGNC Symbol;Acc:HGNC:44118]	1.37673	0.240132	-2.19686	0.0253554
ENSG00000279675	AC080100.1		0.49049	0.0196486	-3.40984	0.025606
ENSG00000176049	JAKMIP2	janus kinase and microtubule interacting protein 2 [Source:HGNC Symbol;Acc:HGNC:29067]	7.69079	3.02291	-1.18311	0.0258317
ENSG00000100522	GNPNAT1	glucosamine-phosphate N-acetyltransferase 1 [Source:HGNC Symbol;Acc:HGNC:19980]	6.89548	2.45374	-1.32578	0.0258317
ENSG00000231165	TRBV26OR9-2	T-cell receptor beta variable 26/OR9-2 (pseudogene) [Source:HGNC Symbol;Acc:HGNC:15485]	2.73966	0	-3.90242	0.0260726
ENSG00000265579	AC023301.1		0.806398	0	-3.93429	0.0260726
ENSG00000233293	AL133343.3		0.130827	4.78695	4.00566	0.0260726
ENSG00000239282	CASTOR1	cytosolic arginine sensor for mTORC1 subunit 1 [Source:HGNC Symbol;Acc:HGNC:34423]	1.2647	3.97696	1.71541	0.0260726
ENSG00000250899	AC125807.2		1.91218	0.459206	-1.83138	0.0262699
ENSG00000123870	ZNF137P	zinc finger protein 137, pseudogene [Source:HGNC Symbol;Acc:HGNC:12921]	1.34207	0.182705	-2.45456	0.0263485
ENSG00000170011	MYRIP	myosin VIIA and Rab interacting protein [Source:HGNC Symbol;Acc:HGNC:19156]	0.112992	0.739313	2.57024	0.0264676
ENSG00000134138	MEIS2	Meis homeobox 2 [Source:HGNC Symbol;Acc:HGNC:7001]	8.42059	0.755488	-2.88664	0.0264676
ENSG00000184347	SLIT3	slit guidance ligand 3 [Source:HGNC Symbol;Acc:HGNC:11087]	2.40774	0.524058	-1.96154	0.0286679
ENSG00000101294	HM13	histocompatibility minor 13 [Source:HGNC Symbol;Acc:HGNC:16435]	16.8647	39.2814	1.31538	0.0289725
ENSG00000147246	HTR2C	5-hydroxytryptamine receptor 2C [Source:HGNC Symbol;Acc:HGNC:5295]	0.0270056	1.40288	4.15758	0.0291535
ENSG00000047932	GOPC	golgi associated PDZ and coiled-coil motif containing [Source:HGNC Symbol;Acc:HGNC:17643]	9.91123	3.44679	-1.33749	0.0291768
ENSG00000171873	ADRA1D	adrenoceptor alpha 1D [Source:HGNC Symbol;Acc:HGNC:280]	0.741953	0.064295	-2.90217	0.0294137
ENSG00000125657	TNFSF9	TNF superfamily member 9 [Source:HGNC Symbol;Acc:HGNC:11939]	1.79785	19.7835	3.10028	0.0295453
ENSG00000142794	NBPF3	NBPF member 3 [Source:HGNC Symbol;Acc:HGNC:25076]	4.07438	2.10428	-0.808896	0.0296668
ENSG00000164609	SLU7	SLU7 homolog, splicing factor [Source:HGNC Symbol;Acc:HGNC:16939]	14.3712	27.1072	1.03804	0.0297884
ENSG00000261786	AC006058.1		0.19392	0	-3.86826	0.0300402
ENSG00000144218	AFF3	AF4/FMR2 family member 3 [Source:HGNC Symbol;Acc:HGNC:6473]	4.03515	0.879744	-1.95183	0.0302658
ENSG00000260278	AC098818.2		0.26402	0	-3.83765	0.0302658
ENSG00000228716	DHFR	dihydrofolate reductase [Source:HGNC Symbol;Acc:HGNC:2861]	15.6578	4.44201	-1.60755	0.0302658
ENSG00000263809	AC135178.2		0.738292	0.0909086	-2.54991	0.0302658
ENSG00000271013	LRRC37A9P	leucine rich repeat containing 37 member A9, pseudogene [Source:HGNC Symbol;Acc:HGNC:43813]	0.17732	0	-3.86013	0.0302658
ENSG00000115289	PCGF1	polycomb group ring finger 1 [Source:HGNC Symbol;Acc:HGNC:17615]	5.91324	17.6571	1.63482	0.0307658
ENSG00000069535	MAOB	monoamine oxidase B [Source:HGNC Symbol;Acc:HGNC:6834]	0.34352	0	-3.848	0.0312399
ENSG00000185973	TMLHE	trimethyllysine hydroxylase, epsilon [Source:HGNC Symbol;Acc:HGNC:18308]	4.51921	1.88279	-1.10141	0.0312399
ENSG00000177096	FAM109B	family with sequence similarity 109 member B [Source:HGNC Symbol;Acc:HGNC:27161]	0.460556	0	-3.85491	0.0312806
ENSG00000137500	CCDC90B	coiled-coil domain containing 90B [Source:HGNC Symbol;Acc:HGNC:28108]	14.4529	6.13495	-1.0699	0.0318551
ENSG00000148700	ADD3	adducin 3 [Source:HGNC Symbol;Acc:HGNC:245]	22.9823	5.84791	-1.75532	0.0324212
ENSG00000101391	CDK5RAP1	CDK5 regulatory subunit associated protein 1 [Source:HGNC Symbol;Acc:HGNC:15880]	13.0731	21.4844	0.848913	0.0324212
ENSG00000117114	ADGRL2	adhesion G protein-coupled receptor L2 [Source:HGNC Symbol;Acc:HGNC:18582]	85.337	36.4821	-1.05935	0.0325535
ENSG00000130023	ERMARD	ER membrane associated RNA degradation [Source:HGNC Symbol;Acc:HGNC:21056]	10.212	4.75463	-0.946966	0.0325535
ENSG00000140025	EFCAB11	EF-hand calcium binding domain 11 [Source:HGNC Symbol;Acc:HGNC:20357]	2.33921	0.600713	-1.72746	0.0325535
ENSG00000259768	AC004943.2		1.71544	0.405709	-1.82816	0.0325535
ENSG00000172057	ORMDL3	ORMDL sphingolipid biosynthesis regulator 3 [Source:HGNC Symbol;Acc:HGNC:16038]	23.7809	44.6121	1.02202	0.0325535
ENSG00000099875	MKNK2	MAP kinase interacting serine/threonine kinase 2 [Source:HGNC Symbol;Acc:HGNC:7111]	22.9217	39.8446	0.925346	0.0325535
ENSG00000106610	STAG3L4	stromal antigen 3-like 4 (pseudogene) [Source:HGNC Symbol;Acc:HGNC:33887]	5.57207	10.64	1.0599	0.0331237
ENSG00000214548	MEG3	maternally expressed 3 (non-protein coding) [Source:HGNC Symbol;Acc:HGNC:14575]	5.59903	0.617806	3.10076	0.0331237
ENSG00000128408	RIBC2	RIB43A domain with coiled-coils 2 [Source:HGNC Symbol;Acc:HGNC:13241]	1.90924	0.308338	-2.26689	0.0331237
ENSG00000284652	BX323043.1		0.330713	0	-3.79476	0.0338241
ENSG00000165959	CLMN	calmin [Source:HGNC Symbol;Acc:HGNC:19972]	1.82774	0.495354	-1.66227	0.0338241
ENSG00000200169	RNU5D-1	RNA, U5D small nuclear 1 [Source:HGNC Symbol;Acc:HGNC:10214]	6.04584	0	-3.80048	0.0342672
ENSG00000039068	CDH1	cadherin 1 [Source:HGNC Symbol;Acc:HGNC:1748]	0.0271225	0.588363	3.64148	0.0348191
ENSG00000136152	COG3	component of oligomeric golgi complex 3 [Source:HGNC Symbol;Acc:HGNC:18619]	11.7284	27.3897	1.32412	0.0348357
ENSG00000128923	MINDY2	MINDY lysine 48 deubiquitinase 2 [Source:HGNC Symbol;Acc:HGNC:26954]	5.12466	9.88434	1.06146	0.0348357
ENSG00000161888	SPC24	SPC24, NDC80 kinetochore complex component [Source:HGNC Symbol;Acc:HGNC:26913]	34.8362	15.4713	-1.02136	0.0351196
ENSG00000162999	DUSP19	dual specificity phosphatase 19 [Source:HGNC Symbol;Acc:HGNC:18894]	1.00167	0.325311	-1.43751	0.0352445
ENSG00000197822	OCLN	occludin [Source:HGNC Symbol;Acc:HGNC:8104]	0.447474	1.66188	2.57621	0.0354085
ENSG00000212916	MAP10	microtubule associated protein 10 [Source:HGNC Symbol;Acc:HGNC:29265]	2.15382	0.379128	-2.18125	0.0355586
ENSG00000260269	AC105036.3		0.780841	0	-3.77844	0.0355586
ENSG00000134697	GNL2	G protein nucleolar 2 [Source:HGNC Symbol;Acc:HGNC:29925]	36.5811	75.3864	1.1521	0.035585
ENSG00000178732	GP5	glycoprotein V platelet [Source:HGNC Symbol;Acc:HGNC:4443]	0.0850319	1.11174	3.23499	0.0358067
ENSG00000152583	SPARCL1	SPARC like 1 [Source:HGNC Symbol;Acc:HGNC:11220]	11.212	131.694	3.12842	0.0358067
ENSG00000137880	GCHFR	GTP cyclohydrolase I feedback regulator [Source:HGNC Symbol;Acc:HGNC:4194]	8.25966	13.4955	1.60793	0.0358067
ENSG00000177683	THAP5	THAP domain containing 5 [Source:HGNC Symbol;Acc:HGNC:23188]	6.74098	2.85431	-1.07777	0.0360494
ENSG00000125726	CD70	CD70 molecule [Source:HGNC Symbol;Acc:HGNC:11937]	0.743418	10.7966	3.29563	0.0367294
ENSG00000116906	GNPAT	glyceronephosphate O-acyltransferase [Source:HGNC Symbol;Acc:HGNC:4416]	38.7535	17.7056	-0.979203	0.0368539
ENSG00000088035	ALG6	ALG6, alpha-1,3-glucosyltransferase [Source:HGNC Symbol;Acc:HGNC:23157]	2.89726	0.718029	-1.76182	0.0373649
ENSG00000173114	LRRN3	leucine rich repeat neuronal 3 [Source:HGNC Symbol;Acc:HGNC:17200]	19.9103	4.29428	-1.9562	0.0373649
ENSG00000203952	CCDC160	coiled-coil domain containing 160 [Source:HGNC Symbol;Acc:HGNC:37286]	3.10711	0.52913	-2.2038	0.0373649
ENSG00000104626	ERI1	exoribonuclease 1 [Source:HGNC Symbol;Acc:HGNC:23994]	6.13424	2.4589	-1.1554	0.0373649
ENSG00000104549	SQLE	squalene epoxidase [Source:HGNC Symbol;Acc:HGNC:11279]	87.4746	235.9	1.50977	0.0373649
ENSG00000184588	PDE4B	phosphodiesterase 4B [Source:HGNC Symbol;Acc:HGNC:8781]	19.4424	3.88141	-2.01889	0.0374734
ENSG00000202512	RN7SKP230	RNA, 7SK small nuclear pseudogene 230 [Source:HGNC Symbol;Acc:HGNC:45954]	1.94924	9.31959	2.2032	0.0374734
ENSG00000187630	DHRS4L2	dehydrogenase/reductase 4 like 2 [Source:HGNC Symbol;Acc:HGNC:19731]	3.98424	0.604816	-2.35975	0.0381508
ENSG00000268119	AC010615.2		1.88369	0.164551	-2.85301	0.038711
ENSG00000196172	ZNF681	zinc finger protein 681 [Source:HGNC Symbol;Acc:HGNC:26457]	2.18656	0.556129	-1.72983	0.038917
ENSG00000151876	FBXO4	F-box protein 4 [Source:HGNC Symbol;Acc:HGNC:13583]	2.37398	0.526899	-1.91603	0.0389536
ENSG00000234719	NPIPB2	nuclear pore complex interacting protein family, member B2 [Source:HGNC Symbol;Acc:HGNC:37451]	0.547915	0	-3.74646	0.0389536
ENSG00000119684	MLH3	mutL homolog 3 [Source:HGNC Symbol;Acc:HGNC:7128]	5.75479	2.36794	-1.11162	0.0392119
ENSG00000189057	FAM111B	family with sequence similarity 111 member B [Source:HGNC Symbol;Acc:HGNC:24200]	7.8922	0.975544	-2.51244	0.0393171
ENSG00000138792	ENPEP	glutamyl aminopeptidase [Source:HGNC Symbol;Acc:HGNC:3355]	0.286226	0.0151574	-3.18387	0.0393949
ENSG00000184661	CDCA2	cell division cycle associated 2 [Source:HGNC Symbol;Acc:HGNC:14623]	22.0111	9.87224	-0.996913	0.0393949
ENSG00000127903	ZNF835	zinc finger protein 835 [Source:HGNC Symbol;Acc:HGNC:34332]	1.9022	0.0508396	-3.47633	0.0394559
ENSG00000186603	HPDL	4-hydroxyphenylpyruvate dioxygenase like [Source:HGNC Symbol;Acc:HGNC:28242]	1.00087	0	-3.76716	0.0394697
ENSG00000156990	RPUSD3	RNA pseudouridylate synthase domain containing 3 [Source:HGNC Symbol;Acc:HGNC:28437]	14.1571	5.57664	-1.18509	0.0394697
ENSG00000164306	PRIMPOL	primase and DNA directed polymerase [Source:HGNC Symbol;Acc:HGNC:26575]	5.5107	1.59382	-1.57639	0.0399193
ENSG00000164690	SHH	sonic hedgehog [Source:HGNC Symbol;Acc:HGNC:10848]	4.01625	1.89022	3.08949	0.0407365
ENSG00000147804	SLC39A4	solute carrier family 39 member 4 [Source:HGNC Symbol;Acc:HGNC:17129]	0.361393	0	-3.74092	0.0407365
ENSG00000137135	ARHGEF39	Rho guanine nucleotide exchange factor 39 [Source:HGNC Symbol;Acc:HGNC:25909]	4.25051	0.998256	-1.82569	0.0407365
ENSG00000185963	BICD2	BICD cargo adaptor 2 [Source:HGNC Symbol;Acc:HGNC:17208]	20.3275	39.0201	1.05547	0.0407365
ENSG00000104147	OIP5	Opa interacting protein 5 [Source:HGNC Symbol;Acc:HGNC:20300]	13.4275	4.51263	-1.38522	0.0407365
ENSG00000102890	ELMO3	engulfment and cell motility 3 [Source:HGNC Symbol;Acc:HGNC:17289]	2.19734	5.26675	1.36152	0.0407365
ENSG00000156968	MPV17L	MPV17 mitochondrial inner membrane protein like [Source:HGNC Symbol;Acc:HGNC:26827]	0.368014	0.048219	-2.48345	0.0408288
ENSG00000184939	ZFP90	ZFP90 zinc finger protein [Source:HGNC Symbol;Acc:HGNC:23329]	18.508	7.84472	-1.06982	0.0415231
ENSG00000233622	CYP2T1P	cytochrome P450 family 2 subfamily T member 1, pseudogene [Source:HGNC Symbol;Acc:HGNC:18852]	0.382167	0.041514	-2.65533	0.0415231
ENSG00000118193	KIF14	kinesin family member 14 [Source:HGNC Symbol;Acc:HGNC:19181]	12.3572	3.90146	-1.4588	0.0420706
ENSG00000248587	GDNF-AS1	GDNF antisense RNA 1 (head to head) [Source:HGNC Symbol;Acc:HGNC:43592]	0.17601	0	-3.70978	0.0420706
ENSG00000122585	NPY	neuropeptide Y [Source:HGNC Symbol;Acc:HGNC:7955]	8.10414	8.40909	3.12393	0.0420706
ENSG00000166349	RAG1	recombination activating 1 [Source:HGNC Symbol;Acc:HGNC:9831]	0.453592	0.053442	-2.59322	0.0420706
ENSG00000134533	RERG	RAS like estrogen regulated growth inhibitor [Source:HGNC Symbol;Acc:HGNC:15980]	0.755033	0.0154944	-3.52657	0.0420706
ENSG00000229372	SZT2-AS1	SZT2 antisense RNA 1 [Source:HGNC Symbol;Acc:HGNC:41225]	0.882404	0	-3.70214	0.0423598
ENSG00000069869	NEDD4	neural precursor cell expressed, developmentally down-regulated 4, E3 ubiquitin protein ligase [Source:HGNC Symbol;Acc:HGNC:7727]	10.0536	9.99289	0.898984	0.0423598
ENSG00000148399	DPH7	diphthamide biosynthesis 7 [Source:HGNC Symbol;Acc:HGNC:25199]	26.1803	63.0365	1.36482	0.04251
ENSG00000278177	AL354811.1		0.925627	0	-3.69998	0.0431609
ENSG00000171126	KCNG3	potassium voltage-gated channel modifier subfamily G member 3 [Source:HGNC Symbol;Acc:HGNC:18306]	0.0575325	0.68801	3.14876	0.0435496
ENSG00000135905	DOCK10	dedicator of cytokinesis 10 [Source:HGNC Symbol;Acc:HGNC:23479]	3.6223	0.394691	-2.65791	0.0435496
ENSG00000169989	TIGD4	tigger transposable element derived 4 [Source:HGNC Symbol;Acc:HGNC:18335]	1.01967	0.141907	-2.39959	0.0435496
ENSG00000201793	RN7SKP9	RNA, 7SK small nuclear pseudogene 9 [Source:HGNC Symbol;Acc:HGNC:42627]	3.69469	13.0228	1.84241	0.0435496
ENSG00000055483	USP36	ubiquitin specific peptidase 36 [Source:HGNC Symbol;Acc:HGNC:20062]	4.33207	10.2698	1.34177	0.0435496
ENSG00000283696	AL592295.4		0.553864	0	-3.67885	0.0441935
ENSG00000218739	CEBPZOS	CEBPZ opposite strand [Source:HGNC Symbol;Acc:HGNC:49288]	4.40176	0.69981	-2.2821	0.0441935
ENSG00000229320	KRT8P12	keratin 8 pseudogene 12 [Source:HGNC Symbol;Acc:HGNC:28057]	3.9155	1.25552	-1.44689	0.0441935
ENSG00000170917	NUDT6	nudix hydrolase 6 [Source:HGNC Symbol;Acc:HGNC:8053]	1.77082	0.700794	-1.16673	0.0441935
ENSG00000272916	AC022400.6	bifunctional heparan sulfate N-deacetylase/N-sulfotransferase 2 isoform 2 [Source:RefSeq peptide;Acc:NP_001317036]	0.101121	0	-3.68261	0.0441935
ENSG00000277159	AL139384.2		0.385109	0.0293142	-2.92067	0.0441935
ENSG00000281189	GHET1	gastric carcinoma proliferation enhancing transcript 1 [Source:HGNC Symbol;Acc:HGNC:49425]	0.694837	0.0920235	-2.45897	0.0444363
ENSG00000119655	NPC2	NPC intracellular cholesterol transporter 2 [Source:HGNC Symbol;Acc:HGNC:14537]	39.8918	134.601	1.77746	0.0444363
ENSG00000274220	AC009163.7		0.45991	0.0685947	-2.34104	0.0444363
ENSG00000182359	KBTBD3	kelch repeat and BTB domain containing 3 [Source:HGNC Symbol;Acc:HGNC:22934]	0.857166	0.308616	-1.30217	0.0446662
ENSG00000122367	LDB3	LIM domain binding 3 [Source:HGNC Symbol;Acc:HGNC:15710]	0.138467	0	-3.6861	0.0446662
ENSG00000160051	IQCC	IQ motif containing C [Source:HGNC Symbol;Acc:HGNC:25545]	4.30153	2.04058	-0.928122	0.0448187
ENSG00000121152	NCAPH	non-SMC condensin I complex subunit H [Source:HGNC Symbol;Acc:HGNC:1112]	23.1681	9.58978	-1.10508	0.0454426
ENSG00000271815	AC008897.3		1.32143	5.22922	1.9894	0.0454426
ENSG00000198346	ZNF813	zinc finger protein 813 [Source:HGNC Symbol;Acc:HGNC:33257]	2.70241	0.832643	-1.48168	0.046036
ENSG00000260077	AC104794.2		1.20757	0.0892604	-2.94983	0.0462386
ENSG00000073350	LLGL2	LLGL2, scribble cell polarity complex component [Source:HGNC Symbol;Acc:HGNC:6629]	2.14053	3.82919	1.77418	0.0463861
ENSG00000109083	IFT20	intraflagellar transport 20 [Source:HGNC Symbol;Acc:HGNC:30989]	13.4694	38.5046	1.58155	0.0471195
ENSG00000187601	MAGEH1	MAGE family member H1 [Source:HGNC Symbol;Acc:HGNC:24092]	19.6913	49.8117	1.42013	0.0471995
ENSG00000235618	FAM21EP	family with sequence similarity 21 member E, pseudogene [Source:HGNC Symbol;Acc:HGNC:45010]	0.314921	0	-3.66024	0.0473463
ENSG00000178163	ZNF518B	zinc finger protein 518B [Source:HGNC Symbol;Acc:HGNC:29365]	13.7559	5.32754	-1.20236	0.0473628
ENSG00000245937	LINC01184	long intergenic non-protein coding RNA 1184 [Source:HGNC Symbol;Acc:HGNC:49565]	2.81275	0.565606	-2.01508	0.0473628
ENSG00000261456	TUBB8	tubulin beta 8 class VIII [Source:HGNC Symbol;Acc:HGNC:20773]	0.484977	0.0287771	-3.06797	0.0473628
ENSG00000198924	DCLRE1A	DNA cross-link repair 1A [Source:HGNC Symbol;Acc:HGNC:17660]	7.79393	2.82645	-1.27459	0.0473628
ENSG00000181007	ZFP82	ZFP82 zinc finger protein [Source:HGNC Symbol;Acc:HGNC:28682]	3.38491	1.41716	-1.08656	0.0473628
ENSG00000145002	FAM86B2	family with sequence similarity 86 member B2 [Source:HGNC Symbol;Acc:HGNC:32222]	0.448999	0	-3.64638	0.0475431
ENSG00000233178	AL161457.2		0.325479	0	-3.66354	0.0475431
ENSG00000162063	CCNF	cyclin F [Source:HGNC Symbol;Acc:HGNC:1591]	29.5699	10.9096	-1.2657	0.0476204
ENSG00000221886	ZBED8	zinc finger BED-type containing 8 [Source:HGNC Symbol;Acc:HGNC:30804]	5.17711	1.63646	-1.4602	0.0478788
ENSG00000174740	PABPC5	poly(A) binding protein cytoplasmic 5 [Source:HGNC Symbol;Acc:HGNC:13629]	2.54864	0.707904	-1.6157	0.0478788
ENSG00000108846	ABCC3	ATP binding cassette subfamily C member 3 [Source:HGNC Symbol;Acc:HGNC:54]	0.601766	0	-3.67589	0.0478788
ENSG00000069020	MAST4	microtubule associated serine/threonine kinase family member 4 [Source:HGNC Symbol;Acc:HGNC:19037]	2.61297	0.900646	-1.35114	0.0493519
ENSG00000006377	DLX6	distal-less homeobox 6 [Source:HGNC Symbol;Acc:HGNC:2919]	0.0177743	1.03533	3.9686	0.0493519
ENSG00000228775	WEE2-AS1	WEE2 antisense RNA 1 [Source:HGNC Symbol;Acc:HGNC:48669]	1.13825	0.139573	-2.52113	0.0493519
ENSG00000186871	ERCC6L	ERCC excision repair 6 like, spindle assembly checkpoint helicase [Source:HGNC Symbol;Acc:HGNC:20794]	5.75941	2.31763	-1.13932	0.0493519
ENSG00000163634	THOC7	THO complex 7 [Source:HGNC Symbol;Acc:HGNC:29874]	23.4763	8.39778	-1.31322	0.0498383
ENSG00000206885	SNORA75	small nucleolar RNA, H/ACA box 75 [Source:HGNC Symbol;Acc:HGNC:32661]	4.12373	0	-3.62618	0.0498615
ENSG00000155792	DEPTOR	DEP domain containing MTOR interacting protein [Source:HGNC Symbol;Acc:HGNC:22953]	0.793135	0.0682743	-2.81885	0.0498724
ENSG00000269397	AC011503.2		1.76566	0.18709	-2.6515	0.0498724
